# Supplementary material for: Addendum: Transcriptomics and proteomics reveal two waves of translational repression during the maturation of malaria parasite sporozoites
Source: Nat Commun. 2022 Jan 6;13:283. doi: 10.1038/s41467-021-27767-7 (PMC8738726; doi:10.1038/s41467-021-27767-7)
Supplement: Supplementary file 1 — Supplementary Code 1 [file 41467_2021_27767_MOESM1_ESM.zip]

Archive with 9 entries (8 files):
- scripts/
- scripts/make_gene_tin.py
- scripts/Makefile
- scripts/README.txt
- scripts/deseq2.r
- scripts/combine_tpms
- scripts/merge.py
- scripts/transcript_tin.py
- scripts/heatmap.r
