# Supplementary material for: Addendum: Transcriptomics and proteomics reveal two waves of translational repression during the maturation of malaria parasite sporozoites
Source: Nat Commun. 2022 Jan 6;13:283. doi: 10.1038/s41467-021-27767-7 (PMC8738726; doi:10.1038/s41467-021-27767-7)
Supplement: Supplementary file 1 — Supplementary Code 1 [file 41467_2021_27767_MOESM1_ESM.zip › scripts/Makefile]

DATA_DIR=data
REF_DIR=refs
SCRIPT_DIR=scripts

PF_GENOME=$(REF_DIR)/PlasmoDB-30_Pfalciparum3D7_Genome.fasta
PY_GENOME=$(REF_DIR)/PlasmoDB-30_Pyoeliiyoelii17X_Genome.fasta

PF_GTF=$(REF_DIR)/PlasmoDB-30_Pfalciparum3D7.gtf
PY_GTF=$(REF_DIR)/PlasmoDB-30_Pyoeliiyoelii17X.gtf

PROJECT=PRJNA453153
FASTQC_DIR=fastqc_raw

PF_TRANSCRIPTS=PlasmoDB-30_Pfalciparum3D7_transcripts.fa
PY_TRANSCRIPTS=PlasmoDB-30_Pyoeliiyoelii17X_transcripts.fa

# change these variables when running with a different genome.
HISAT_DIR=hisat2_PF
KALLISTO_SENSE_DIR=kallisto_sense_PF
KALLISTO_ANTISENSE_DIR=kallisto_antisense_PF
KALLISTO_DIR=$(KALLISTO_ANTISENSE_DIR)

GENOME=$(PF_GENOME)
GTF=$(PF_GTF)
TRANSCRIPTS=$(PF_TRANSCRIPTS)
TRANSCRIPT_IDX=$(PF_TRANSCRIPTS).idx
IDMAP=$(REF_DIR)/idmap_PF.txt
SAMPLES=samples_PF.txt

FEATURECOUNTS_OUT=$(HISAT_DIR)/featurecounts
HTSEQ_OUT=$(HISAT_DIR)/htseq_counts

get_sra_ids:
	esearch -db sra -query $(PROJECT) | efetch -format runinfo > runinfo.csv
	cat runinfo.csv | cut -f 1 -d ',' | grep SRR  > runids.txt

get_seq:
	cat runids.txt | parallel fastq-dump {} -O $(DATA_DIR) --gzip


rename_files:
	#
	# Include sample info in the filename for better readability.
	#
	cat sample_info.txt| parallel --col-sep "\t" mv $(DATA_DIR)/{1}.fastq.gz $(DATA_DIR)/"{2}.fastq.gz"

fastqc:
	#
	# Create fastqc reports.
	#
	mkdir -p $(FASTQC_DIR)
	ls $(DATA_DIR)/*gz | parallel --verbose --progress -j 10 fastqc --nogroup -o $(FASTQC_DIR)

hisat2:
	mkdir -p $(HISAT_DIR)
	cat samples.txt | parallel --verbose --progress -j 12 'hisat2 -q -x $(GENOME) --rg-id {} --rg {} --rna-strandness R -U $(DATA_DIR)/{}.fastq.gz -S $(HISAT_DIR)/{}.sam --max-intronlen 5000 2>$(HISAT_DIR)/{}_summary.txt'

sam2bam:
	#       
	#convert sam to bam     
	#
	cat samples.txt |parallel -j 8 --verbose --progress 'samtools view -b $(HISAT_DIR)/{}.sam | samtools sort - -o $(HISAT_DIR)/{.}.bam -O bam -T $(HISAT_DIR)/{}_tmp'
	ls $(HISAT_DIR)/*bam | parallel -j 8 --verbose --progress samtools index {}

coverage:
	ls $(HISAT_DIR)/*.bam | parallel -j 6 --progress --verbose 'bedtools genomecov -ibam  {}  -split -bg  > {.}.bedgraph'
	ls $(HISAT_DIR)/*.bedgraph |parallel -j 8 --progress --verbose bedSort {} {.}.s.bedgraph
	ls $(HISAT_DIR)/*.s.bedgraph |sed 's/.s.bedgraph//' | parallel -j 3 --progress --verbose 'bedGraphToBigWig {}.s.bedgraph  $(GENOME).fai {}.bw' 

coverage_plus:
	#
	# Get coverage in plus strand.
	ls $(HISAT_DIR)/*.bam | parallel -j 6 --progress --verbose 'bedtools genomecov -ibam  {}  -split -bg -strand '+' > {.}_plus.bedgraph'
	ls $(HISAT_DIR)/*_plus.bedgraph |parallel -j 8 --progress --verbose bedSort {} {.}.s.bedgraph
	ls $(HISAT_DIR)/*_plus.s.bedgraph |sed 's/_plus.s.bedgraph//' | parallel -j 3 --progress --verbose 'bedGraphToBigWig {}_plus.s.bedgraph  $(GENOME).fai {}_plus.bw' 


coverage_minus:
	#
	# Get coverage in minus strand.
	ls $(HISAT_DIR)/*.bam | parallel -j 6 --progress --verbose 'bedtools genomecov -ibam  {}  -split -bg -strand '-' > {.}_minus.bedgraph'
	ls $(HISAT_DIR)/*_minus.bedgraph |parallel -j 8 --progress --verbose bedSort {} {.}.s.bedgraph
	ls $(HISAT_DIR)/*_minus.s.bedgraph |sed 's/_minus.s.bedgraph//' | parallel -j 3 --progress --verbose 'bedGraphToBigWig {}_minus.s.bedgraph  $(GENOME).fai {}_minus.bw' 

featurecounts_sense:
	mkdir -p $(FEATURECOUNTS_OUT)
	featureCounts -T 8 -t exon -s 2 -g gene_id -a $(GTF) -o $(FEATURECOUNTS_OUT)/gcounts_sense.txt $(HISAT_DIR)/Pf*.bam $(HISAT_DIR)/Py*.bam	

featurecounts_antisense:
	mkdir -p $(FEATURECOUNTS_OUT)
	featureCounts -T 8 -t exon -s 1 -g gene_id -a $(GTF) -o $(FEATURECOUNTS_OUT)/gcounts_antisense.txt $(HISAT_DIR)/Pf*.bam $(HISAT_DIR)/Py*.bam  

htseq_count_stranded_yes:
	#
	# counting reads assigned to genes with htseq-count
	# parameters are : stranded=yes(-s), minimum mapping  quality=30(-a)
	# 
	mkdir -p $(HTSEQ_OUT)
	htseq-count -n 5 --stranded=yes --minaqual 30 --counts_output $(HTSEQ_OUT)/htcount_stranded_yes.txt $(HISAT_DIR)/Pf*.bam $(HISAT_DIR)/Py*.bam $(GTF)

htseq_count_stranded_rev:
	#
	# counting reads assigned to genes with htseq-count
	# parameters are : stranded=reverse(-s), minimum mapping  quality=30(-a)
	#
	mkdir -p $(HTSEQ_OUT)
	htseq-count -n 5 --stranded=reverse --minaqual 30 --counts_output $(HTSEQ_OUT)/htcount_stranded_reverse.txt $(HISAT_DIR)/Pf*.bam $(HISAT_DIR)/Py*.bam $(GTF)

transcriptome:
	#
	# Get all transcript sequences from annotation 
	#
	gffread -W -w $(REF_DIR)/$(TRANSCRIPTS) -g $(GENOME) $(GTF)

kallisto_index:
	kallisto index -i $(REF_DIR)/$(TRANSCRIPT_IDX) $(REF_DIR)/$(TRANSCRIPTS)

kallisto_sense:
	#
	# count transcript abundance in sense strand. Read1 is reverse, ie, rf-stranded.
	#
	mkdir -p $(KALLISTO_DIR)
	cat $(SAMPLES) | parallel --verbose --progress -j 6 kallisto quant -t 4 -i $(REF_DIR)/$(TRANSCRIPT_IDX) -o $(KALLISTO_DIR)/{} --pseudobam --rf-stranded --single -l 150 -s 20 -b 10 $(DATA_DIR)/{}.fastq.gz

kallisto_antisense:
	#
	# count transcript abundance in the antisense. Read1 is forward, ie, fr-stranded.
	#
	mkdir -p $(KALLISTO_DIR)
	cat $(SAMPLES) | parallel --verbose --progress -j 6 kallisto quant -t 4 -i $(REF_DIR)/$(TRANSCRIPT_IDX) -o $(KALLISTO_DIR)/{} --pseudobam --fr-stranded  --single -l 150 -s 20 -b 10 $(DATA_DIR)/{}.fastq.gz	

sort_rename_pseudobam:
	# sort and rename pseudobam
	cat $(SAMPLES) | parallel --verbose --progress -j 6  samtools sort  $(KALLISTO_DIR)/{}/pseudoalignments.bam -o $(KALLISTO_DIR)/{}/{}_pseudoalignments.bam
	# index pseudobam
	cat $(SAMPLES) | parallel --verbose --progress -j 6 samtools index $(KALLISTO_DIR)/{}/{}_pseudoalignments.bam
	# Remove unsorted  file.
	cat $(SAMPLES) | parallel --verbose --progress -j 6 rm -f $(KALLISTO_DIR)/{}/pseudoalignments.bam 
 
depth:
	#
	# Get the depth at each position of transcript from the pseudobam file.
	#
	cat $(SAMPLES) | parallel --verbose --progress -j 10 'samtools depth -aa $(KALLISTO_DIR)/{}/{}_pseudoalignments.bam >$(KALLISTO_DIR)/{}/{}_depth.txt'

transcript_integriety:
	#
	# Get coverage uniformity across genome.
	#
	cat $(SAMPLES) | parallel --verbose --progress -j 10 'python $(SCRIPT_DIR)/transcript_tin.py --cov $(KALLISTO_DIR)/{}/{}_depth.txt >$(KALLISTO_DIR)/{}/{}_tin.txt'
	#
	# Combine the tin values for all samples into a single table.
	#
	find $(KALLISTO_DIR) -name "*_tin.txt" |sort  >tin_files.txt
	python $(SCRIPT_DIR)/merge.py --file_list tin_files.txt --outfile $(KALLISTO_DIR)/tin_combined.csv --merge_how intersection --merge_col tid,eff-length,background


gene_tins:$(IDMAP)
	#
	# Compute gene level tins from transcript_tins
	#
	cat $(SAMPLES)| parallel --verbose --progress -j 6 'python $(SCRIPT_DIR)/make_gene_tin.py --tin_file $(KALLISTO_DIR)/{}/{}_tin.txt  --idmap $(IDMAP) --max >$(KALLISTO_DIR)/{}/{}_gene_tin.txt'
	#
	# Combine gene tin values for all samples.
	find $(KALLISTO_DIR) -name "*_gene_tin.txt" |sort  >tin_files.txt  
	python $(SCRIPT_DIR)/merge.py --file_list tin_files.txt --outfile $(KALLISTO_DIR)/gene_tin_combined.csv --merge_how intersection --merge_col gene

get_TPMS:
	mkdir -p tpm_tables
	cat samples_PF.txt |combine_tpms kallisto_antisense_PF |csvcut -t -C X1,X2,X3 | tr "," "\t" >tpm_tables/kallisto_antisense_PF_tpms.txt
	cat samples_PF.txt |combine_tpms kallisto_sense_PF |csvcut -t -C X1,X2,X3 | tr "," "\t" >tpm_tables/kallisto_sense_PF_tpms.txt
	cat samples_PY.txt |combine_tpms kallisto_antisense_PY |csvcut -t -C X1,X2,X3 | tr "," "\t" >tpm_tables/kallisto_antisense_PY_tpms.txt
	cat samples_PY.txt |combine_tpms kallisto_sense_PY |csvcut -t -C X1,X2,X3 | tr "," "\t" >tpm_tables/kallisto_sense_PY_tpms.txt
