# Supplementary material for: Addendum: Transcriptomics and proteomics reveal two waves of translational repression during the maturation of malaria parasite sporozoites
Source: Nat Commun. 2022 Jan 6;13:283. doi: 10.1038/s41467-021-27767-7 (PMC8738726; doi:10.1038/s41467-021-27767-7)
Supplement: Supplementary file 1 — Supplementary Code 1 [file 41467_2021_27767_MOESM1_ESM.zip › scripts/README.txt]

Scripts used in the analysis
-----------------------------
1. Makefile - Makefile with all commands used in the bioinformatics analysis.
2. transcript_tin.py - Custom python script used to calculaute transcript TIN values.
3. make_gene_tin.py - Custom python script used to compute gene-level TIN from transcript TINs.
4. merge.py - Custom python script used to merge sample tin files into a single file.
5. deseq2.r - Custom R script used for DESeq2 differential expression analysis and for generating volcano plots.
6. heatmap.r - Custom R script used to generate heatmaps.
7. combine_tpms - Custom python script used to combine Kallisto generated tpm values into a single file.
