# Supplementary material for: Addendum: Transcriptomics and proteomics reveal two waves of translational repression during the maturation of malaria parasite sporozoites
Source: Nat Commun. 2022 Jan 6;13:283. doi: 10.1038/s41467-021-27767-7 (PMC8738726; doi:10.1038/s41467-021-27767-7)
Supplement: Supplementary file 2 — Supplementary Data 1 [file 41467_2021_27767_MOESM2_ESM.xlsx]

## Sheet: README - General
	This experiment was conducted with three biological replicates of day 10 oocyst sporozoites (oo-spz) and day 14 salivary gland sporozoites (sg-spz) from Plasmodium yoelii 17XNL strain and with the Plasmodium falciparum 3D7 strain.
	Differential expression of transcripts was conducted with DEseq2, which is currently the best suited tool for datasets with three replicates. This minimizes false positives and best accounts for variance between like sample types.
	DEseq2 provides an estimate variance-mean dependence in count data from high-throughput sequencing assays and tests for differential expression based on a model using a negative binomial distribution.
	DEseq2 (release 3.5) is currently available at http://master.bioconductor.org/packages/release/bioc/html/DESeq2.html
	DEseq2 utilizes a Base Mean and a Fold Change which corrects for fold change shrinkage (PMID 25516281).
	Additional filtering steps were applied to eliminate low abundance transcripts (minCount<20) and to minimize those genes with reads mapped due to run-in transcription (TIN>40)
	Column Label	Description
	Gene ID	Unique identifier for the Plasmodium yoelii 17XNL strain or for the Plasmodium falciparum 3D7 strain from PlasmoDB.org (version 32)
	Product Description	Description of the gene product from PlasmoDB.org (version 32)
	Gene Name or Symbol	Description of the gene product from PlasmoDB.org (version 32)
	Sg-Spz RNA Expression Decile	Salivary gland sporozoite RNA abundance binned by decile
	Sg-Spz Protein Expression Decile	Salivary gland sporozoite protein abundance binned by decile
	Oo-Spz RNA Expression Decile	Oocyst sporozoite RNA abundance binned by decile
	Oo-Spz Protein Expression Decile	Oocyst sporozoite protein abundance binned by decile
	baseMeanA (SG)	Mean DEseq2 values, salivary gland sporozoites
	Rank (SG)	Transcripts ranked by abundance, salivary gland sporozoites
	Percentile (SG)	Percentage of genes with average read numbers equal to or less than the gene's average read number, salivary gland sporozoites
	Decile (SG)	Percentiles binned into deciles, salivary gland sporozoites
	baseMeanB (OO)	Mean DEseq2 values, oocyst sporozoites
	Rank (OO)	Transcripts ranked by abundance, oocyst sporozoites
	Percentile (OO)	Percentage of genes with average read numbers equal to or less than the gene's average read number, oocyst sporozoites
	Decile (OO)	Percentiles binned into deciles, oocyst sporozoites
	Fold Change	Fold change of oo-spz / sg-spz (baseMeanB/baseMeanA)
	log2 Fold Change	Fold change of oo-spz / sg-spz (baseMeanB/baseMeanA) provided in log2 format
	lfcSE	Log fold change standard error
	stat	The Wald Statistic: the shrunken fold change (log base 2) divided by its standard error, compared to a standard normal distribution, and corrected for false discovery rate
	Pvalue	P-value
	Padj	Adjusted p-value
	FDR	False Discovery Rate
	Sense RNA UIS/UOS	Designation of differentially expressed transcripts as Upregulated in Infectious Sporozoites (UIS) or Upregulated in Oocyst Sporozoites (UOS)
		UIS	Transcripts that are in the top decile and more than 6-fold more abundant in salivary gland sporozoites than in oocyst sporozoites
		UOS	Transcripts that are in the top decile and more than 6-fold more abundant in oocyst sporozoites than insalivary gland sporozoites
	Antisense RNA UIS/UOS	Designation of differentially expressed transcripts as Upregulated in Infectious Sporozoites (UIS) or Upregulated in Oocyst Sporozoites (UOS)
		UIS	Transcripts that are in the top decile and more than 6-fold more abundant in salivary gland sporozoites than in oocyst sporozoites
		UOS	Transcripts that are in the top decile and more than 6-fold more abundant in oocyst sporozoites than insalivary gland sporozoites
	Protein-based UIS or UOS	Designation of proteins as UIS or UOS were applied to proteins that have abundance ratio p-value FDRs less than 5% in both ERFC and G-test analyses, and were identified in the upper 50th percentile of abundance in sg-spz (UIS) or oo-spz (UOS).
	TR Sg-Spz	Designation of transcripts that are translational repressed ("TR") in salivary gland sporozoites
			TR no protein	Top decile (10%) in abundance of RNA, and protein is not detected by mass spectrometry, but protein is predicted to be detectable by mass spectrometry (Supplemental Table 5).
			TR 50	Top decile (10%) in abundance of RNA, and protein detected in lower half (bottom 50%) of abundance among detected proteins.
	TR Oo-Spz	Designation of transcripts that are translational repressed ("TR") in oocyst sporozoites
			TR no protein
			TR 50
	Computed and Curated GO Terms	Provided by PlasmoDB.org (version 32)
	EC Number	Enzyme Commission number designation based upon predicted chemical reactions catalyzed by this gene product
	EC Number from OrthoMCL	Grouping of proteins into ortholog groups based upon sequence similarity
	Other Abbreviations	TPM = Transcripts Per Million
		TR = Translational Repression
		VLOOKUP = Excel function used to pull data into combined data tabs

## Sheet: README - Proteomics
A note on Multiple Transcripts	In the PF3D7 database there are many instances where multiple transcript IDs are mapped to a single gene ID. For nearly all cases, the multiple transcript IDs could not be distinguished from the identified peptides, so the protein was treated as a single protein for all subsequent analyses. In one case, MAEBL (PF3D7_1147800), both transcript IDs could be identified as being present in the oo-spz …
HEADERS
Gene ID	From PlasmoDB v30
Protein	From PlasmoDB v30
Protein Description	From PlasmoDB v30
Protein Length	The number of amino acids in the protein
Sample ID'd	OO=identified in oocyst sporozoite sample only. SG=identified in salivary gland sporozoite sample only. BOTH=identified in both samples.
PSM	Peptide Spectrum Matches. The total number of PSM identified at an iProphet probability corresponding to a model-estimed false discovery rate (FDR) < 1 %. PSMs from degenerate peptides were split among proteins sharing the peptide in a weighted fashion using the distributed spectral counts (dSpC) model in the program StPeter (PMID: 29400476).
ND Peptides	The number of non-degenerate peptides ID'd by iProphet (peptides not shared by multiple proteins identified in the sample)
Peptides	The total number of peptides ID'd by iProphet that contributed to the PSM count, including dSpC.
SAF	Spectrual Abundance Factor. Calculated as PSM/[protein length]
Abundance Rank	Proteins ranked in order of decreasing abundance based on SAF. 1 is highest.
Percentile	The percent of all SAF values in the sample that have equal or lesser value. 100% is the highest ratio
Decile	Percentile divided into deciles with the first decile as the highest, i.e. a decile of 1 means percentile > 90%
Corrected Relative abundance SG:OO (PSM+1)	To compare protein ratios between samples, all PSM values were first increased by 1 in order to give non-zero values to each ratio. The PSM+1 values from the sg-spz dataset (which in both species contained more total PSM) were normalized so that the sum of all PSM+1 values was the same for both the oo-spz and sg-spz data sets. This transformation was required for the G-test, and normalizes the tw…
Ratio percentile	The percent of all ratios in the compared samples that have equal or lesser value. 100% is the highest ratio
ERFC p-value	The Gaussian fit to the populaiton of log-transformed ratios of those proteins found in both samples had a good fit, so the populaiton was assumed to follow a normal distribution. The complentary error function (ERFC) was used to calculate a p-value for each ratio in the sample. This p-value is the probability that a ratio is explained by the null hypothesis, i.e. it is part of the normal distriu…
ERFC FDR	The false discovery rate of the p-value calculated by Benjamini-Hochberg for multiple hypothesis correction. Calculated with the tool at http://www.sdmproject.com/utilities/?show=FDR
G-test p-value	The use of the G-test is based on PMID: 17124542. The test is a modified Chi squared test. The advantage of this test for spectral counting data is that it filters out results that show large ratios from low spectral counts, where spectral counting methods are known to be inaccurate. The disadvantage of this test is that it assigns low p-values to large numbers with relatively small differences w…
G-test FDR	The false discovery rate of the p-value calculated by Benjamini-Hochberg for multiple hypothesis correction. Calculated with the tool at http://www.sdmproject.com/utilities/?show=FDR
Significant	Combining the ERFC and G-test p-values compensates for their respective weaknesses. Proteins abundance ratios with p-value FDRs less than 5% in both tests are considered significantly different between the two samples
UIS/UOS	Proteins with abundance ratios that are signficantly different and more abundant in salivary gland sporozoites (UIS) or oocyst sporozoites (UOS) and that are in the upper 50% of protein abundance in either sample.

## Sheet: Pf oo vs sg
Gene ID	Product Description	Gene Name or Symbol	Sg-Spz RNA Expression Decile	Sg-Spz Protein Expression Decile	Oo-Spz RNA Expression Decile	Oo-Spz Protein Expression Decile	baseMeanA (SG)	Rank (SG)	Percentile (SG)	Decile (SG)	baseMeanB (OO)	Rank (OO)	Percentile (OO)	Decile (OO)	foldChange	log2FoldChange	lfcSE	stat	PValue	PAdj	FDR	Sense RNA UIS/UOS	Antisense RNA UIS/UOS	Protein UIS/UOS	TR Sg-Spz	TR Oo-Spz	Computed GO Component IDs	Computed GO Components	Computed GO Function IDs	Computed GO Functions	Computed GO Process IDs	Computed GO Processes	Curated GO Component IDs	Curated GO Components	Curated GO Function IDs	Curated GO Functions	Curated GO Process IDs	Curated GO Processes	EC numbers	EC numbers from OrthoMCL
PF3D7_1207400	conserved Plasmodium protein, unknown function	null	10	10	10	4	13152.8	31	98.8363	10	2503.6	132	95.045	10	0.190347	-2.39329	0.24	-9.94	2.75224e-23	1.33842e-19	0	UIS		UIS		TR=50	null	null	null	null	null	null	null	null	null	null	null	null	null	null
PF3D7_1446900	glutaminyl-peptide cyclotransferase, putative	null	10	10	10	3	11439.4	37	98.6111	10	1965.6	155	94.1817	10	0.171827	-2.54097	0.21	-12.03	2.58432e-33	1.29371e-29	0	UIS		UIS		TR=50	GO:0016020	membrane	null	null	null	null	GO:0020011	apicoplast	null	null	null	null	2.3.2.5 (Glutaminyl-peptide cyclotransferase)	2.3.2.5 (Glutaminyl-peptide cyclotransferase)
PF3D7_0108300	conserved Plasmodium protein, unknown function	ARP	10	7	10	1	9513.9	53	98.0105	10	2718.7	122	95.4204	10	0.285761	-1.80712	0.27	-6.76	1.3756e-11	6.0265e-08	0			UIS		TR=50	null	null	null	null	null	null	GO:0030430, GO:0044228	host cell cytoplasm, host cell surface	null	null	null	null	null	null
PF3D7_1116700	dipeptidyl aminopeptidase 1	DPAP1	10	10	10	4	6604.4	75	97.1847	10	1728.7	185	93.0556	10	0.26175	-1.93374	0.28	-7.01	2.4304e-12	1.0774e-08	0			UIS		TR=50	null	null	GO:0008234	cysteine-type peptidase activity	GO:0006508	proteolysis	GO:0020020, GO:0020003	food vacuole, symbiont-containing vacuole	null	null	null	null	3.4.14.1 (Dipeptidyl-peptidase I)	3.4.14.1 (Dipeptidyl-peptidase I)
PF3D7_1247500	serine/threonine protein kinase, putative	null	10	7	10	3	1804.3	251	90.5781	10	1620.2	198	92.5676	10	0.897966	-0.155267	0.24	-0.64	0.522505	0.998886	0.5979			UIS		TR=50	null	null	GO:0005524, GO:0004672	ATP binding, protein kinase activity	GO:0006468	protein phosphorylation	GO:0030140	trans-Golgi network transport vesicle	GO:0004693	cyclin-dependent protein serine/threonine kinase activity	GO:0006468	protein phosphorylation	2.7.11.1 (Non-specific serine/threonine protein kinase)	2.7.11.1 (Non-specific serine/threonine protein kinase)
PF3D7_0206200	pantothenate transporter	PAT	10	8	10	3	4654.2	105	96.0586	10	1573.2	203	92.3799	10	0.338017	-1.56483	0.25	-6.28	3.28287e-10	1.39588e-06	0			UIS		TR=50	GO:0016021	integral component of membrane	null	null	GO:0055085	transmembrane transport	GO:0020009, GO:0044310, GO:0005886	microneme, osmiophilic body, plasma membrane	GO:0015233	pantothenate transmembrane transporter activity	GO:0071976, GO:0035891, GO:0015887	cell gliding, exit from host cell, pantothenate transmembrane transport	null	null
PF3D7_1007200	rhoGAP GTPase, putative	null	10	8	10	2	3794.5	127	95.2327	10	1322.1	237	91.1036	10	0.348425	-1.52108	0.33	-4.62	3.85949e-06	0.0141759	0			UIS		TR=50	GO:0005622, GO:0016020	intracellular, membrane	null	null	GO:0007165	signal transduction	GO:0020011	apicoplast	GO:0005096	GTPase activator activity	GO:0007266	Rho protein signal transduction	null	null
PF3D7_0717800	conserved Plasmodium protein, unknown function	null	9	6	10	1	698.2	494	81.4565	9	1299.9	240	90.991	10	1.86179	0.896688	0.31	2.93	0.00342157	0.998886	0.0071			UIS		TR=50	GO:0005737	cytoplasm	GO:0005524	ATP binding	null	null	null	null	null	null	null	null	null	null
PF3D7_1407600	conserved Plasmodium protein, unknown function	null	8	7	10	2	550.2	585	78.0405	8	1180.4	260	90.2402	10	2.1454	1.10125	0.22	4.98	6.26844e-07	0.00238263	0			UIS		TR=50	GO:0005737	cytoplasm	GO:0005524	ATP binding	null	null	null	null	null	null	null	null	null	null
PF3D7_0814700	conserved Plasmodium protein, unknown function	null	8	8	10	3	569.9	568	78.6787	8	1264.6	245	90.8033	10	2.21899	1.1499	0.27	4.19	2.7402e-05	0.0953315	0.0001			UIS		TR=50	null	null	null	null	null	null	null	null	null	null	null	null	null	null
PF3D7_1449000	gamete egress and sporozoite traversal protein, putative	GEST	10	10	10	Not Detected	68084.2	7	99.7372	10	1574.1	201	92.455	10	0.0231199	-5.43472	0.29	-18.81	5.69477e-79	2.91743e-75	0	UIS	UIS	UIS		TR=No Protein	null	null	null	null	null	null	GO:0005783, GO:0020009, GO:0044310	endoplasmic reticulum, microneme, osmiophilic body	null	null	GO:0035891	exit from host cell	null	null
PF3D7_0723300	conserved Plasmodium protein, unknown function	null	10	9	10	Not Detected	74847.6	6	99.7748	10	15924.9	16	99.3994	10	0.212764	-2.23267	0.22	-10.19	2.11821e-24	1.03602e-20	0		UIS	UIS		TR=No Protein	GO:0005634	nucleus	GO:0003677, GO:0008270	DNA binding, zinc ion binding	GO:0006355, GO:0006351	regulation of transcription, DNA-templated, transcription, DNA-templated	null	null	null	null	null	null	null	null
PF3D7_0408700	perforin-like protein 1	PLP1	10	10	10	Not Detected	75356.5	5	99.8123	10	3124.5	112	95.7958	10	0.0414629	-4.59203	0.35	-13.06	5.73653e-39	2.89408e-35	0	UIS		UIS		TR=No Protein	null	null	null	null	null	null	GO:0009986, GO:0033644, GO:0020009, GO:0020005	cell surface, host cell membrane, microneme, symbiont-containing vacuole membrane	GO:0005509, GO:0022829	calcium ion binding, wide pore channel activity	null	null	null	null
PF3D7_1216600	cell traversal protein for ookinetes and sporozoites	CelTOS	10	10	10	Not Detected	67745.2	8	99.6997	10	2596.9	128	95.1952	10	0.0383333	-4.70526	0.28	-17	8.58443e-65	4.39094e-61	0	UIS		UIS		TR=No Protein	null	null	null	null	null	null	GO:0020009	microneme	null	null	null	null	null	null
PF3D7_0919500	major facilitator superfamily domain-containing protein, putative	MFS3	10	10	10	Not Detected	10150.4	50	98.1231	10	1485.6	220	91.7417	10	0.146359	-2.77242	0.23	-11.9	1.24564e-32	6.22323e-29	0	UIS		UIS		TR=No Protein	GO:0016021	integral component of membrane	GO:0022857	transmembrane transporter activity	GO:0055085	transmembrane transport	GO:0009986, GO:0005886	cell surface, plasma membrane	null	null	null	null	null	null
PF3D7_0511400	conserved Plasmodium protein, unknown function	null	10	10	10	Not Detected	13808.4	28	98.9489	10	2964.1	117	95.6081	10	0.214659	-2.21988	0.27	-8.15	3.70165e-16	1.72016e-12	0			UIS		TR=No Protein	null	null	null	null	null	null	GO:0009986	cell surface	null	null	null	null	null	null
PF3D7_1023800	conserved Plasmodium protein, unknown function	null	10	6	10	Not Detected	26497	12	99.5495	10	10963.7	25	99.0616	10	0.413771	-1.27309	0.22	-5.7	1.21049e-08	4.92911e-05	0			UIS		TR=No Protein	GO:0005576, GO:0016021	extracellular region, integral component of membrane	GO:0005509	calcium ion binding	null	null	null	null	null	null	null	null	null	null
PF3D7_0405700	lysine decarboxylase, putative	null	10	6	10	Not Detected	4133.6	119	95.533	10	1498.9	217	91.8544	10	0.362614	-1.46349	0.24	-6.11	9.79692e-10	4.12548e-06	0			UIS		TR=No Protein	null	null	GO:0003824	catalytic activity	null	null	null	null	GO:0008923	lysine decarboxylase activity	GO:0006554	lysine catabolic process	4.1.1.18 (Lysine decarboxylase)	4.1.1.18 (Lysine decarboxylase)
PF3D7_0925200	ribosomal RNA-processing protein 8, putative	RRP8	10	6	10	Not Detected	4628.2	106	96.021	10	4257.4	85	96.8093	10	0.919882	-0.120479	0.27	-0.44	0.659859	0.998886	0.7202			UIS		TR=No Protein	GO:0005730	nucleolus	GO:0008168	methyltransferase activity	null	null	null	null	null	null	null	null	2.1.1.- (Methyltransferases.)	2.1.1.- (Methyltransferases.)
PF3D7_1024100	conserved Plasmodium protein, unknown function	null	10	7	10	Not Detected	3458.1	136	94.8949	10	1518.7	210	92.1171	10	0.439172	-1.18714	0.25	-4.73	2.2898e-06	0.00850204	0			UIS		TR=No Protein	GO:0005737, GO:0005634	cytoplasm, nucleus	null	null	null	null	null	null	null	null	null	null	null	null
PF3D7_0212600	secreted protein with altered thrombospondin repeat domain	SPATR	10	9	10	Not Detected	10271.1	48	98.1982	10	4970.1	73	97.2598	10	0.483892	-1.04724	0.23	-4.54	5.65693e-06	0.0205573	0			UIS		TR=No Protein	null	null	null	null	null	null	GO:0009986, GO:0020009, GO:0020008	cell surface, microneme, rhoptry	null	null	GO:0016337	single organismal cell-cell adhesion	null	null
PF3D7_1030200	claudin-like apicomplexan microneme protein, putative	CLAMP	10	7	10	Not Detected	14552.8	25	99.0616	10	4341.9	82	96.9219	10	0.298355	-1.7449	0.22	-7.98	1.46054e-15	6.7477e-12	0			UIS		TR=No Protein	null	null	null	null	null	null	GO:0020009	microneme	null	null	GO:0030260	entry into host cell	null	null
PF3D7_1111600	endonuclease/exonuclease/phosphatase family protein, putative	null	10	8	10	Not Detected	2746.2	170	93.6186	10	1515.4	211	92.0796	10	0.551817	-0.857738	0.23	-3.81	0.000139553	0.460804	0.0004			UIS		TR=No Protein	null	null	null	null	GO:0046856	phosphatidylinositol dephosphorylation	null	null	null	null	null	null	3.1.3.56 (Inositol-polyphosphate 5-phosphatase)	3.1.3.56 (Inositol-polyphosphate 5-phosphatase)
PF3D7_1434400	conserved Plasmodium membrane protein, unknown function	null	10	8	10	Not Detected	2248.5	202	92.4174	10	1351.5	233	91.2538	10	0.601067	-0.734401	0.26	-2.8	0.00505063	0.998886	0.01			UIS		TR=No Protein	GO:0016020	membrane	null	null	null	null	null	null	null	null	null	null	null	null
PF3D7_1454500	iron sulfur cluster assembly protein, putative	ISU	9	8	10	Not Detected	1558.7	282	89.4144	9	1440.2	223	91.6291	10	0.923975	-0.114074	0.26	-0.44	0.660046	0.998886	0.7202			UIS		TR=No Protein	null	null	GO:0005506, GO:0051536	iron ion binding, iron-sulfur cluster binding	GO:0016226	iron-sulfur cluster assembly	GO:0005739	mitochondrion	GO:0005506	iron ion binding	GO:0006879	cellular iron ion homeostasis	null	null
PF3D7_1020300	cytoplasmic dynein intermediate chain, putative	null	#N/A	7	#N/A	2	#N/A	#N/A	#N/A	#N/A	#N/A	#N/A	#N/A	#N/A	#N/A	#N/A	#N/A	#N/A	#N/A	#N/A	#N/A			UIS			null	null	GO:0005515	protein binding	null	null	GO:0005868	cytoplasmic dynein complex	GO:0003777	microtubule motor activity	GO:0007018	microtubule-based movement	null	null
PF3D7_1110400	RNA-binding protein, putative	null	#N/A	7	#N/A	Not Detected	#N/A	#N/A	#N/A	#N/A	#N/A	#N/A	#N/A	#N/A	#N/A	#N/A	#N/A	#N/A	#N/A	#N/A	#N/A			UIS			null	null	GO:0003676, GO:0000166	nucleic acid binding, nucleotide binding	null	null	null	null	null	null	null	null	null	null
PF3D7_1147700	ATP synthase subunit delta, mitochondrial, putative	null	#N/A	7	#N/A	Not Detected	#N/A	#N/A	#N/A	#N/A	#N/A	#N/A	#N/A	#N/A	#N/A	#N/A	#N/A	#N/A	#N/A	#N/A	#N/A			UIS			GO:0045261	proton-transporting ATP synthase complex, catalytic core F(1)	GO:0046933, GO:0046961	proton-transporting ATP synthase activity, rotational mechanism, proton-transporting ATPase activity, rotational mechanism	GO:0015986	ATP synthesis coupled proton transport	GO:0005739	mitochondrion	null	null	GO:0015986	ATP synthesis coupled proton transport	3.6.3.14 (H(+)-transporting two-sector ATPase)	3.6.3.14 (H(+)-transporting two-sector ATPase)
PF3D7_1120000	conserved Plasmodium protein, unknown function	null	#N/A	7	#N/A	2	#N/A	#N/A	#N/A	#N/A	#N/A	#N/A	#N/A	#N/A	#N/A	#N/A	#N/A	#N/A	#N/A	#N/A	#N/A			UIS			GO:0005737	cytoplasm	GO:0005524	ATP binding	null	null	null	null	null	null	null	null	null	null
PF3D7_0317800	26S proteasome non-ATPase regulatory subunit 9, putative	null	#N/A	6	#N/A	Not Detected	#N/A	#N/A	#N/A	#N/A	#N/A	#N/A	#N/A	#N/A	#N/A	#N/A	#N/A	#N/A	#N/A	#N/A	#N/A			UIS			null	null	GO:0005515	protein binding	null	null	GO:0005838	proteasome regulatory particle	null	null	GO:0070682, GO:0006511	proteasome regulatory particle assembly, ubiquitin-dependent protein catabolic process	null	3.4.25.1 (Proteasome endopeptidase complex)
PF3D7_0610500	peptidyl-tRNA hydrolase PTRHD1, putative	null	#N/A	6	#N/A	Not Detected	#N/A	#N/A	#N/A	#N/A	#N/A	#N/A	#N/A	#N/A	#N/A	#N/A	#N/A	#N/A	#N/A	#N/A	#N/A			UIS			null	null	GO:0004045	aminoacyl-tRNA hydrolase activity	null	null	null	null	null	null	null	null	3.1.1.29 (Aminoacyl-tRNA hydrolase)	3.1.1.29 (Aminoacyl-tRNA hydrolase)
PF3D7_1430100	serine/threonine protein phosphatase 2A activator	PTPA	#N/A	6	#N/A	Not Detected	#N/A	#N/A	#N/A	#N/A	#N/A	#N/A	#N/A	#N/A	#N/A	#N/A	#N/A	#N/A	#N/A	#N/A	#N/A			UIS			null	null	GO:0019211	phosphatase activator activity	null	null	GO:0005737, GO:0005634	cytoplasm, nucleus	GO:0051721, GO:0008601	protein phosphatase 2A binding, protein phosphatase type 2A regulator activity	null	null	null	5.2.1.8 (Peptidylprolyl isomerase)
PF3D7_1351100	conserved protein, unknown function	null	#N/A	6	#N/A	Not Detected	#N/A	#N/A	#N/A	#N/A	#N/A	#N/A	#N/A	#N/A	#N/A	#N/A	#N/A	#N/A	#N/A	#N/A	#N/A			UIS			null	null	null	null	null	null	null	null	null	null	null	null	null	null
PF3D7_0725200	mago nashi protein homologue, putative	null	#N/A	8	#N/A	2	#N/A	#N/A	#N/A	#N/A	#N/A	#N/A	#N/A	#N/A	#N/A	#N/A	#N/A	#N/A	#N/A	#N/A	#N/A			UIS			GO:0005634	nucleus	null	null	null	null	null	null	null	null	GO:0007530	sex determination	null	null
PF3D7_0613700	syntaxin binding protein, putative	null	#N/A	6	#N/A	1	#N/A	#N/A	#N/A	#N/A	#N/A	#N/A	#N/A	#N/A	#N/A	#N/A	#N/A	#N/A	#N/A	#N/A	#N/A			UIS			null	null	null	null	GO:0006904	vesicle docking involved in exocytosis	null	null	GO:0008565	protein transporter activity	GO:0009306	protein secretion	null	null
PF3D7_0204900	ubiE/COQ5 methyltransferase, putative	null	#N/A	6	#N/A	1	#N/A	#N/A	#N/A	#N/A	#N/A	#N/A	#N/A	#N/A	#N/A	#N/A	#N/A	#N/A	#N/A	#N/A	#N/A			UIS			null	null	GO:0008168	methyltransferase activity	null	null	GO:0005739	mitochondrion	GO:0030580	quinone cofactor methyltransferase activity	GO:1901663	quinone biosynthetic process	2.1.1.201 (2-methoxy-6-polyprenyl-1,4-benzoquinol methylase)	2.1.1.163 (Demethylmenaquinone methyltransferase)
PF3D7_0926900	replication termination factor, putative	null	#N/A	6	#N/A	Not Detected	#N/A	#N/A	#N/A	#N/A	#N/A	#N/A	#N/A	#N/A	#N/A	#N/A	#N/A	#N/A	#N/A	#N/A	#N/A			UIS			GO:0005634, GO:0000151	nucleus, ubiquitin ligase complex	GO:0004842	ubiquitin-protein transferase activity	GO:0016567	protein ubiquitination	null	null	null	null	null	null	null	null
PF3D7_0104500	conserved protein, unknown function	null	#N/A	7	#N/A	Not Detected	#N/A	#N/A	#N/A	#N/A	#N/A	#N/A	#N/A	#N/A	#N/A	#N/A	#N/A	#N/A	#N/A	#N/A	#N/A			UIS			null	null	null	null	null	null	null	null	null	null	null	null	null	null
PF3D7_1238100	calcyclin binding protein, putative	null	#N/A	7	#N/A	Not Detected	#N/A	#N/A	#N/A	#N/A	#N/A	#N/A	#N/A	#N/A	#N/A	#N/A	#N/A	#N/A	#N/A	#N/A	#N/A			UIS			GO:0016020	membrane	null	null	null	null	null	null	null	null	null	null	null	null
PF3D7_0729000	signal recognition particle subunit SRP9	SRP9	#N/A	8	#N/A	Not Detected	#N/A	#N/A	#N/A	#N/A	#N/A	#N/A	#N/A	#N/A	#N/A	#N/A	#N/A	#N/A	#N/A	#N/A	#N/A			UIS			GO:0048500	signal recognition particle	GO:0008312	7S RNA binding	GO:0006614	SRP-dependent cotranslational protein targeting to membrane	GO:0005789, GO:0005634, GO:0005786	endoplasmic reticulum membrane, nucleus, signal recognition particle, endoplasmic reticulum targeting	GO:0005515, GO:0043022	protein binding, ribosome binding	GO:0006614	SRP-dependent cotranslational protein targeting to membrane	null	null
PF3D7_0310700	trafficking protein particle complex subunit 4, putative	null	#N/A	7	#N/A	Not Detected	#N/A	#N/A	#N/A	#N/A	#N/A	#N/A	#N/A	#N/A	#N/A	#N/A	#N/A	#N/A	#N/A	#N/A	#N/A			UIS			GO:0030008, GO:0005801	TRAPP complex, cis-Golgi network	null	null	GO:0006888, GO:0006810	ER to Golgi vesicle-mediated transport, transport	null	null	null	null	null	null	null	null
PF3D7_1469500	conserved Plasmodium protein, unknown function	null	#N/A	6	#N/A	Not Detected	#N/A	#N/A	#N/A	#N/A	#N/A	#N/A	#N/A	#N/A	#N/A	#N/A	#N/A	#N/A	#N/A	#N/A	#N/A			UIS			null	null	null	null	null	null	null	null	null	null	null	null	null	null
PF3D7_0515800	BolA-like protein, putative	null	#N/A	8	#N/A	Not Detected	#N/A	#N/A	#N/A	#N/A	#N/A	#N/A	#N/A	#N/A	#N/A	#N/A	#N/A	#N/A	#N/A	#N/A	#N/A			UIS			null	null	null	null	null	null	null	null	null	null	null	null	null	null
PF3D7_1356100	conserved Plasmodium protein, unknown function	null	#N/A	7	#N/A	3	#N/A	#N/A	#N/A	#N/A	#N/A	#N/A	#N/A	#N/A	#N/A	#N/A	#N/A	#N/A	#N/A	#N/A	#N/A			UIS			GO:0016020	membrane	null	null	null	null	null	null	null	null	null	null	null	null
PF3D7_1128200	multiprotein-bridging factor 1, putative	MBF1	#N/A	8	#N/A	Not Detected	#N/A	#N/A	#N/A	#N/A	#N/A	#N/A	#N/A	#N/A	#N/A	#N/A	#N/A	#N/A	#N/A	#N/A	#N/A			UIS			null	null	GO:0043565	sequence-specific DNA binding	null	null	GO:0005829, GO:0034399	cytosol, nuclear periphery	GO:0003713	transcription coactivator activity	GO:0006355	regulation of transcription, DNA-templated	null	null
PF3D7_1237800	ubiquitin-like modifier HUB1, putative	HUB1	#N/A	8	#N/A	Not Detected	#N/A	#N/A	#N/A	#N/A	#N/A	#N/A	#N/A	#N/A	#N/A	#N/A	#N/A	#N/A	#N/A	#N/A	#N/A			UIS			null	null	GO:0005515	protein binding	null	null	null	null	null	null	GO:0000398	mRNA splicing, via spliceosome	null	null
PF3D7_0709500	conserved Plasmodium protein, unknown function	null	#N/A	7	#N/A	Not Detected	#N/A	#N/A	#N/A	#N/A	#N/A	#N/A	#N/A	#N/A	#N/A	#N/A	#N/A	#N/A	#N/A	#N/A	#N/A			UIS			GO:0005737, GO:0005634	cytoplasm, nucleus	GO:0003677, GO:0000166	DNA binding, nucleotide binding	GO:0006310, GO:0006281, GO:0006260	DNA recombination, DNA repair, DNA replication	null	null	null	null	null	null	null	null
PF3D7_1456900	conserved protein, unknown function	null	#N/A	7	#N/A	Not Detected	#N/A	#N/A	#N/A	#N/A	#N/A	#N/A	#N/A	#N/A	#N/A	#N/A	#N/A	#N/A	#N/A	#N/A	#N/A			UIS			null	null	null	null	null	null	null	null	null	null	null	null	null	null
PF3D7_1137800	sporozoite surface protein essential for liver stage development, putative	SPELD	10	10	10	6	106566	3	99.8874	10	4294.2	84	96.8468	10	0.040296	-4.63322	0.27	-17.18	3.87331e-66	1.98197e-62	0	UIS		UIS			null	null	null	null	null	null	GO:0009986, GO:0005886, GO:0020005	cell surface, plasma membrane, symbiont-containing vacuole membrane	null	null	GO:0048469	cell maturation	null	null
PF3D7_0616500	TRAP-like protein	TLP	10	6	9	Not Detected	18095.6	21	99.2117	10	1127.7	270	89.8649	9	0.062319	-4.00418	0.23	-17.23	1.56141e-66	7.99129e-63	0	UIS		UIS			null	null	null	null	null	null	GO:0016021	integral component of membrane	null	null	GO:0048870, GO:0030260	cell motility, entry into host cell	null	null
PF3D7_0407600	conserved Plasmodium protein, unknown function	null	10	6	9	Not Detected	4430.5	110	95.8709	10	831.4	342	87.1622	9	0.187654	-2.41385	0.29	-8.32	8.93687e-17	4.1771e-13	0	UIS		UIS			GO:0016020	membrane	GO:0005524	ATP binding	null	null	null	null	null	null	null	null	null	null
PF3D7_1464600	serine/threonine protein phosphatase UIS2, putative	UIS2	10	6	9	Not Detected	2522.9	180	93.2432	10	735.7	388	85.4354	9	0.291609	-1.77789	0.25	-7.02	2.15567e-12	9.56038e-09	0			UIS			null	null	GO:0016787	hydrolase activity	null	null	null	null	null	null	GO:0006470	protein dephosphorylation	3.1.3.16 (Protein-serine/threonine phosphatase)	3.1.3.16 (Protein-serine/threonine phosphatase)
PF3D7_0417100	mRNA-binding protein PUF2	PUF2	10	6	9	Not Detected	2594.3	175	93.4309	10	850	337	87.3498	9	0.327641	-1.60981	0.3	-5.42	6.1067e-08	0.000241175	0			UIS			null	null	GO:0003723	RNA binding	null	null	GO:0005737	cytoplasm	GO:0003723	RNA binding	GO:0017148	negative regulation of translation	null	null
PF3D7_0526200	ADP-ribosylation factor GTPase-activating protein, putative	ARF-GAP	10	6	9	1	2286.1	200	92.4925	10	587.4	447	83.2207	9	0.256944	-1.96047	0.23	-8.39	5.0016e-17	2.34425e-13	0			UIS			null	null	GO:0008060, GO:0005096, GO:0008270	ARF GTPase activator activity, GTPase activator activity, zinc ion binding	GO:0032312	regulation of ARF GTPase activity	null	null	null	null	GO:0043087	regulation of GTPase activity	null	null
PF3D7_1404900	conserved Plasmodium protein, unknown function	null	10	6	9	Not Detected	2076.8	218	91.8168	10	575.5	455	82.9204	9	0.277109	-1.85147	0.23	-8.21	2.27774e-16	1.06052e-12	0			UIS			GO:0016020, GO:0005739	membrane, mitochondrion	GO:0003677, GO:0009055, GO:0004519	DNA binding, electron carrier activity, endonuclease activity	GO:0008380, GO:0006314, GO:0006397	RNA splicing, intron homing, mRNA processing	GO:0005783	endoplasmic reticulum	null	null	null	null	null	null
PF3D7_0728700	alpha/beta hydrolase, putative	null	10	6	9	Not Detected	3031.5	156	94.1441	10	909.3	317	88.1006	9	0.299951	-1.7372	0.24	-7.25	4.29541e-13	1.92778e-09	0			UIS			null	null	GO:0016787	hydrolase activity	null	null	null	null	null	null	null	null	null	null
PF3D7_1026900	biotin--acetyl-CoA-carboxylase, putative	null	10	7	9	Not Detected	2317.9	196	92.6426	10	664.1	410	84.6096	9	0.286509	-1.80335	0.27	-6.68	2.4158e-11	1.05184e-07	0			UIS			null	null	GO:0004077	biotin-[acetyl-CoA-carboxylase] ligase activity	GO:0006464	cellular protein modification process	null	null	null	null	null	null	6.4.1.2 (Acetyl-CoA carboxylase)	6.3.4.15 (Biotin--[acetyl-CoA-carboxylase] ligase)
PF3D7_0203400	conserved Plasmodium protein, unknown function	null	10	8	9	Not Detected	1689.8	265	90.0526	10	529	491	81.5691	9	0.313055	-1.67551	0.29	-5.77	7.72071e-09	3.15854e-05	0			UIS			GO:0005737	cytoplasm	null	null	null	null	null	null	null	null	null	null	null	null
PF3D7_0110600	phosphatidylinositol-4-phosphate 5-kinase	PIP5K	9	6	9	1	1052.7	375	85.9234	9	787.1	371	86.0736	9	0.747696	-0.419476	0.24	-1.75	0.0796989	0.998886	0.1221			UIS			null	null	GO:0005509, GO:0016307	calcium ion binding, phosphatidylinositol phosphate kinase activity	GO:0046488	phosphatidylinositol metabolic process	null	null	GO:0016308, GO:0030306	1-phosphatidylinositol-4-phosphate 5-kinase activity, ADP-ribosylation factor binding	GO:0046854	phosphatidylinositol phosphorylation	2.7.1.68 (1-phosphatidylinositol-4-phosphate 5-kinase)	2.7.1.68 (1-phosphatidylinositol-4-phosphate 5-kinase)
PF3D7_1466400	AP2 domain transcription factor AP2-SP	AP2-SP	9	6	9	2	812.4	443	83.3709	9	915.9	315	88.1757	9	1.1274	0.173	0.21	0.82	0.41182	0.998886	0.49			UIS			null	null	GO:0003700	sequence-specific DNA binding transcription factor activity	GO:0006355	regulation of transcription, DNA-templated	null	null	GO:0043565, GO:0003700	sequence-specific DNA binding, sequence-specific DNA binding transcription factor activity	GO:0006355	regulation of transcription, DNA-templated	null	null
PF3D7_0414600	acylated pleckstrin-homology domain-containing protein, putative	APH	9	7	9	Not Detected	917.4	409	84.6471	9	501.1	510	80.8559	9	0.546218	-0.872452	0.23	-3.74	0.000183695	0.599949	0.0005			UIS			null	null	null	null	null	null	GO:0020009	microneme	null	null	null	null	null	null
PF3D7_0502300	conserved Plasmodium protein, unknown function	null	9	8	9	2	1076.2	368	86.1862	9	876.9	329	87.6502	9	0.814811	-0.295462	0.24	-1.23	0.217791	0.998886	0.2885			UIS			null	null	null	null	null	null	GO:0020011	apicoplast	null	null	null	null	null	null
PF3D7_1422900	14-3-3 protein, putative	null	9	7	9	2	1134.7	357	86.5991	9	870.2	331	87.5751	9	0.766899	-0.382892	0.33	-1.15	0.251158	0.998886	0.325			UIS			null	null	GO:0019904	protein domain specific binding	null	null	null	null	null	null	null	null	null	null
PF3D7_1016000	conserved Plasmodium protein, unknown function	null	9	7	9	2	937.2	402	84.9099	9	539.2	481	81.9444	9	0.575331	-0.797536	0.4	-2	0.0458677	0.998886	0.0744			UIS			GO:0005737, GO:0005886	cytoplasm, plasma membrane	GO:0005524	ATP binding	null	null	null	null	null	null	null	null	null	null
PF3D7_1242000	conserved Plasmodium protein, unknown function	null	9	6	9	Not Detected	827.4	439	83.521	9	925.9	312	88.2883	9	1.11905	0.162271	0.37	0.45	0.653074	0.998886	0.7145			UIS			GO:0016021	integral component of membrane	GO:0016972	thiol oxidase activity	GO:0045454, GO:0055114	cell redox homeostasis, oxidation-reduction process	null	null	null	null	null	null	null	1.8.3.2 (Thiol oxidase)
PF3D7_0314100	vesicle transport v-SNARE protein, putative	null	9	6	9	Not Detected	810.3	444	83.3333	9	614.8	436	83.6336	9	0.758731	-0.398339	0.28	-1.44	0.150341	0.998886	0.2118			UIS			GO:0016020	membrane	null	null	GO:0006886, GO:0016192	intracellular protein transport, vesicle-mediated transport	null	null	null	null	null	null	null	null
PF3D7_1209400	cytosolic iron-sulfur protein assembly protein 1, putative	CIA1	8	6	9	1	368.5	746	71.997	8	643.3	422	84.1592	9	1.74573	0.803827	0.4	2	0.0456089	0.998886	0.074			UIS			GO:0005737	cytoplasm	GO:0005515	protein binding	null	null	null	null	null	null	null	null	null	null
PF3D7_0516700	ubiquitin carboxyl-terminal hydrolase 2, putative	null	7	6	9	Not Detected	248.3	917	65.5781	7	493.4	514	80.7057	9	1.98711	0.990673	0.27	3.6	0.000315979	0.998886	0.0008			UIS			null	null	GO:0036459	ubiquitinyl hydrolase activity	GO:0006511	ubiquitin-dependent protein catabolic process	null	null	GO:0004843	ubiquitin-specific protease activity	GO:0016579	protein deubiquitination	3.1.2.15 (Deleted entry); 3.4.19.12 (Ubiquitinyl hydrolase 1)	3.4.19.12 (Ubiquitinyl hydrolase 1)
PF3D7_0806500	DnaJ protein, putative	null	10	6	8	Not Detected	2842.8	164	93.8438	10	266.2	778	70.7958	8	0.0936401	-3.41673	0.26	-13.21	7.75092e-40	3.91731e-36	0	UIS		UIS			null	null	null	null	null	null	null	null	null	null	null	null	null	null
PF3D7_1322400	conserved Plasmodium protein, unknown function	null	10	6	8	Not Detected	6788.2	74	97.2222	10	355.2	648	75.6757	8	0.0523261	-4.25633	0.27	-15.74	8.61054e-56	4.39568e-52	0	UIS		UIS			GO:0005737	cytoplasm	GO:0000166	nucleotide binding	null	null	null	null	null	null	null	null	null	null
PF3D7_0404400	6-cysteine protein	P36	10	9	8	Not Detected	3212.3	144	94.5946	10	420.9	571	78.5661	8	0.131028	-2.93206	0.33	-8.85	8.95865e-19	4.25984e-15	0	UIS		UIS			null	null	null	null	null	null	null	null	GO:0005515	protein binding	GO:0030260	entry into host cell	null	null
PF3D7_0508000	6-cysteine protein	P38	10	10	8	4	2796.9	167	93.7312	10	283.5	745	72.0345	8	0.101362	-3.30241	0.26	-12.89	5.40147e-38	2.7191e-34	0	UIS		UIS			null	null	null	null	null	null	GO:0046658, GO:0009986, GO:0020009	anchored component of plasma membrane, cell surface, microneme	GO:0046812, GO:0005515	host cell surface binding, protein binding	null	null	null	null
PF3D7_1222500	diphthine--ammonia ligase, putative	DPH6	10	9	8	3	2035.7	225	91.5541	10	447.9	551	79.3168	8	0.220023	-2.18428	0.27	-8.21	2.15554e-16	1.00405e-12	0			UIS			null	null	null	null	null	null	null	null	GO:0017178	diphthine-ammonia ligase activity	GO:0017183	peptidyl-diphthamide biosynthetic process from peptidyl-histidine	6.3.1.14 (Diphthine--ammonia ligase)	6.3.1.14 (Diphthine--ammonia ligase)
PF3D7_0415500	nuclear cap-binding protein subunit 2, putative	CBP20	9	7	8	Not Detected	1259.4	334	87.4625	9	290.2	728	72.6727	8	0.230427	-2.11762	0.27	-7.82	5.26052e-15	2.41773e-11	0			UIS			null	null	GO:0003676, GO:0000166	nucleic acid binding, nucleotide binding	null	null	null	null	null	null	GO:0000398	mRNA splicing, via spliceosome	null	null
PF3D7_1029700	conserved Plasmodium protein, unknown function	null	9	6	8	Not Detected	1038.2	376	85.8859	9	469.8	541	79.6922	8	0.452514	-1.14397	0.24	-4.87	1.1264e-06	0.00423864	0			UIS			GO:0016020, GO:0005634	membrane, nucleus	GO:0008270	zinc ion binding	null	null	GO:0020011	apicoplast	null	null	null	null	null	null
PF3D7_1145000	conserved Plasmodium protein, unknown function	null	2	6	8	1	11.6	2298	13.7387	2	298.2	719	73.0105	8	25.7069	4.68408	0.33	14.28	3.11356e-46	1.58387e-42	0			UIS			GO:0005737, GO:0016459, GO:0005634	cytoplasm, myosin complex, nucleus	GO:0005524, GO:0003779, GO:0005516, GO:0003774, GO:0043565, GO:0003700	ATP binding, actin binding, calmodulin binding, motor activity, sequence-specific DNA binding, sequence-specific DNA binding transcription factor activity	GO:0007275, GO:0006355	multicellular organismal development, regulation of transcription, DNA-templated	null	null	null	null	null	null	null	null
PF3D7_1218000	thrombospondin-related apical membrane protein	TRAMP	9	8	7	Not Detected	1059.1	374	85.961	9	238	842	68.3934	7	0.224719	-2.15381	0.22	-9.86	6.51946e-23	3.16585e-19	0			UIS			null	null	null	null	null	null	GO:0005794, GO:0009986, GO:0005783, GO:0020008	Golgi apparatus, cell surface, endoplasmic reticulum, rhoptry	GO:0002020	protease binding	null	null	null	null
PF3D7_1403900	serine/threonine protein phosphatase CPPED1, putative	CPPED1	8	8	7	Not Detected	381.7	725	72.7853	8	210.3	915	65.6532	7	0.550956	-0.85999	0.24	-3.61	0.000309804	0.985795	0.0008			UIS			null	null	GO:0016787	hydrolase activity	null	null	null	null	null	null	null	null	3.1.3.16 (Protein-serine/threonine phosphatase); 3.1.3.2 (Acid phosphatase)	3.1.3.16 (Protein-serine/threonine phosphatase)
PF3D7_0304500	1-cys-glutaredoxin-like protein-1	GLP1	8	8	7	3	422.7	687	74.2117	8	189.2	978	63.2883	7	0.447599	-1.15972	0.24	-4.83	1.36438e-06	0.00511098	0			UIS			null	null	GO:0009055, GO:0015035	electron carrier activity, protein disulfide oxidoreductase activity	GO:0045454	cell redox homeostasis	GO:0005829	cytosol	GO:0015038	glutathione disulfide oxidoreductase activity	null	null	1.11.1.15 (Peroxiredoxin)	1.11.1.15 (Peroxiredoxin)
PF3D7_1466100	protein phosphatase containing kelch-like domains	PPKL	7	9	7	4	230.7	943	64.6021	7	234.6	852	68.018	7	1.01691	0.024185	0.27	0.06	0.95098	0.998886	0.9601			UIS			null	null	GO:0005506, GO:0030145, GO:0004721	iron ion binding, manganese ion binding, phosphoprotein phosphatase activity	GO:0009742	brassinosteroid mediated signaling pathway	GO:0005737, GO:0005634, GO:0008287	cytoplasm, nucleus, protein serine/threonine phosphatase complex	null	null	GO:0006470	protein dephosphorylation	3.1.3.16 (Protein-serine/threonine phosphatase)	3.1.3.16 (Protein-serine/threonine phosphatase)
PF3D7_1366900	conserved Plasmodium protein, unknown function	null	6	6	7	Not Detected	109.4	1289	51.6141	6	194	964	63.8138	7	1.77331	0.826444	0.25	3.34	0.00082938	0.998886	0.0019			UIS			GO:0005622	intracellular	GO:0005525, GO:0003924, GO:0003743	GTP binding, GTPase activity, translation initiation factor activity	GO:0006413	translational initiation	null	null	null	null	null	null	null	null
PF3D7_0303200	HAD superfamily protein, putative	null	10	6	6	Not Detected	2185.2	207	92.2297	10	160.6	1075	59.6471	6	0.0734944	-3.76622	0.3	-12.41	2.444e-35	1.2264e-31	0	UIS		UIS			null	null	null	null	null	null	null	null	null	null	null	null	3.1.3.4 (Phosphatidate phosphatase)	3.1.3.4 (Phosphatidate phosphatase)
PF3D7_0404500	6-cysteine protein	P52	9	8	6	Not Detected	683.4	501	81.1937	9	120.7	1238	53.5285	6	0.176617	-2.5013	0.29	-8.81	1.25455e-18	5.96163e-15	0			UIS			null	null	null	null	null	null	GO:0009986, GO:0020009	cell surface, microneme	null	null	null	null	null	null
PF3D7_1318300	conserved Plasmodium protein, unknown function	null	9	7	6	Not Detected	645.1	516	80.6306	9	144.1	1144	57.0571	6	0.223376	-2.16245	0.38	-5.7	1.18522e-08	4.82741e-05	0			UIS			GO:0005576	extracellular region	GO:0005509	calcium ion binding	null	null	null	null	null	null	null	null	null	null
PF3D7_1318700	conserved Plasmodium protein, unknown function	null	9	8	6	3	845.9	430	83.8589	9	113.1	1275	52.1396	6	0.133704	-2.90289	0.27	-10.62	2.3014e-26	1.1339e-22	0			UIS			GO:0005737	cytoplasm	GO:0005524	ATP binding	null	null	null	null	null	null	null	null	null	null
PF3D7_1322600	conserved Plasmodium protein, unknown function	null	8	6	6	Not Detected	341.1	777	70.8333	8	122.8	1227	53.9414	6	0.360012	-1.47388	0.31	-4.67	2.96081e-06	0.0109254	0			UIS			null	null	null	null	null	null	null	null	null	null	null	null	null	null
PF3D7_1328800	transcriptional regulatory protein sir2a	SIR2A	8	6	6	Not Detected	352.2	763	71.3589	8	113.8	1271	52.2898	6	0.323112	-1.62989	0.38	-4.33	1.5141e-05	0.0536747	0			UIS			null	null	GO:0070403	NAD+ binding	null	null	GO:0005677, GO:0005737, GO:0005730	chromatin silencing complex, cytoplasm, nucleolus	GO:0003677, GO:0005515	DNA binding, protein binding	GO:0006342, GO:0016233	chromatin silencing, telomere capping	3.5.1.- (In linear amides.); 3.5.1.98 (Histone deacetylase)	3.5.1.- (In linear amides.)
PF3D7_0404000	conserved Plasmodium protein, unknown function	null	8	7	6	Not Detected	368.7	744	72.0721	8	152.9	1109	58.3709	6	0.4147	-1.26986	0.35	-3.56	0.000367166	0.998886	0.0009			UIS			null	null	null	null	null	null	null	null	null	null	null	null	null	null
PF3D7_1310300	zinc finger protein, putative	null	3	6	6	Not Detected	31.2	1916	28.0781	3	152.3	1113	58.2207	6	4.88141	2.2873	0.37	6.12	9.44644e-10	3.97884e-06	0			UIS			GO:0005737, GO:0016020	cytoplasm, membrane	GO:0046872	metal ion binding	null	null	null	null	GO:0008270	zinc ion binding	null	null	null	null
PF3D7_0105300	cyclase-associated protein	CAP	2	8	6	Not Detected	8	2362	11.3363	2	136.6	1179	55.7432	6	17.075	4.09381	0.51	7.93	2.14047e-15	9.874e-12	0			UIS			null	null	GO:0003779	actin binding	GO:0007010	cytoskeleton organization	null	null	GO:0003785, GO:0008179, GO:0046983	actin monomer binding, adenylate cyclase binding, protein dimerization activity	null	null	null	null
PF3D7_0415400	coatomer subunit zeta, putative	null	8	7	5	2	399.8	701	73.6862	8	99.7	1364	48.7988	5	0.249375	-2.00361	0.33	-5.99	2.13558e-09	8.90963e-06	0			UIS			null	null	null	null	GO:0006810	transport	GO:0030126	COPI vesicle coat	null	null	GO:0006890	retrograde vesicle-mediated transport, Golgi to ER	null	null
PF3D7_1404700	conserved Plasmodium protein, unknown function	null	7	8	5	Not Detected	196.3	1025	61.524	7	90.1	1429	46.3589	5	0.458991	-1.12346	0.38	-2.96	0.00312444	0.998886	0.0065			UIS			null	null	null	null	null	null	null	null	null	null	null	null	null	null
PF3D7_0520500	phosphomethylpyrimidine kinase, putative	null	7	6	5	Not Detected	299.5	834	68.6937	7	75	1555	41.6291	5	0.250417	-1.99759	0.3	-6.68	2.44377e-11	1.06377e-07	0			UIS			null	null	null	null	null	null	null	null	GO:0016301	kinase activity	GO:0009228	thiamine biosynthetic process	2.7.1.49 (Hydroxymethylpyrimidine kinase); 2.7.4.7 (Phosphomethylpyrimidine kinase)	2.7.1.49 (Hydroxymethylpyrimidine kinase)
PF3D7_1238400	conserved Plasmodium protein, unknown function	null	6	6	5	Not Detected	169.7	1095	58.8964	6	99.6	1366	48.7237	5	0.586918	-0.768769	0.33	-2.37	0.017696	0.998886	0.0316			UIS			null	null	null	null	null	null	null	null	null	null	null	null	null	null
PF3D7_0320100	protein transport protein SEC22	SEC22	5	7	5	Not Detected	75.2	1486	44.2192	5	87.1	1446	45.7207	5	1.15824	0.21194	0.32	0.67	0.504343	0.998886	0.581			UIS			GO:0016021	integral component of membrane	null	null	GO:0016192	vesicle-mediated transport	GO:0030134, GO:0005794, GO:0031201, GO:0005783	ER to Golgi transport vesicle, Golgi apparatus, SNARE complex, endoplasmic reticulum	GO:0005484	SNAP receptor activity	GO:0006888, GO:0006886, GO:0031338	ER to Golgi vesicle-mediated transport, intracellular protein transport, regulation of vesicle fusion	null	null
PF3D7_1421800	conserved Plasmodium protein, unknown function	null	2	6	5	Not Detected	10.2	2320	12.9129	2	93.3	1408	47.1471	5	9.14706	3.19331	0.44	7.17	7.29076e-13	3.25678e-09	0			UIS			GO:0005737	cytoplasm	GO:0016874, GO:0008270	ligase activity, zinc ion binding	GO:0006512	ubiquitin cycle	null	null	null	null	null	null	null	null
PF3D7_0317100	6-cysteine protein	B9	10	9	4	Not Detected	1773.1	256	90.3904	10	63.6	1663	37.5751	4	0.0358694	-4.8011	0.28	-17.11	1.34912e-65	6.90211e-62	0	UIS		UIS			null	null	GO:0005525, GO:0003924, GO:0003743	GTP binding, GTPase activity, translation initiation factor activity	GO:0006413	translational initiation	GO:0005886	plasma membrane	null	null	null	null	null	null
PF3D7_1243500	vacuolar-sorting protein SNF7, putative	SNF7	8	6	4	2	555.1	581	78.1907	8	62.6	1672	37.2372	4	0.112772	-3.14851	0.35	-9.21	3.15005e-20	1.51045e-16	0			UIS			null	null	null	null	GO:0015031, GO:0007034	protein transport, vacuolar transport	null	null	null	null	null	null	null	null
PF3D7_1120500	tRNA nucleotidyltransferase, putative	null	7	6	4	Not Detected	212.7	986	62.988	7	58.1	1721	35.3979	4	0.273155	-1.87221	0.42	-4.39	1.11378e-05	0.0398288	0			UIS			null	null	GO:0003723, GO:0016779	RNA binding, nucleotidyltransferase activity	GO:0006396	RNA processing	GO:0020011	apicoplast	null	null	null	null	2.7.7.72 (CCA tRNA nucleotidyltransferase)	2.7.7.72 (CCA tRNA nucleotidyltransferase)
PF3D7_0907500	conserved Plasmodium protein, unknown function	null	1	6	4	Not Detected	3.8	2451	7.9955	1	62	1677	37.0495	4	16.3158	4.0282	0.61	6.5	8.23774e-11	3.54552e-07	0			UIS			null	null	null	null	null	null	null	null	null	null	null	null	null	null
PF3D7_0924300	thiamine pyrophosphokinase	TPK	1	6	4	Not Detected	3.5	2462	7.58258	1	46.6	1855	30.3679	4	13.3143	3.7349	0.57	6.56	5.27223e-11	2.2776e-07	0			UIS			null	null	GO:0005524, GO:0030975, GO:0004788	ATP binding, thiamine binding, thiamine diphosphokinase activity	GO:0009229, GO:0006772	thiamine diphosphate biosynthetic process, thiamine metabolic process	GO:0005829	cytosol	null	null	null	null	2.7.6.2 (Thiamine diphosphokinase)	2.7.6.2 (Thiamine diphosphokinase)
PF3D7_0509300	conserved Plasmodium protein, unknown function	null	5	7	3	Not Detected	82.9	1434	46.1712	5	40.1	1958	26.5015	3	0.483715	-1.04777	0.43	-2.59	0.00948394	0.998886	0.0178			UIS			GO:0005634	nucleus	null	null	null	null	null	null	null	null	null	null	null	null
PF3D7_0812500	RNA-binding protein, putative	null	5	6	3	2	62.5	1577	40.8033	5	39.9	1964	26.2763	3	0.6384	-0.647467	0.36	-1.75	0.0803459	0.998886	0.1229			UIS			null	null	GO:0003676, GO:0000166	nucleic acid binding, nucleotide binding	null	null	null	null	null	null	null	null	null	5.2.1.8 (Peptidylprolyl isomerase)
PF3D7_0530000	conserved Plasmodium protein, unknown function	null	4	7	3	Not Detected	38.7	1816	31.8318	4	39.3	1970	26.0511	3	1.0155	0.0221957	0.41	0.05	0.961593	0.998886	0.9674			UIS			GO:0005634	nucleus	null	null	null	null	null	null	null	null	null	null	null	null
PF3D7_0807300	ras-related protein Rab-18	RAB18	3	7	3	2	26.4	2018	24.2492	3	37.1	2017	24.2868	3	1.4053	0.490881	0.41	1.17	0.240534	0.998886	0.3144			UIS			GO:0005622, GO:0016020	intracellular, membrane	GO:0005525, GO:0003924	GTP binding, GTPase activity	GO:0006184, GO:0006886, GO:0006913, GO:0007264	GTP catabolic process, intracellular protein transport, nucleocytoplasmic transport, small GTPase mediated signal transduction	GO:0016020	membrane	GO:0005525, GO:0003924	GTP binding, GTPase activity	GO:0006886, GO:0060627, GO:0007264	intracellular protein transport, regulation of vesicle-mediated transport, small GTPase mediated signal transduction	3.6.5.2 (Small monomeric GTPase)	3.6.5.2 (Small monomeric GTPase)
PF3D7_0711300	conserved Plasmodium protein, unknown function	null	3	6	3	Not Detected	23.7	2073	22.1847	3	41.2	1946	26.952	3	1.7384	0.797757	0.42	1.94	0.0524599	0.998886	0.0838			UIS			null	null	null	null	null	null	null	null	null	null	null	null	null	null
PF3D7_0813600	translation initiation factor SUI1, putative	null	2	6	3	1	19.2	2177	18.2808	2	32.2	2110	20.7958	3	1.67708	0.745954	0.58	1.26	0.208292	0.998886	0.2775			UIS			null	null	GO:0003743	translation initiation factor activity	GO:0006413	translational initiation	null	null	null	null	null	null	null	null
PF3D7_1407500	multifunctional methyltransferase subunit TRM112, putative	null	5	9	2	Not Detected	72	1509	43.3559	5	23.7	2314	13.1381	2	0.329167	-1.60311	0.4	-4.02	5.8347e-05	0.198788	0.0002			UIS			null	null	null	null	null	null	null	null	null	null	GO:0070476, GO:0042273, GO:0042274	rRNA (guanine-N7)-methylation, ribosomal large subunit biogenesis, ribosomal small subunit biogenesis	2.1.1.32 (Transferred entry: 2.1.1.213, 2.1.1.214, 2.1.1.215 and 2.1.1.216)	2.1.1.32 (Transferred entry: 2.1.1.213, 2.1.1.214, 2.1.1.215 and 2.1.1.216)
PF3D7_0303400	palmitoyltransferase DHHC1	DHHC1	2	6	2	2	12.6	2277	14.527	2	29.4	2176	18.3183	2	2.33333	1.22239	0.55	2.13	0.0328603	0.998886	0.0553			UIS			null	null	GO:0005515, GO:0008270	protein binding, zinc ion binding	null	null	GO:0000139, GO:0070258	Golgi membrane, inner membrane complex	GO:0016409	palmitoyltransferase activity	GO:0018345	protein palmitoylation	2.3.1.- (Transferring groups other than amino-acyl groups.)	2.3.1.- (Transferring groups other than amino-acyl groups.)
PF3D7_0804800	peptidyl-prolyl cis-trans isomerase	CYP24	2	7	2	Not Detected	20.6	2139	19.7072	2	22.4	2346	11.9369	2	1.08738	0.120854	0.49	0.27	0.789722	0.998886	0.8303			UIS			null	null	GO:0003755	peptidyl-prolyl cis-trans isomerase activity	GO:0006457, GO:0000413	protein folding, protein peptidyl-prolyl isomerization	null	null	GO:0016018, GO:0003755	cyclosporin A binding, peptidyl-prolyl cis-trans isomerase activity	GO:0006457	protein folding	5.2.1.8 (Peptidylprolyl isomerase)	5.2.1.8 (Peptidylprolyl isomerase)
PF3D7_0902900	conserved Plasmodium protein, unknown function	null	9	7	1	Not Detected	1356	319	88.0255	9	17.9	2428	8.85886	1	0.0132006	-6.24325	0.44	-14.01	1.36542e-44	6.93768e-41	0			UIS			null	null	null	null	null	null	GO:0020011	apicoplast	null	null	null	null	null	null
PF3D7_0610700	conserved Plasmodium protein, unknown function	null	6	7	1	Not Detected	118.2	1249	53.1156	6	5.2	2622	1.57658	1	0.0439932	-4.50657	0.61	-7.47	7.82571e-14	3.54426e-10	0			UIS			null	null	null	null	null	null	null	null	null	null	null	null	null	null
PF3D7_1418200	conserved Plasmodium protein, unknown function	null	4	6	1	Not Detected	34.9	1860	30.1802	4	10.1	2556	4.05405	1	0.289398	-1.78887	0.56	-3.14	0.00167892	0.998886	0.0037			UIS			null	null	null	null	null	null	null	null	null	null	null	null	null	null
PF3D7_0423200	BSD-domain protein, putative	null	3	6	1	Not Detected	27.5	1995	25.1126	3	15	2477	7.01952	1	0.545455	-0.874469	0.61	-1.28	0.200944	0.998886	0.2698			UIS			null	null	null	null	null	null	null	null	null	null	null	null	null	null
PF3D7_1226100	haloacid dehalogenase-like hydrolase, putative	HAD3	10	2	10	10	4419.9	111	95.8333	10	4031.7	90	96.6216	10	0.91217	-0.132625	0.32	-0.41	0.680724	0.998886	0.7386			UOS	TR=50		null	null	GO:0003824	catalytic activity	GO:0008152	metabolic process	null	null	GO:0016787	hydrolase activity	null	null	3.1.3.1 (Alkaline phosphatase)	3.1.3.1 (Alkaline phosphatase)
PF3D7_1248500	bax inhibitor 1, putative	null	10	Not Detected	10	6	2705.2	171	93.5811	10	2682.3	126	95.2703	10	0.991535	-0.0122647	0.28	-0.05	0.961322	0.998886	0.9674			UOS	TR=No Protein		GO:0016021, GO:0005886	integral component of membrane, plasma membrane	null	null	null	null	null	null	null	null	null	null	null	null
PF3D7_0914700	major facilitator superfamily-related transporter, putative	MFR4	#N/A	3	#N/A	7	#N/A	#N/A	#N/A	#N/A	#N/A	#N/A	#N/A	#N/A	#N/A	#N/A	#N/A	#N/A	#N/A	#N/A	#N/A		UOS	UOS			GO:0016021	integral component of membrane	null	null	GO:0055085	transmembrane transport	null	null	null	null	null	null	null	null
PF3D7_0919400	protein disulfide isomerase	PDI9	#N/A	Not Detected	#N/A	6	#N/A	#N/A	#N/A	#N/A	#N/A	#N/A	#N/A	#N/A	#N/A	#N/A	#N/A	#N/A	#N/A	#N/A	#N/A			UOS			null	null	null	null	GO:0045454	cell redox homeostasis	null	null	null	null	null	null	5.3.4.1 (Protein disulfide-isomerase)	5.3.4.1 (Protein disulfide-isomerase)
PF3D7_1403700	translocation associated membrane protein, putative	TRAM	#N/A	2	#N/A	6	#N/A	#N/A	#N/A	#N/A	#N/A	#N/A	#N/A	#N/A	#N/A	#N/A	#N/A	#N/A	#N/A	#N/A	#N/A			UOS			GO:0016021	integral component of membrane	null	null	null	null	GO:0005789	endoplasmic reticulum membrane	null	null	GO:0065002	intracellular protein transmembrane transport	2.3.1.24 (Sphingosine N-acyltransferase)	2.3.1.24 (Sphingosine N-acyltransferase)
PF3D7_0405600	conserved Plasmodium membrane protein, unknown function	null	#N/A	Not Detected	#N/A	6	#N/A	#N/A	#N/A	#N/A	#N/A	#N/A	#N/A	#N/A	#N/A	#N/A	#N/A	#N/A	#N/A	#N/A	#N/A			UOS			GO:0016021	integral component of membrane	null	null	null	null	null	null	null	null	null	null	null	null
PF3D7_0622600	cytochrome b-c1 complex subunit 9, putative	QCR9	#N/A	6	#N/A	10	#N/A	#N/A	#N/A	#N/A	#N/A	#N/A	#N/A	#N/A	#N/A	#N/A	#N/A	#N/A	#N/A	#N/A	#N/A			UOS			GO:0005750	mitochondrial respiratory chain complex III	null	null	GO:0006122	mitochondrial electron transport, ubiquinol to cytochrome c	null	null	null	null	null	null	1.10.2.2 (Quinol--cytochrome-c reductase)	1.10.2.2 (Quinol--cytochrome-c reductase)
PF3D7_1221200	conserved Plasmodium protein, unknown function	null	#N/A	Not Detected	#N/A	6	#N/A	#N/A	#N/A	#N/A	#N/A	#N/A	#N/A	#N/A	#N/A	#N/A	#N/A	#N/A	#N/A	#N/A	#N/A			UOS			GO:0016021	integral component of membrane	GO:0005524, GO:0042626, GO:0005254, GO:0031404	ATP binding, ATPase activity, coupled to transmembrane movement of substances, chloride channel activity, chloride ion binding	GO:0006810	transport	null	null	null	null	null	null	null	null
PF3D7_0929400	high molecular weight rhoptry protein 2	RhopH2	#N/A	2	#N/A	6	#N/A	#N/A	#N/A	#N/A	#N/A	#N/A	#N/A	#N/A	#N/A	#N/A	#N/A	#N/A	#N/A	#N/A	#N/A			UOS			null	null	null	null	null	null	GO:0030430, GO:0033644, GO:0043234, GO:0020008	host cell cytoplasm, host cell membrane, protein complex, rhoptry	GO:0005515	protein binding	GO:0030260	entry into host cell	null	null
PF3D7_0105200	RAP protein, putative	null	#N/A	4	#N/A	7	#N/A	#N/A	#N/A	#N/A	#N/A	#N/A	#N/A	#N/A	#N/A	#N/A	#N/A	#N/A	#N/A	#N/A	#N/A			UOS			null	null	GO:0005524	ATP binding	null	null	null	null	GO:0003729	mRNA binding	null	null	null	null
PF3D7_1362300	conserved protein, unknown function	null	#N/A	Not Detected	#N/A	6	#N/A	#N/A	#N/A	#N/A	#N/A	#N/A	#N/A	#N/A	#N/A	#N/A	#N/A	#N/A	#N/A	#N/A	#N/A			UOS			GO:0000139, GO:0030176, GO:0016020	Golgi membrane, integral component of endoplasmic reticulum membrane, membrane	GO:0005262	calcium channel activity	GO:0032469	endoplasmic reticulum calcium ion homeostasis	null	null	null	null	null	null	null	null
PF3D7_1147800	membrane associated erythrocyte binding-like protein	MAEBL	10	6	10	10	27528.8	10	99.6246	10	80987.4	3	99.8874	10	2.94192	1.55676	0.26	5.92	3.15499e-09	1.31027e-05	0			UOS			GO:0016020	membrane	null	null	GO:0009405	pathogenesis	GO:0020008	rhoptry	GO:0046812	host cell surface binding	GO:0030260	entry into host cell	null	3.6.4.13 (RNA helicase)
PF3D7_1442600	TRAP-like protein	TREP	9	3	10	10	1320.1	323	87.8754	9	16708.1	15	99.4369	10	12.6567	3.66183	0.28	13.26	4.04293e-40	2.04532e-36	0	UOS		UOS			GO:0016020	membrane	null	null	null	null	GO:0020011	apicoplast	null	null	null	null	null	null
PF3D7_1475400	cysteine repeat modular protein 4	CRMP4	9	1	10	6	1497	293	89.0015	9	1798.1	178	93.3183	10	1.20114	0.264399	0.2	1.29	0.195414	0.998886	0.2644			UOS			null	null	null	null	null	null	GO:0031362	anchored component of external side of plasma membrane	null	null	GO:0030522, GO:0046907	intracellular receptor signaling pathway, intracellular transport	null	null
PF3D7_0315900	conserved Plasmodium protein, unknown function	null	8	2	10	6	335	788	70.4204	8	8227.2	33	98.7613	10	24.5588	4.61817	0.34	13.52	1.11392e-41	5.64644e-38	0	UOS		UOS			null	null	GO:0005524	ATP binding	null	null	null	null	null	null	null	null	null	null
PF3D7_0718300	cysteine repeat modular protein 2	CRMP2	8	Not Detected	10	7	451.8	655	75.4129	8	1688	191	92.8303	10	3.73617	1.90156	0.24	7.99	1.31299e-15	6.06863e-12	0			UOS			null	null	GO:0005515	protein binding	null	null	GO:0031362	anchored component of external side of plasma membrane	null	null	GO:0030522, GO:0046907	intracellular receptor signaling pathway, intracellular transport	null	null
PF3D7_0931300	conserved Plasmodium protein, unknown function	null	6	9	10	10	110.2	1283	51.8393	6	23822.5	12	99.5495	10	216.175	7.75606	0.35	22.36	1.03428e-110	5.30794e-107	0	UOS		UOS			null	null	null	null	null	null	null	null	null	null	null	null	null	null
PF3D7_1368900	conserved Plasmodium protein, unknown function	null	9	4	9	7	728.2	482	81.9069	9	598	441	83.4459	9	0.821203	-0.284189	0.23	-1.24	0.21496	0.998886	0.2853			UOS			null	null	null	null	null	null	null	null	null	null	null	null	null	null
PF3D7_1124000	endoplasmic reticulum oxidoreductin, putative	ERO1	9	Not Detected	9	7	932.3	404	84.8348	9	753.3	377	85.8483	9	0.808002	-0.30757	0.25	-1.23	0.218539	0.998886	0.2892			UOS			GO:0005783	endoplasmic reticulum	GO:0016671, GO:0003756	oxidoreductase activity, acting on a sulfur group of donors, disulfide as acceptor, protein disulfide isomerase activity	GO:0055114	oxidation-reduction process	GO:0005783	endoplasmic reticulum	null	null	GO:0006457	protein folding	1.8.4.- (With a disulfide as acceptor.); 5.3.4.1 (Protein disulfide-isomerase)	1.8.4.- (With a disulfide as acceptor.)
PF3D7_1038000	antigen UB05	null	8	6	9	10	381.1	726	72.7477	8	582.6	453	82.9955	9	1.52873	0.612336	0.23	2.7	0.00687833	0.998886	0.0133			UOS			GO:0016020	membrane	null	null	null	null	null	null	null	null	null	null	null	null
PF3D7_1127500	protein disulfide-isomerase, putative	null	6	2	9	6	123	1233	53.7162	6	788	369	86.1486	9	6.4065	2.67954	0.33	8.1	5.67455e-16	2.63072e-12	0			UOS			GO:0005788, GO:0016020	endoplasmic reticulum lumen, membrane	GO:0003756	protein disulfide isomerase activity	GO:0045454	cell redox homeostasis	null	null	null	null	null	null	5.3.4.1 (Protein disulfide-isomerase)	5.3.4.1 (Protein disulfide-isomerase)
PF3D7_0304400	60S ribosomal protein L44	RPL44	8	4	8	8	613.3	538	79.8048	8	412.6	582	78.1532	8	0.672754	-0.571849	0.25	-2.32	0.0205785	0.998886	0.0362			UOS			GO:0005840	ribosome	GO:0003735	structural constituent of ribosome	GO:0006412	translation	GO:0022625	cytosolic large ribosomal subunit	GO:0003735	structural constituent of ribosome	GO:0006412	translation	null	null
PF3D7_1401800	choline kinase	CK	8	4	8	7	432.2	679	74.512	8	437.9	557	79.0916	8	1.01319	0.0189024	0.28	0.07	0.941979	0.998886	0.9528			UOS			null	null	GO:0016772	transferase activity, transferring phosphorus-containing groups	null	null	GO:0005829	cytosol	GO:0033265, GO:0004103	choline binding, choline kinase activity	GO:0006656, GO:0042493	phosphatidylcholine biosynthetic process, response to drug	2.7.1.32 (Choline kinase)	2.7.1.32 (Choline kinase)
PF3D7_0524200	conserved Plasmodium membrane protein, unknown function	null	4	Not Detected	8	7	53.5	1648	38.1381	4	340.8	671	74.8123	8	6.37009	2.67131	0.35	7.58	3.38053e-14	1.53814e-10	0			UOS			GO:0016021	integral component of membrane	null	null	null	null	null	null	null	null	null	null	null	null
PF3D7_0106600	conserved Plasmodium protein, unknown function	null	1	2	8	6	0.1	2627	1.38889	1	361.7	639	76.0135	8	3617	11.8206	1.21	8.91	5.31768e-19	2.53441e-15	0			UOS			GO:0005737	cytoplasm	GO:0005525, GO:0003924, GO:0003743	GTP binding, GTPase activity, translation initiation factor activity	GO:0006413	translational initiation	GO:0044538	host cell periphery	null	null	null	null	null	null
PF3D7_1405600	ribonucleoside-diphosphate reductase small chain, putative	RNR	6	5	7	8	111.3	1276	52.1021	6	175.4	1024	61.5616	7	1.57592	0.656195	0.33	2.01	0.043905	0.998886	0.0716			UOS			null	null	null	null	GO:0009186, GO:0055114	deoxyribonucleoside diphosphate metabolic process, oxidation-reduction process	GO:0005971	ribonucleoside-diphosphate reductase complex	GO:0004748	ribonucleoside-diphosphate reductase activity, thioredoxin disulfide as acceptor	GO:0009263	deoxyribonucleotide biosynthetic process	1.17.4.1 (Ribonucleoside-diphosphate reductase)	1.17.4.1 (Ribonucleoside-diphosphate reductase)
PF3D7_1445800	conserved Plasmodium membrane protein, unknown function	null	1	Not Detected	7	6	0.1	2628	1.35135	1	211.9	908	65.9159	7	2119	11.0492	1.22	8.22	2.01002e-16	9.36671e-13	0			UOS			GO:0016021	integral component of membrane	null	null	null	null	GO:0020011	apicoplast	null	null	null	null	null	null
PF3D7_0618000	conserved Plasmodium membrane protein, unknown function	null	3	1	6	10	22.5	2100	21.1712	3	120.6	1242	53.3784	6	5.36	2.42223	0.38	6.41	1.48652e-10	6.36229e-07	0			UOS			null	null	null	null	null	null	null	null	null	null	null	null	null	null
PF3D7_0413500	phosphoglucomutase-2	PGM2	5	4	3	8	96.3	1352	49.2492	5	36	2035	23.6111	3	0.373832	-1.41954	0.42	-3.29	0.00101671	0.998886	0.0023			UOS			null	null	null	null	null	null	GO:0005737	cytoplasm	GO:0004619	phosphoglycerate mutase activity	GO:0006096	glycolytic process	5.4.2.1 (Transferred entry: 5.4.2.11 and 5.4.2.12); 5.4.2.2 (Phosphoglucomutase (alpha-D-glucose-1,6-bisphosphate-dependent))	5.4.2.2 (Phosphoglucomutase (alpha-D-glucose-1,6-bisphosphate-dependent))
PF3D7_1015800	ribonucleoside-diphosphate reductase small chain, putative	null	1	2	2	8	0.6	2594	2.62763	1	29.3	2180	18.1682	2	48.8333	5.60979	1.07	5.41	6.34034e-08	0.000250126	0			UOS			null	null	null	null	GO:0009186, GO:0055114	deoxyribonucleoside diphosphate metabolic process, oxidation-reduction process	GO:0005971	ribonucleoside-diphosphate reductase complex	GO:0004748	ribonucleoside-diphosphate reductase activity, thioredoxin disulfide as acceptor	GO:0006260, GO:0009263	DNA replication, deoxyribonucleotide biosynthetic process	1.17.4.1 (Ribonucleoside-diphosphate reductase)	1.17.4.1 (Ribonucleoside-diphosphate reductase)
PF3D7_1023900	chromodomain-helicase-DNA-binding protein 1 homolog, putative	CHD1	10	5	10	2	31540.1	9	99.6622	10	14107.5	17	99.3619	10	0.447288	-1.16072	0.29	-3.97	7.31694e-05	0.247093	0.0002				TR=50	TR=50	null	null	GO:0005524, GO:0003677	ATP binding, DNA binding	null	null	GO:0005634	nucleus	null	null	null	null	3.6.4.12 (DNA helicase)	3.6.4.12 (DNA helicase)
PF3D7_1107300	polyadenylate-binding protein-interacting protein 1, putative	PAIP1	10	5	10	2	11869.7	34	98.7237	10	6027.2	57	97.8604	10	0.50778	-0.977724	0.21	-4.7	2.57653e-06	0.00952799	0				TR=50	TR=50	null	null	GO:0003723, GO:0005515	RNA binding, protein binding	null	null	null	null	GO:0003729	mRNA binding	null	null	null	2.7.11.1 (Non-specific serine/threonine protein kinase)
PF3D7_1248700	conserved Plasmodium protein, unknown function	null	10	4	10	2	10227.5	49	98.1607	10	5530.9	62	97.6727	10	0.540787	-0.886867	0.23	-3.81	0.000140253	0.462975	0.0004				TR=50	TR=50	GO:0005634	nucleus	null	null	null	null	null	null	null	null	null	null	null	null
PF3D7_1007700	AP2 domain transcription factor, putative	ApiAP2	10	4	10	1	14425.7	26	99.024	10	6323.8	53	98.0105	10	0.43837	-1.18978	0.23	-5.11	3.23367e-07	0.00124626	0				TR=50	TR=50	null	null	GO:0003700	sequence-specific DNA binding transcription factor activity	GO:0006355	regulation of transcription, DNA-templated	null	null	GO:0043565	sequence-specific DNA binding	null	null	null	null
PF3D7_0801900	conserved Plasmodium protein, unknown function	null	10	5	10	2	6517	76	97.1471	10	7932	36	98.6486	10	1.21712	0.283477	0.28	1.02	0.308865	0.998886	0.3869				TR=50	TR=50	GO:0005737, GO:0016459	cytoplasm, myosin complex	GO:0005524, GO:0003779, GO:0005516, GO:0003774, GO:0016491	ATP binding, actin binding, calmodulin binding, motor activity, oxidoreductase activity	GO:0055114	oxidation-reduction process	null	null	null	null	null	null	null	null
PF3D7_0704600	E3 ubiquitin-protein ligase	UT	10	5	10	1	5156.3	93	96.509	10	2693.1	125	95.3078	10	0.522293	-0.937068	0.26	-3.63	0.000285973	0.913399	0.0007				TR=50	TR=50	null	null	GO:0005488, GO:0004842	binding, ubiquitin-protein transferase activity	null	null	GO:0005794, GO:0005783	Golgi apparatus, endoplasmic reticulum	GO:0004842	ubiquitin-protein transferase activity	GO:0042493	response to drug	6.3.2.19 (Ubiquitin--protein ligase)	6.3.2.19 (Ubiquitin--protein ligase)
PF3D7_1332200	conserved Plasmodium protein, unknown function	null	10	2	10	1	6353.3	77	97.1096	10	1629.4	197	92.6051	10	0.256465	-1.96317	0.3	-6.45	1.14242e-10	4.89871e-07	0				TR=50	TR=50	GO:0005737	cytoplasm	GO:0005525, GO:0003924, GO:0003743	GTP binding, GTPase activity, translation initiation factor activity	GO:0006413	translational initiation	null	null	null	null	null	null	null	null
PF3D7_0930300	merozoite surface protein 1	MSP1	10	2	10	4	4760.2	103	96.1336	10	4668.2	77	97.1096	10	0.980673	-0.0281558	0.24	-0.12	0.903394	0.998886	0.9225				TR=50	TR=50	GO:0016020	membrane	null	null	GO:0009405	pathogenesis	GO:0046658	anchored component of plasma membrane	GO:0046812, GO:0005515	host cell surface binding, protein binding	GO:0030260, GO:0035891	entry into host cell, exit from host cell	null	null
PF3D7_1129100	parasitophorous vacuolar protein 1	PV1	10	5	10	2	3456.4	137	94.8574	10	1369.5	229	91.4039	10	0.396222	-1.33562	0.22	-6.2	5.58777e-10	2.36307e-06	0				TR=50	TR=50	GO:0005622	intracellular	GO:0005096	GTPase activator activity	GO:0007165	signal transduction	GO:0097619	PTEX complex	null	null	null	null	null	null
PF3D7_0408500	flap endonuclease 1	FEN1	10	5	10	3	2297.6	199	92.53	10	1910.7	166	93.7688	10	0.831607	-0.266026	0.26	-1.02	0.308327	0.998886	0.3864				TR=50	TR=50	null	null	GO:0003677, GO:0004518	DNA binding, nuclease activity	GO:0006281	DNA repair	null	null	GO:0048256	flap endonuclease activity	null	null	3.2.2.17 (Deoxyribodipyrimidine endonucleosidase)	3.1.-.- (Acting on ester bonds.)
PF3D7_1420700	surface protein P113	P113	10	Not Detected	10	5	7675.5	66	97.5225	10	4101.4	87	96.7342	10	0.53435	-0.904144	0.35	-2.6	0.00940491	0.998886	0.0177				TR=No Protein	TR=50	GO:0046658	anchored component of plasma membrane	null	null	null	null	GO:0097619, GO:0009986	PTEX complex, cell surface	GO:0005515	protein binding	null	null	null	null
PF3D7_1218100	conserved Plasmodium protein, unknown function	null	10	Not Detected	10	2	1867.2	240	90.991	10	3740.2	98	96.3213	10	2.00311	1.00224	0.34	2.95	0.00322592	0.998886	0.0067				TR=No Protein	TR=50	GO:0016020	membrane	null	null	null	null	GO:0020011	apicoplast	null	null	null	null	null	null
PF3D7_0404800	conserved Plasmodium protein, unknown function	null	10	6	10	5	7450.2	69	97.4099	10	55557.1	5	99.8123	10	7.45713	2.89862	0.22	12.89	5.14986e-38	2.59296e-34	0	UOS				TR=50	null	null	null	null	null	null	GO:0005634	nucleus	null	null	null	null	null	null
PF3D7_1468100	conserved Plasmodium protein, unknown function	null	10	7	10	5	4811	102	96.1712	10	1375.9	228	91.4414	10	0.28599	-1.80596	0.28	-6.46	1.01742e-10	4.36879e-07	0					TR=50	GO:0005737, GO:0005634	cytoplasm, nucleus	null	null	null	null	null	null	null	null	null	null	null	null
PF3D7_1107800	AP2 domain transcription factor, putative	ApiAP2	10	7	10	3	5795.2	86	96.7718	10	4999.7	72	97.2973	10	0.862731	-0.213017	0.22	-0.96	0.336465	0.998886	0.4152					TR=50	null	null	GO:0003700	sequence-specific DNA binding transcription factor activity	GO:0006355	regulation of transcription, DNA-templated	null	null	GO:0043565	sequence-specific DNA binding	null	null	null	null
PF3D7_0217500	calcium-dependent protein kinase 1	CDPK1	10	7	10	3	2230.5	205	92.3048	10	1234.3	253	90.503	10	0.553374	-0.853674	0.28	-3.09	0.00200211	0.998886	0.0043					TR=50	null	null	GO:0005524, GO:0005509, GO:0004672	ATP binding, calcium ion binding, protein kinase activity	GO:0006468	protein phosphorylation	GO:0005886, GO:0020005	plasma membrane, symbiont-containing vacuole membrane	GO:0009931	calcium-dependent protein serine/threonine kinase activity	GO:0006468, GO:0042493	protein phosphorylation, response to drug	2.7.11.1 (Non-specific serine/threonine protein kinase)	2.7.11.1 (Non-specific serine/threonine protein kinase)
PF3D7_0316600	formate-nitrite transporter	FNT	10	8	10	4	4995.6	98	96.3213	10	1202.1	259	90.2778	10	0.240632	-2.0551	0.23	-9.13	6.70215e-20	3.20966e-16	0					TR=50	GO:0016020	membrane	GO:0005215	transporter activity	GO:0006810	transport	GO:0009986, GO:0005887	cell surface, integral component of plasma membrane	GO:0015650	lactate:proton symporter activity	GO:0006846, GO:0015724, GO:0035873, GO:0006848, GO:0042493	acetate transport, formate transport, lactate transmembrane transport, pyruvate transport, response to drug	null	null
PF3D7_0805200	gamete release protein, putative	GAMER	10	7	10	5	21293.7	18	99.3243	10	26447.1	10	99.6246	10	1.24202	0.312683	0.41	0.76	0.449777	0.998886	0.5282					TR=50	null	null	null	null	null	null	GO:0005737, GO:0070258	cytoplasm, inner membrane complex	null	null	GO:0048870	cell motility	null	null
PF3D7_1315400	zinc finger (CCCH type) protein, putative	null	10	6	10	4	2142.3	212	92.042	10	1521.4	209	92.1547	10	0.710171	-0.493761	0.26	-1.88	0.0603422	0.998886	0.095					TR=50	null	null	GO:0046872, GO:0005515	metal ion binding, protein binding	null	null	null	null	null	null	null	null	null	null
PF3D7_0624600	SNF2 helicase, putative	ISWI	10	6	10	2	2682.2	172	93.5435	10	1805.9	176	93.3934	10	0.673291	-0.570699	0.25	-2.3	0.0213652	0.998886	0.0375					TR=50	null	null	GO:0005524, GO:0003677, GO:0005515, GO:0008270	ATP binding, DNA binding, protein binding, zinc ion binding	null	null	GO:0005634	nucleus	GO:0008026, GO:0003723	ATP-dependent helicase activity, RNA binding	GO:0006338	chromatin remodeling	3.6.4.12 (DNA helicase)	3.6.4.12 (DNA helicase)
PF3D7_0727200	cysteine desulfurase, putative	NFS	10	6	10	3	3170.6	146	94.5195	10	1159.9	263	90.1276	10	0.36583	-1.45076	0.26	-5.59	2.32099e-08	9.34897e-05	0					TR=50	null	null	null	null	GO:0008152	metabolic process	GO:0005739	mitochondrion	GO:0004123	cystathionine gamma-lyase activity	GO:0006534	cysteine metabolic process	2.8.1.7 (Cysteine desulfurase)	2.8.1.7 (Cysteine desulfurase)
PF3D7_1362100	14-3-3 protein	14-3-3II	10	8	10	4	3448.4	138	94.8198	10	1691.6	190	92.8679	10	0.490546	-1.02754	0.48	-2.17	0.0302425	0.998886	0.0513					TR=50	null	null	GO:0019904	protein domain specific binding	null	null	null	null	null	null	null	null	null	null
PF3D7_1022500	citrate synthase, mitochondrial, putative	CS	10	7	10	3	4293.8	115	95.6832	10	1947.6	158	94.0691	10	0.453584	-1.14056	0.25	-4.49	7.05337e-06	0.0254909	0					TR=50	null	null	GO:0046912	transferase activity, transferring acyl groups, acyl groups converted into alkyl on transfer	GO:0044262	cellular carbohydrate metabolic process	GO:0005739	mitochondrion	GO:0004108	citrate (Si)-synthase activity	GO:0046356, GO:0006101, GO:0006099	acetyl-CoA catabolic process, citrate metabolic process, tricarboxylic acid cycle	2.3.3.1 (Citrate (Si)-synthase)	2.3.3.1 (Citrate (Si)-synthase)
PF3D7_1025000	formin 2, putative	null	9	5	10	4	1019.3	380	85.7357	9	1159.6	264	90.0901	10	1.13764	0.186049	0.29	0.62	0.533803	0.998886	0.6082					TR=50	null	null	GO:0005509, GO:0005515	calcium ion binding, protein binding	null	null	null	null	null	null	null	null	null	null
PF3D7_1350900	AP2 domain transcription factor AP2-O4, putative	AP2-O4	9	5	10	1	1388.3	312	88.2883	9	1878.9	167	93.7312	10	1.35338	0.436569	0.23	1.88	0.0597803	0.998886	0.0943					TR=50	null	null	null	null	null	null	null	null	GO:0043565	sequence-specific DNA binding	null	null	null	null
PF3D7_1103800	CCR4-NOT transcription complex subunit 1, putative	NOT1	9	6	10	5	683	502	81.1562	9	1417.4	224	91.5916	10	2.07526	1.05329	0.25	4.21	2.57208e-05	0.0896112	0.0001					TR=50	null	null	null	null	null	null	GO:0030014	CCR4-NOT complex	null	null	null	null	null	null
PF3D7_1348600	conserved Plasmodium protein, unknown function	null	9	Not Detected	10	3	952.3	401	84.9474	9	1568.7	205	92.3048	10	1.64728	0.720081	0.23	3.12	0.00183289	0.998886	0.004					TR=50	GO:0005737	cytoplasm	null	null	null	null	null	null	null	null	null	null	null	null
PF3D7_1239700	ATP-dependent zinc metalloprotease FTSH 1	FTSH1	9	Not Detected	10	1	881.3	414	84.4595	9	1963.2	156	94.1441	10	2.22762	1.1555	0.42	2.74	0.00616343	0.998886	0.012					TR=50	GO:0016020	membrane	GO:0005524, GO:0004222	ATP binding, metalloendopeptidase activity	GO:0006508	proteolysis	GO:0005739	mitochondrion	GO:0005524, GO:0004176, GO:0004222	ATP binding, ATP-dependent peptidase activity, metalloendopeptidase activity	GO:0006508	proteolysis	3.4.24.- (Metalloendopeptidases.)	3.4.24.- (Metalloendopeptidases.)
PF3D7_1468400	zinc finger protein, putative	D13	9	4	10	2	779	454	82.958	9	1524.9	207	92.2297	10	1.95751	0.969019	0.26	3.78	0.000153831	0.507182	0.0004					TR=50	GO:0005737	cytoplasm	GO:0046872, GO:0003676, GO:0008270	metal ion binding, nucleic acid binding, zinc ion binding	null	null	null	null	null	null	null	null	null	null
PF3D7_0818100	zinc finger protein, putative	null	9	3	10	3	1399.8	310	88.3634	9	1846.4	169	93.6562	10	1.31905	0.399494	0.33	1.2	0.229906	0.998886	0.3023					TR=50	null	null	GO:0046872	metal ion binding	null	null	null	null	null	null	null	null	null	null
PF3D7_0406200	sexual stage-specific protein precursor	Pfs16	9	4	10	3	1671.4	268	89.9399	9	2311.2	140	94.7447	10	1.38279	0.467585	0.31	1.51	0.13011	0.998886	0.1864					TR=50	null	null	null	null	null	null	GO:0016021, GO:0020005	integral component of membrane, symbiont-containing vacuole membrane	null	null	null	null	null	null
PF3D7_1236500	conserved Plasmodium protein, unknown function	null	8	Not Detected	10	5	479.6	633	76.2387	8	2571.6	129	95.1577	10	5.36197	2.42276	0.32	7.47	8.26188e-14	3.74098e-10	0	UOS				TR=50	null	null	GO:0003855	3-dehydroquinate dehydratase activity	GO:0009073	aromatic amino acid family biosynthetic process	null	null	null	null	null	null	null	null
PF3D7_1125700	kelch domain-containing protein, putative	null	8	8	10	5	451.4	657	75.3378	8	1509.8	213	92.0045	10	3.34471	1.74188	0.33	5.33	9.96492e-08	0.000390824	0					TR=50	null	null	null	null	null	null	null	null	null	null	null	null	null	null
PF3D7_1435200	conserved Plasmodium protein, unknown function	null	7	Not Detected	10	1	281.1	862	67.6426	7	2876.4	119	95.533	10	10.2327	3.35511	0.41	8.13	4.42597e-16	2.05454e-12	0	UOS				TR=50	null	null	null	null	null	null	null	null	null	null	null	null	null	null
PF3D7_1351700	inner membrane complex protein 1f, putative	IMC1f	7	6	10	3	230.1	944	64.5646	7	1496.7	218	91.8168	10	6.50456	2.70145	0.38	7.18	7.02425e-13	3.13914e-09	0	UOS				TR=50	null	null	GO:0016740	transferase activity	null	null	GO:0070258	inner membrane complex	null	null	null	null	null	null
PF3D7_0622900	AP2 domain transcription factor AP2-SP3, putative	AP2-SP3	7	Not Detected	10	1	203.3	1008	62.1622	7	1318.2	238	91.0661	10	6.48401	2.69689	0.27	9.87	5.82442e-23	2.82892e-19	0	UOS				TR=50	null	null	null	null	null	null	GO:0005634	nucleus	GO:0003677	DNA binding	GO:0006355	regulation of transcription, DNA-templated	null	null
PF3D7_0620200	conserved Plasmodium protein, unknown function	null	6	Not Detected	10	4	161.5	1120	57.958	6	1218.4	255	90.4279	10	7.54427	2.91538	0.41	7.21	5.54854e-13	2.48353e-09	0	UOS				TR=50	GO:0005737	cytoplasm	GO:0000166	nucleotide binding	GO:0006412	translation	null	null	null	null	null	null	null	null
PF3D7_1351800	conserved Plasmodium protein, unknown function	null	6	7	10	5	121.9	1237	53.5661	6	2086.5	150	94.3694	10	17.1165	4.09731	0.31	13.05	6.50993e-39	3.28361e-35	0	UOS				TR=50	null	null	null	null	null	null	null	null	null	null	null	null	null	null
PF3D7_0805100	conserved Plasmodium protein, unknown function	null	4	Not Detected	10	3	37.9	1826	31.4565	4	1579.1	200	92.4925	10	41.6649	5.38076	0.45	11.97	5.09858e-33	2.5498e-29	0	UOS				TR=50	null	null	null	null	null	null	null	null	null	null	null	null	null	null
PF3D7_0414900	armadillo-domain containing rhoptry protein	ARO	2	5	10	4	20.2	2156	19.0691	2	1742.7	182	93.1682	10	86.2723	6.43083	0.45	14.14	2.14746e-45	1.09198e-41	0	UOS				TR=50	null	null	GO:0005488	binding	null	null	GO:0031225, GO:0005829, GO:0005634, GO:0020008	anchored component of membrane, cytosol, nucleus, rhoptry	GO:0003677	DNA binding	null	null	null	null
PF3D7_0420300	AP2 domain transcription factor, putative	ApiAP2	10	1	10	Not Detected	11781.4	35	98.6862	10	1279.6	244	90.8408	10	0.108612	-3.20275	0.26	-12.55	4.05516e-36	2.03772e-32	0	UIS			TR=50	TR=No Protein	null	null	GO:0003700	sequence-specific DNA binding transcription factor activity	GO:0006355	regulation of transcription, DNA-templated	null	null	GO:0043565	sequence-specific DNA binding	null	null	null	null
PF3D7_0519800	EELM2 domain-containing protein, putative	null	10	4	10	Not Detected	7025.8	72	97.2973	10	1291.8	243	90.8784	10	0.183865	-2.44328	0.24	-10.22	1.67121e-24	8.17557e-21	0	UIS			TR=50	TR=No Protein	null	null	null	null	null	null	GO:0005634	nucleus	null	null	null	null	null	null
PF3D7_1026600	conserved Plasmodium protein, unknown function	null	10	2	10	Not Detected	21484.3	17	99.3619	10	7289	41	98.461	10	0.339271	-1.55949	0.32	-4.84	1.27826e-06	0.00479477	0				TR=50	TR=No Protein	GO:0005737, GO:0005576	cytoplasm, extracellular region	GO:0005198	structural molecule activity	GO:0006817	phosphate ion transport	null	null	null	null	null	null	null	null
PF3D7_0207100	conserved Plasmodium protein, unknown function	null	10	2	10	Not Detected	1857.5	243	90.8784	10	1719.2	186	93.018	10	0.925545	-0.111625	0.31	-0.36	0.715498	0.998886	0.769				TR=50	TR=No Protein	null	null	null	null	null	null	null	null	null	null	null	null	null	null
PF3D7_1235300	CCR4-NOT transcription complex subunit 4, putative	NOT4	10	3	10	Not Detected	4903.3	99	96.2838	10	1918.3	164	93.8438	10	0.391226	-1.35392	0.2	-6.77	1.24883e-11	5.47736e-08	0				TR=50	TR=No Protein	null	null	GO:0003676, GO:0000166, GO:0005515, GO:0008270	nucleic acid binding, nucleotide binding, protein binding, zinc ion binding	null	null	null	null	null	null	null	null	null	6.3.2.- (Acid--amino-acid ligases (peptide synthases).)
PF3D7_0216700	autophagy-related protein 11, putative	ATG11	10	1	10	Not Detected	5959.6	83	96.8844	10	1334.8	235	91.1787	10	0.223975	-2.15859	0.34	-6.27	3.5258e-10	1.49847e-06	0				TR=50	TR=No Protein	GO:0005737, GO:0016459	cytoplasm, myosin complex	GO:0005524, GO:0003779, GO:0005516, GO:0003774	ATP binding, actin binding, calmodulin binding, motor activity	null	null	null	null	null	null	null	null	null	null
PF3D7_1202600	conserved protein, unknown function	null	10	5	10	Not Detected	9387.6	55	97.9354	10	4391.4	80	96.997	10	0.467787	-1.09608	0.26	-4.23	2.32744e-05	0.0812975	0.0001				TR=50	TR=No Protein	GO:0016020, GO:0005739	membrane, mitochondrion	null	null	null	null	null	null	null	null	null	null	null	null
PF3D7_0913800	conserved Plasmodium protein, unknown function	null	10	5	10	Not Detected	5798	85	96.8093	10	2178.1	145	94.5571	10	0.375664	-1.41249	0.36	-3.94	8.02576e-05	0.270388	0.0002				TR=50	TR=No Protein	GO:0005737	cytoplasm	null	null	null	null	null	null	null	null	null	null	null	null
PF3D7_1208900	protein phosphatase, putative	null	10	5	10	Not Detected	5070.6	96	96.3964	10	1259.7	246	90.7658	10	0.248432	-2.00908	0.23	-8.7	3.29535e-18	1.5587e-14	0				TR=50	TR=No Protein	null	null	GO:0003824, GO:0000287, GO:0004721	catalytic activity, magnesium ion binding, phosphoprotein phosphatase activity	null	null	null	null	null	null	null	null	3.1.3.16 (Protein-serine/threonine phosphatase)	3.1.3.16 (Protein-serine/threonine phosphatase)
PF3D7_1122800	calcium-dependent protein kinase 6	CDPK6	10	2	10	Not Detected	4816.5	101	96.2087	10	1919	163	93.8814	10	0.398422	-1.32763	0.29	-4.55	5.25448e-06	0.0191421	0				TR=50	TR=No Protein	null	null	GO:0005524, GO:0005509, GO:0004672	ATP binding, calcium ion binding, protein kinase activity	GO:0006468	protein phosphorylation	null	null	GO:0009931	calcium-dependent protein serine/threonine kinase activity	null	null	2.7.11.1 (Non-specific serine/threonine protein kinase); 2.7.11.17 (Calcium/calmodulin-dependent protein kinase)	2.7.11.17 (Calcium/calmodulin-dependent protein kinase)
PF3D7_1451200	conserved Plasmodium protein, unknown function	null	10	3	10	Not Detected	3122.2	150	94.3694	10	2073.4	152	94.2943	10	0.664083	-0.590564	0.23	-2.6	0.0092629	0.998886	0.0175				TR=50	TR=No Protein	null	null	null	null	null	null	null	null	null	null	null	null	null	null
PF3D7_0805700	serine/threonine protein kinase, FIKK family	FIKK8	10	2	10	Not Detected	1936.5	233	91.2538	10	1177.2	261	90.2027	10	0.607901	-0.718092	0.27	-2.63	0.00846336	0.998886	0.0161				TR=50	TR=No Protein	null	null	GO:0005524, GO:0004672	ATP binding, protein kinase activity	GO:0006468	protein phosphorylation	GO:0005829	cytosol	null	null	null	null	2.7.11.1 (Non-specific serine/threonine protein kinase)	2.7.11.1 (Non-specific serine/threonine protein kinase)
PF3D7_1033100	S-adenosylmethionine decarboxylase/ornithine decarboxylase	AdoMetDC/ODC	10	Not Detected	10	Not Detected	18596.3	20	99.2492	10	7554	39	98.536	10	0.40621	-1.2997	0.23	-5.71	1.11948e-08	4.56078e-05	0				TR=No Protein	TR=No Protein	null	null	GO:0004014	adenosylmethionine decarboxylase activity	GO:0008295, GO:0006597	spermidine biosynthetic process, spermine biosynthetic process	null	null	GO:0004014, GO:0004586	adenosylmethionine decarboxylase activity, ornithine decarboxylase activity	GO:0009445	putrescine metabolic process	4.1.1.17 (Ornithine decarboxylase); 4.1.1.50 (Adenosylmethionine decarboxylase)	4.1.1.17 (Ornithine decarboxylase)
PF3D7_1431500	mitogen-activated protein kinase 1	MAPK1	10	Not Detected	10	Not Detected	4627.9	107	95.9835	10	1295.2	241	90.9535	10	0.279868	-1.83718	0.26	-7.2	6.1134e-13	2.73391e-09	0				TR=No Protein	TR=No Protein	null	null	GO:0005524, GO:0004672	ATP binding, protein kinase activity	GO:0006468	protein phosphorylation	GO:0005634	nucleus	GO:0004707	MAP kinase activity	GO:0006468	protein phosphorylation	2.7.11.24 (Mitogen-activated protein kinase)	2.7.11.24 (Mitogen-activated protein kinase)
PF3D7_0418300	conserved Plasmodium protein, unknown function	null	10	Not Detected	10	Not Detected	10048.5	52	98.048	10	7268.5	43	98.3859	10	0.723342	-0.467251	0.23	-2	0.0449883	0.998886	0.0731				TR=No Protein	TR=No Protein	GO:0016020	membrane	null	null	null	null	null	null	null	null	null	null	null	null
PF3D7_1021900	PHAX domain-containing protein, putative	null	10	Not Detected	10	Not Detected	6789.1	73	97.2598	10	2331.9	139	94.7823	10	0.343477	-1.54171	0.23	-6.75	1.47685e-11	6.46123e-08	0				TR=No Protein	TR=No Protein	null	null	GO:0005515	protein binding	null	null	null	null	GO:0003729	mRNA binding	null	null	null	null
PF3D7_1206300	conserved Plasmodium protein, unknown function	null	10	Not Detected	10	Not Detected	7204.7	71	97.3348	10	1837.7	172	93.5435	10	0.25507	-1.97104	0.24	-8.28	1.25699e-16	5.86513e-13	0				TR=No Protein	TR=No Protein	GO:0005737	cytoplasm	GO:0005524, GO:0003779, GO:0005516, GO:0003774	ATP binding, actin binding, calmodulin binding, motor activity	null	null	null	null	null	null	null	null	null	null
PF3D7_0214600	serine/threonine protein kinase, putative	null	10	Not Detected	10	Not Detected	4377.4	112	95.7958	10	2560.6	130	95.1201	10	0.584959	-0.773592	0.27	-2.91	0.00357052	0.998886	0.0073				TR=No Protein	TR=No Protein	null	null	GO:0005524, GO:0004672	ATP binding, protein kinase activity	GO:0006468	protein phosphorylation	null	null	GO:0004672	protein kinase activity	GO:0006468	protein phosphorylation	2.7.11.1 (Non-specific serine/threonine protein kinase)	2.7.11.1 (Non-specific serine/threonine protein kinase)
PF3D7_1322500	palmitoyltransferase DHHC5	DHHC5	10	Not Detected	10	Not Detected	3649.5	131	95.0826	10	1334.5	236	91.1411	10	0.365667	-1.4514	0.24	-5.98	2.23815e-09	9.33533e-06	0				TR=No Protein	TR=No Protein	null	null	GO:0005515, GO:0008270	protein binding, zinc ion binding	null	null	GO:0005783	endoplasmic reticulum	GO:0016409	palmitoyltransferase activity	GO:0018345	protein palmitoylation	2.3.1.- (Transferring groups other than amino-acyl groups.); 2.3.1.225 (Protein S-acyltransferase)	2.3.1.225 (Protein S-acyltransferase)
PF3D7_1026400	cell division cycle protein 20 homolog, putative	CDC20	10	Not Detected	10	Not Detected	9146.3	56	97.8979	10	2423.4	136	94.8949	10	0.26496	-1.91616	0.23	-8.36	6.43905e-17	3.01283e-13	0				TR=No Protein	TR=No Protein	GO:0005737	cytoplasm	GO:0005515	protein binding	GO:0007049	cell cycle	GO:0005634	nucleus	null	null	null	null	null	null
PF3D7_0931700	PIH1 domain-containing protein, putative	null	10	Not Detected	10	Not Detected	2118.9	214	91.967	10	1702.2	188	92.9429	10	0.803341	-0.315915	0.25	-1.26	0.207391	0.998886	0.2765				TR=No Protein	TR=No Protein	GO:0005737	cytoplasm	GO:0005524, GO:0003779, GO:0003774	ATP binding, actin binding, motor activity	null	null	null	null	null	null	null	null	null	null
PF3D7_1028700	merozoite TRAP-like protein	MTRAP	10	Not Detected	10	Not Detected	2514.9	181	93.2057	10	1945.4	159	94.0315	10	0.77355	-0.370434	0.36	-1.02	0.305852	0.998886	0.3839				TR=No Protein	TR=No Protein	null	null	null	null	null	null	GO:0009986, GO:0020009	cell surface, microneme	GO:0046789	host cell surface receptor binding	GO:0035891	exit from host cell	null	null
PF3D7_1104900	calcium/calmodulin-dependent protein kinase, putative	null	10	Not Detected	10	Not Detected	5908.8	84	96.8468	10	3324.4	105	96.0586	10	0.562618	-0.829771	0.2	-4.18	2.88355e-05	0.100203	0.0001				TR=No Protein	TR=No Protein	null	null	GO:0005524, GO:0004672	ATP binding, protein kinase activity	GO:0006468	protein phosphorylation	null	null	null	null	null	null	2.7.11.17 (Calcium/calmodulin-dependent protein kinase)	2.7.11.17 (Calcium/calmodulin-dependent protein kinase)
PF3D7_0417400	conserved Plasmodium protein, unknown function	null	10	Not Detected	10	Not Detected	3139.9	149	94.4069	10	1846.2	171	93.5811	10	0.587981	-0.76616	0.2	-3.84	0.000123569	0.410867	0.0003				TR=No Protein	TR=No Protein	null	null	null	null	null	null	null	null	null	null	null	null	null	null
PF3D7_0627300	E3 ubiquitin-protein ligase RNF5, putative	RNF5	10	Not Detected	10	Not Detected	5230.1	91	96.5841	10	1367.7	231	91.3288	10	0.261506	-1.93509	0.25	-7.66	1.89097e-14	8.63229e-11	0				TR=No Protein	TR=No Protein	null	null	GO:0005515, GO:0008270	protein binding, zinc ion binding	null	null	null	null	GO:0008270	zinc ion binding	null	null	6.3.2.19 (Ubiquitin--protein ligase)	6.3.2.- (Acid--amino-acid ligases (peptide synthases).)
PF3D7_1008600	zinc finger (CCCH type) protein, putative	null	10	Not Detected	10	Not Detected	3847.8	126	95.2703	10	6553.4	52	98.048	10	1.70316	0.76821	0.26	2.93	0.00335658	0.998886	0.0069				TR=No Protein	TR=No Protein	null	null	GO:0046872	metal ion binding	null	null	null	null	null	null	null	null	null	null
PF3D7_0410800	conserved Plasmodium protein, unknown function	null	10	Not Detected	10	Not Detected	2244.9	203	92.3799	10	1911.6	165	93.8063	10	0.85153	-0.231871	0.23	-1.03	0.302162	0.998886	0.3799				TR=No Protein	TR=No Protein	GO:0005634	nucleus	GO:0003677	DNA binding	GO:0006355, GO:0006351	regulation of transcription, DNA-templated, transcription, DNA-templated	null	null	null	null	null	null	null	null
PF3D7_1211100	HSP20-like chaperone	null	10	Not Detected	10	Not Detected	2099.2	217	91.8544	10	1205.8	258	90.3153	10	0.574409	-0.799849	0.27	-2.92	0.00344589	0.998886	0.0071				TR=No Protein	TR=No Protein	null	null	null	null	null	null	null	null	null	null	null	null	null	null
PF3D7_0612900	nucleolar GTP-binding protein 1, putative	NOG1	10	Not Detected	10	Not Detected	5103.5	95	96.4339	10	1502.6	216	91.8919	10	0.294425	-1.76403	0.24	-7.43	1.10359e-13	4.99155e-10	0				TR=No Protein	TR=No Protein	null	null	GO:0005525	GTP binding	null	null	GO:0005730, GO:0030687	nucleolus, preribosome, large subunit precursor	GO:0005525	GTP binding	GO:0042273	ribosomal large subunit biogenesis	null	null
PF3D7_1354700	conserved Plasmodium protein, unknown function	null	10	Not Detected	10	Not Detected	3258.2	142	94.6697	10	2079.6	151	94.3318	10	0.638267	-0.647769	0.35	-1.85	0.0647517	0.998886	0.1012				TR=No Protein	TR=No Protein	GO:0005622	intracellular	GO:0005525, GO:0003924, GO:0003743	GTP binding, GTPase activity, translation initiation factor activity	GO:0006413	translational initiation	null	null	null	null	null	null	null	null
PF3D7_1246900	RAC-beta serine/threonine protein kinase	PKB	10	Not Detected	10	Not Detected	2118	215	91.9294	10	2427.8	135	94.9324	10	1.14627	0.196947	0.22	0.91	0.365366	0.998886	0.4445				TR=No Protein	TR=No Protein	null	null	GO:0005524, GO:0004674	ATP binding, protein serine/threonine kinase activity	GO:0006468	protein phosphorylation	GO:0020007, GO:0005737	apical complex, cytoplasm	GO:0005524, GO:0004683, GO:0035091, GO:0043274	ATP binding, calmodulin-dependent protein kinase activity, phosphatidylinositol binding, phospholipase binding	GO:0046777	protein autophosphorylation	2.7.11.1 (Non-specific serine/threonine protein kinase)	2.7.11.1 (Non-specific serine/threonine protein kinase)
PF3D7_0925100	conserved Plasmodium protein, unknown function	null	10	Not Detected	10	Not Detected	2440.8	187	92.9805	10	4090.9	88	96.6967	10	1.67605	0.745064	0.23	3.2	0.00136436	0.998886	0.003				TR=No Protein	TR=No Protein	GO:0016021	integral component of membrane	null	null	null	null	null	null	null	null	null	null	null	null
PF3D7_0624800	conserved Plasmodium protein, unknown function	null	10	Not Detected	10	Not Detected	2110.8	216	91.8919	10	2186.1	144	94.5946	10	1.03567	0.0505695	0.23	0.22	0.828027	0.998886	0.8623				TR=No Protein	TR=No Protein	GO:0005737, GO:0016020	cytoplasm, membrane	GO:0005524	ATP binding	null	null	null	null	null	null	null	null	null	3.5.1.89 (N-acetylglucosaminylphosphatidylinositol deacetylase)
PF3D7_0212800	multidrug efflux pump, putative	MATE	10	Not Detected	10	Not Detected	2158.1	210	92.1171	10	1846.3	170	93.6186	10	0.855521	-0.225125	0.29	-0.79	0.431249	0.998886	0.5094				TR=No Protein	TR=No Protein	GO:0016020	membrane	GO:0015297, GO:0015238	antiporter activity, drug transmembrane transporter activity	GO:0006855	drug transmembrane transport	null	null	null	null	null	null	null	null
PF3D7_0718400	mitochondrial ribosomal protein S8 precursor, putative	null	10	Not Detected	10	Not Detected	4248.4	117	95.6081	10	6208.6	55	97.9354	10	1.4614	0.547348	0.27	2.04	0.0411448	0.998886	0.0674				TR=No Protein	TR=No Protein	GO:0005840	ribosome	GO:0003735	structural constituent of ribosome	GO:0006412	translation	GO:0005763	mitochondrial small ribosomal subunit	GO:0003735	structural constituent of ribosome	GO:0006412	translation	null	null
PF3D7_0932000	conserved Plasmodium protein, unknown function	null	10	6	10	Not Detected	1792.5	252	90.5405	10	1259	247	90.7282	10	0.702371	-0.509695	0.27	-1.87	0.0618523	0.998886	0.0971					TR=No Protein	GO:0016021	integral component of membrane	null	null	null	null	null	null	null	null	null	null	null	null
PF3D7_1019000	eukaryotic translation initiation factor subunit eIF2A, putative	null	9	5	10	Not Detected	1652.3	269	89.9024	9	1408.1	225	91.5541	10	0.852206	-0.230726	0.25	-0.94	0.34531	0.998886	0.4244					TR=No Protein	null	null	GO:0005515	protein binding	null	null	null	null	null	null	null	null	null	null
PF3D7_1031500	DEAD/DEAH box helicase, putative	null	9	Not Detected	10	Not Detected	1125.1	360	86.4865	9	1573.5	202	92.4174	10	1.39854	0.483924	0.24	2.03	0.0419457	0.998886	0.0686					TR=No Protein	null	null	GO:0005524, GO:0003676	ATP binding, nucleic acid binding	null	null	null	null	null	null	null	null	3.6.4.13 (RNA helicase)	3.6.4.13 (RNA helicase)
PF3D7_1317200	AP2 domain transcription factor, putative	ApiAP2	9	Not Detected	10	Not Detected	1270.6	333	87.5	9	2355.7	137	94.8574	10	1.85401	0.890646	0.24	3.69	0.000221414	0.716051	0.0006					TR=No Protein	null	null	GO:0003700	sequence-specific DNA binding transcription factor activity	GO:0006355	regulation of transcription, DNA-templated	null	null	GO:0043565	sequence-specific DNA binding	null	null	null	2.7.11.1 (Non-specific serine/threonine protein kinase)
PF3D7_1220700	conserved Plasmodium protein, unknown function	null	9	2	10	Not Detected	1593.1	277	89.6021	9	1257.1	248	90.6907	10	0.78909	-0.341737	0.26	-1.31	0.191352	0.998886	0.2603					TR=No Protein	GO:0005737	cytoplasm	null	null	null	null	null	null	null	null	null	null	null	null
PF3D7_1456000	AP2 domain transcription factor, putative	ApiAP2	9	2	10	Not Detected	1435.2	303	88.6261	9	2037.3	153	94.2568	10	1.41952	0.505407	0.22	2.25	0.0241726	0.998886	0.0419					TR=No Protein	null	null	GO:0003700	sequence-specific DNA binding transcription factor activity	GO:0006355	regulation of transcription, DNA-templated	GO:0020011	apicoplast	GO:0043565	sequence-specific DNA binding	null	null	null	null
PF3D7_1240400	erythrocyte membrane protein 1, PfEMP1	VAR	9	Not Detected	10	Not Detected	888.2	413	84.497	9	1252.5	250	90.6156	10	1.41016	0.495854	0.33	1.48	0.137743	0.998886	0.1958					TR=No Protein	GO:0016021	integral component of membrane	GO:0004872	receptor activity	GO:0009405	pathogenesis	GO:0020002, GO:0020030	host cell plasma membrane, infected host cell surface knob	GO:0050839, GO:0046789	cell adhesion molecule binding, host cell surface receptor binding	GO:0020033, GO:0020035, GO:0020013, GO:0016337	antigenic variation, cytoadherence to microvasculature, mediated by symbiont protein, modulation by symbiont of host erythrocyte aggregation, single organismal cell-cell adhesion	null	null
PF3D7_1208200	cysteine repeat modular protein 3	CRMP3	9	Not Detected	10	Not Detected	1332.4	321	87.9505	9	1934	161	93.9565	10	1.45152	0.537561	0.26	2.06	0.0392948	0.998886	0.0648					TR=No Protein	null	null	null	null	null	null	GO:0031362	anchored component of external side of plasma membrane	null	null	GO:0030522, GO:0046907	intracellular receptor signaling pathway, intracellular transport	null	null
PF3D7_0730300	AP2 domain transcription factor AP2-L, putative	AP2-L	9	2	10	Not Detected	1291.3	328	87.6877	9	1368.4	230	91.3664	10	1.05971	0.0836658	0.24	0.35	0.727862	0.998886	0.7787					TR=No Protein	null	null	GO:0003700	sequence-specific DNA binding transcription factor activity	GO:0006355	regulation of transcription, DNA-templated	GO:0005634	nucleus	null	null	null	null	null	null
PF3D7_1033900	ubiquitin-conjugating enzyme E2, putative	null	9	Not Detected	10	Not Detected	1586.5	279	89.527	9	1347.4	234	91.2162	10	0.849291	-0.235669	0.24	-0.99	0.324358	0.998886	0.4027					TR=No Protein	null	null	GO:0016881	acid-amino acid ligase activity	null	null	null	null	GO:0004842	ubiquitin-protein transferase activity	GO:0006511	ubiquitin-dependent protein catabolic process	6.3.2.19 (Ubiquitin--protein ligase)	6.3.2.19 (Ubiquitin--protein ligase)
PF3D7_0315800	zinc finger protein, putative	null	8	2	10	Not Detected	500.9	620	76.7267	8	2652.9	127	95.2327	10	5.29627	2.40498	0.26	9.37	7.60027e-21	3.65345e-17	0	UOS				TR=No Protein	null	null	GO:0016874, GO:0005515, GO:0008270	ligase activity, protein binding, zinc ion binding	null	null	GO:0005829, GO:0005634	cytosol, nucleus	null	null	null	null	null	null
PF3D7_0709900	conserved protein, unknown function	null	8	Not Detected	10	Not Detected	604.1	544	79.5796	8	1293	242	90.9159	10	2.14037	1.09786	0.31	3.5	0.000461984	0.998886	0.0011					TR=No Protein	GO:0005737	cytoplasm	null	null	null	null	null	null	null	null	null	null	null	null
PF3D7_0719500	LEM3/CDC50 family protein, putative	null	8	Not Detected	10	Not Detected	383.8	721	72.9354	8	1218	256	90.3904	10	3.17353	1.66609	0.28	6.04	1.5865e-09	6.64268e-06	0					TR=No Protein	GO:0016021, GO:0016020	integral component of membrane, membrane	null	null	null	null	null	null	null	null	null	null	null	null
PF3D7_1020000	RNA-binding protein 34, putative	RBM34	7	Not Detected	10	Not Detected	279	867	67.455	7	1524.6	208	92.1922	10	5.46452	2.45009	0.42	5.83	5.49928e-09	2.26515e-05	0	UOS				TR=No Protein	null	null	GO:0003676, GO:0000166	nucleic acid binding, nucleotide binding	null	null	null	null	GO:0044822	poly(A) RNA binding	null	null	null	null
PF3D7_1319400	conserved Plasmodium protein, unknown function	null	7	Not Detected	10	Not Detected	205	1007	62.1997	7	1150	265	90.0526	10	5.60976	2.48794	0.37	6.75	1.48778e-11	6.50754e-08	0	UOS				TR=No Protein	null	null	null	null	null	null	null	null	null	null	null	null	null	null
PF3D7_1031900	conserved Plasmodium protein, unknown function	null	6	Not Detected	10	Not Detected	140.1	1171	56.0435	6	1209.9	257	90.3529	10	8.63597	3.11036	0.31	10.19	2.27017e-24	1.10966e-20	0	UOS				TR=No Protein	null	null	null	null	null	null	null	null	null	null	null	null	null	null
PF3D7_1145200	serine/threonine protein kinase, putative	null	3	Not Detected	10	Not Detected	26.2	2021	24.1366	3	1699	189	92.9054	10	64.8473	6.01898	0.47	12.91	4.15604e-38	2.09298e-34	0	UOS				TR=No Protein	GO:0016020	membrane	GO:0005524, GO:0004672	ATP binding, protein kinase activity	GO:0006468	protein phosphorylation	GO:0020011	apicoplast	null	null	null	null	2.7.11.1 (Non-specific serine/threonine protein kinase)	2.7.11.1 (Non-specific serine/threonine protein kinase)
PF3D7_1449600	conserved Plasmodium protein, unknown function	null	3	Not Detected	10	Not Detected	34.2	1870	29.8048	3	1255.7	249	90.6532	10	36.7164	5.19835	0.37	14.13	2.39897e-45	1.21964e-41	0	UOS				TR=No Protein	null	null	null	null	null	null	null	null	null	null	null	null	null	null
PF3D7_1234900	conserved Plasmodium protein, unknown function	null	10	5	10	6	2373.2	192	92.7928	10	1831	174	93.4685	10	0.771532	-0.374202	0.31	-1.22	0.22195	0.998886	0.2933				TR=50		GO:0005739	mitochondrion	GO:0000166	nucleotide binding	null	null	null	null	null	null	null	null	null	null
PF3D7_1142300	conserved Plasmodium membrane protein, unknown function	null	10	3	9	Not Detected	3990.2	120	95.4955	10	615.5	435	83.6712	9	0.154253	-2.69663	0.25	-11.03	2.84792e-28	1.41057e-24	0	UIS			TR=50		GO:0016021	integral component of membrane	GO:0004872	receptor activity	GO:0009405	pathogenesis	GO:0020011	apicoplast	null	null	null	null	null	null
PF3D7_0911100	conserved Plasmodium protein, unknown function	null	10	3	9	Not Detected	3438.7	139	94.7823	10	585.9	448	83.1832	9	0.170384	-2.55314	0.21	-12.03	2.49411e-33	1.2488e-29	0	UIS			TR=50		GO:0005737	cytoplasm	GO:0005525, GO:0003924, GO:0003743	GTP binding, GTPase activity, translation initiation factor activity	GO:0006413	translational initiation	null	null	null	null	null	null	null	null
PF3D7_1471200	inorganic anion exchanger, inorganic anion antiporter	SulP	10	4	9	1	5169.9	92	96.5465	10	634.2	427	83.9715	9	0.122672	-3.02713	0.25	-11.96	5.56863e-33	2.78432e-29	0	UIS			TR=50		GO:0016021	integral component of membrane	GO:0015116	sulfate transmembrane transporter activity	GO:0008272	sulfate transport	GO:0005887	integral component of plasma membrane	GO:0008271	secondary active sulfate transmembrane transporter activity	GO:0008272	sulfate transport	null	null
PF3D7_0316300	inorganic pyrophosphatase, putative	null	10	5	9	6	2665	173	93.506	10	1008.1	292	89.039	9	0.378274	-1.4025	0.24	-5.97	2.34472e-09	9.77515e-06	0				TR=50		GO:0005737	cytoplasm	GO:0004427, GO:0000287	inorganic diphosphatase activity, magnesium ion binding	GO:0006796	phosphate-containing compound metabolic process	null	null	null	null	null	null	3.6.1.1 (Inorganic diphosphatase)	3.6.1.1 (Inorganic diphosphatase)
PF3D7_0317300	conserved Plasmodium protein, unknown function	null	10	4	9	Not Detected	1686.9	266	90.015	10	515.9	500	81.2312	9	0.305827	-1.70921	0.23	-7.33	2.22923e-13	1.00516e-09	0				TR=50		GO:0005737, GO:0016459	cytoplasm, myosin complex	GO:0005524, GO:0003779, GO:0005516, GO:0003774	ATP binding, actin binding, calmodulin binding, motor activity	null	null	null	null	null	null	null	null	null	null
PF3D7_0609700	conserved Plasmodium protein, unknown function	null	10	3	9	Not Detected	3419.6	140	94.7447	10	737	386	85.5105	9	0.215522	-2.21409	0.25	-8.8	1.38924e-18	6.59889e-15	0				TR=50		null	null	null	null	null	null	null	null	null	null	null	null	null	null
PF3D7_0508100	SET domain protein, putative	SET9	10	1	9	Not Detected	3111.7	152	94.2943	10	959.1	305	88.5511	9	0.308224	-1.69795	0.27	-6.19	5.93481e-10	2.50924e-06	0				TR=50		GO:0005634	nucleus	GO:0005515, GO:0008270	protein binding, zinc ion binding	null	null	null	null	null	null	null	null	2.1.1.43 (Histone-lysine N-methyltransferase)	2.1.1.43 (Histone-lysine N-methyltransferase)
PF3D7_0318500	conserved Plasmodium protein, unknown function	null	10	4	9	Not Detected	2048.9	221	91.7042	10	845	339	87.2748	9	0.412416	-1.27783	0.26	-4.99	5.89647e-07	0.00224596	0				TR=50		null	null	GO:0005488	binding	null	null	null	null	null	null	null	null	null	null
PF3D7_0720700	phosphoinositide-binding protein, putative	null	10	5	9	1	2415.2	190	92.8679	10	1019	287	89.2267	9	0.421911	-1.24499	0.22	-5.78	7.27822e-09	2.98043e-05	0				TR=50		null	null	GO:0035091	phosphatidylinositol binding	null	null	null	null	null	null	null	null	null	null
PF3D7_1014600	transcriptional coactivator ADA2	ADA2	10	2	9	Not Detected	3632.1	133	95.0075	10	939.9	310	88.3634	9	0.258776	-1.95022	0.33	-5.95	2.75274e-09	1.14514e-05	0				TR=50		GO:0016020	membrane	GO:0003677, GO:0003682, GO:0008270	DNA binding, chromatin binding, zinc ion binding	null	null	null	null	GO:0005515, GO:0003700	protein binding, sequence-specific DNA binding transcription factor activity	GO:0006355	regulation of transcription, DNA-templated	null	null
PF3D7_1414500	atypical protein kinase, ABC-1 family, putative	ABCk2	10	3	9	Not Detected	1710.1	261	90.2027	10	997.3	296	88.8889	9	0.583182	-0.777981	0.34	-2.31	0.0208696	0.998886	0.0367				TR=50		null	null	GO:0016772	transferase activity, transferring phosphorus-containing groups	null	null	null	null	null	null	null	null	1.14.13.- (With NADH or NADPH as one donor, and incorporation of one atom of oxygen.)	2.7.11.- (Protein-serine/threonine kinases.)
PF3D7_0507800	conserved Plasmodium protein, unknown function	null	10	4	9	Not Detected	1844.5	246	90.7658	10	1028.2	283	89.3769	9	0.557441	-0.843109	0.33	-2.54	0.0110434	0.998886	0.0206				TR=50		GO:0005737	cytoplasm	null	null	null	null	null	null	null	null	null	null	null	null
PF3D7_0811300	CCR4-associated factor 1	CAF1	10	3	9	Not Detected	1781.9	254	90.4655	10	1009.5	290	89.1141	9	0.56653	-0.819775	0.23	-3.52	0.00043491	0.998886	0.001				TR=50		GO:0005634	nucleus	GO:0003676	nucleic acid binding	null	null	GO:0030015	CCR4-NOT core complex	null	null	null	null	null	3.1.13.4 (Poly(A)-specific ribonuclease)
PF3D7_0506500	conserved Plasmodium protein, unknown function	null	10	1	9	Not Detected	1974.4	228	91.4414	10	562	464	82.5826	9	0.284643	-1.81277	0.23	-8.06	7.65142e-16	3.54108e-12	0				TR=50		GO:0005737, GO:0016459	cytoplasm, myosin complex	GO:0005524, GO:0003779, GO:0005516, GO:0003774	ATP binding, actin binding, calmodulin binding, motor activity	null	null	null	null	null	null	null	null	null	null
PF3D7_1143100	AP2 domain transcription factor AP2-O, putative	AP2-O	10	2	9	Not Detected	1995.5	227	91.479	10	1003.4	294	88.964	9	0.502831	-0.991853	0.28	-3.55	0.000382666	0.998886	0.0009				TR=50		null	null	GO:0003700	sequence-specific DNA binding transcription factor activity	GO:0006355	regulation of transcription, DNA-templated	GO:0005634	nucleus	null	null	null	null	null	null
PF3D7_0611800	conserved Plasmodium protein, unknown function	null	10	3	9	1	2215.2	206	92.2673	10	847	338	87.3123	9	0.382358	-1.387	0.21	-6.7	2.07661e-11	9.04986e-08	0				TR=50		null	null	null	null	null	null	null	null	null	null	null	null	null	2.7.11.1 (Non-specific serine/threonine protein kinase)
PF3D7_1417600	conserved Plasmodium protein, unknown function	null	10	1	9	Not Detected	1804.9	250	90.6156	10	725.8	393	85.2477	9	0.402128	-1.31427	0.27	-4.88	1.05071e-06	0.00395906	0				TR=50		null	null	null	null	null	null	null	null	null	null	null	null	null	null
PF3D7_0616000	pyridoxal kinase	PDXK	10	4	9	Not Detected	2755.8	168	93.6937	10	787.8	370	86.1111	9	0.28587	-1.80657	0.23	-7.72	1.14408e-14	5.23987e-11	0				TR=50		null	null	null	null	null	null	GO:0005829	cytosol	GO:0005524, GO:0070280, GO:0008478, GO:0070281, GO:0070282	ATP binding, pyridoxal binding, pyridoxal kinase activity, pyridoxamine binding, pyridoxine binding	GO:0016310, GO:0008614, GO:0000304, GO:0042819	phosphorylation, pyridoxine metabolic process, response to singlet oxygen, vitamin B6 biosynthetic process	2.7.1.35 (Pyridoxal kinase)	2.7.1.35 (Pyridoxal kinase)
PF3D7_1131800	oxysterol-binding protein, putative	null	10	1	8	Not Detected	4622.2	108	95.9459	10	380.6	614	76.952	8	0.0823417	-3.60223	0.26	-14.07	5.72062e-45	2.90722e-41	0	UIS			TR=50		null	null	null	null	null	null	null	null	null	null	null	null	null	null
PF3D7_0914100	conserved Plasmodium protein, unknown function	null	10	2	8	Not Detected	2163.6	209	92.1547	10	272.3	767	71.2087	8	0.125855	-2.99016	0.24	-12.64	1.23608e-36	6.215e-33	0	UIS			TR=50		GO:0005737	cytoplasm	GO:0005524, GO:0003774	ATP binding, motor activity	null	null	null	null	null	null	null	null	null	null
PF3D7_1136900	subtilisin-like protease 2	SUB2	10	1	8	Not Detected	2840	165	93.8063	10	472.8	537	79.8423	8	0.166479	-2.58659	0.38	-6.8	1.06665e-11	4.68794e-08	0	UIS			TR=50		null	null	GO:0004252	serine-type endopeptidase activity	GO:0006508	proteolysis	GO:0016021, GO:0020026, GO:0020009, GO:0044310	integral component of membrane, merozoite dense granule, microneme, osmiophilic body	null	null	GO:0051604, GO:0006508	protein maturation, proteolysis	3.4.21.62 (Subtilisin)	3.4.21.62 (Subtilisin)
PF3D7_1016900	early transcribed membrane protein 10.3	ETRAMP10.3	10	5	8	Not Detected	3938.1	123	95.3829	10	272.6	766	71.2462	8	0.0692212	-3.85264	0.51	-7.6	2.96674e-14	1.35076e-10	0	UIS			TR=50		null	null	null	null	null	null	GO:0020005	symbiont-containing vacuole membrane	null	null	null	null	null	null
PF3D7_0418900	conserved Plasmodium protein, unknown function	null	10	3	8	Not Detected	2538.1	179	93.2808	10	289.7	730	72.5976	8	0.11414	-3.13112	0.24	-13.19	1.04246e-39	5.26442e-36	0	UIS			TR=50		null	null	null	null	null	null	null	null	null	null	null	null	null	null
PF3D7_0705500	inositol-phosphate phosphatase, putative	null	10	1	8	Not Detected	1781.7	255	90.4279	10	469.9	540	79.7297	8	0.263737	-1.92283	0.25	-7.63	2.26558e-14	1.03356e-10	0				TR=50		null	null	GO:0042578	phosphoric ester hydrolase activity	GO:0046856	phosphatidylinositol dephosphorylation	null	null	null	null	null	null	3.1.3.25 (Inositol-phosphate phosphatase)	3.1.3.25 (Inositol-phosphate phosphatase)
PF3D7_0511200	stearoyl-CoA desaturase	SCD	10	2	7	3	2817	166	93.7688	10	221.2	881	66.9294	7	0.0785233	-3.67074	0.25	-14.52	8.56339e-48	4.36048e-44	0	UIS			TR=50		null	null	null	null	GO:0006629, GO:0055114	lipid metabolic process, oxidation-reduction process	GO:0005783	endoplasmic reticulum	GO:0004768	stearoyl-CoA 9-desaturase activity	GO:0006633	fatty acid biosynthetic process	1.14.19.1 (Stearoyl-CoA 9-desaturase); 1.14.19.2 (Acyl-[acyl-carrier-protein] desaturase)	1.14.19.1 (Stearoyl-CoA 9-desaturase)
PF3D7_0107300	conserved Plasmodium protein, unknown function	null	10	3	7	Not Detected	2064.2	219	91.7793	10	247.6	823	69.1066	7	0.11995	-3.0595	0.34	-9.09	9.62602e-20	4.60413e-16	0	UIS			TR=50		null	null	null	null	null	null	null	null	null	null	null	null	null	null
PF3D7_0318200	DNA-directed RNA polymerase II subunit RPB1	RPB1	10	4	7	2	3174.1	145	94.5571	10	232.5	856	67.8679	7	0.0732491	-3.77104	0.26	-14.5	1.18004e-47	6.00759e-44	0	UIS			TR=50		GO:0005665	DNA-directed RNA polymerase II, core complex	GO:0003677, GO:0003899	DNA binding, DNA-directed RNA polymerase activity	GO:0006366	transcription from RNA polymerase II promoter	GO:0005665	DNA-directed RNA polymerase II, core complex	GO:0003899, GO:0005515	DNA-directed RNA polymerase activity, protein binding	GO:0006366	transcription from RNA polymerase II promoter	2.7.7.6 (DNA-directed RNA polymerase)	2.7.7.6 (DNA-directed RNA polymerase)
PF3D7_1147000	sporozoite and liver stage asparagine-rich protein	SLARP	10	4	7	1	3927.8	124	95.3453	10	220.8	882	66.8919	7	0.0562147	-4.15291	0.29	-14.36	9.6099e-47	4.88952e-43	0	UIS			TR=50		GO:0005737	cytoplasm	GO:0005525, GO:0003924, GO:0003743	GTP binding, GTPase activity, translation initiation factor activity	GO:0006413	translational initiation	GO:0005634	nucleus	null	null	null	null	null	null
PF3D7_1017000	DNA polymerase delta catalytic subunit	null	10	1	7	1	1693.1	264	90.0901	10	180.7	1007	62.1997	7	0.106727	-3.228	0.28	-11.71	1.18148e-31	5.89088e-28	0	UIS			TR=50		null	null	GO:0003677, GO:0003887, GO:0000166	DNA binding, DNA-directed DNA polymerase activity, nucleotide binding	GO:0006260	DNA replication	GO:0043625	delta DNA polymerase complex	GO:0003887, GO:0008310	DNA-directed DNA polymerase activity, single-stranded DNA 3'-5' exodeoxyribonuclease activity	GO:0006260	DNA replication	2.7.7.7 (DNA-directed DNA polymerase)	2.7.7.7 (DNA-directed DNA polymerase)
PF3D7_1205800	high mobility group protein B3, putative	HMGB3	10	1	6	Not Detected	2477.3	184	93.0931	10	158.8	1085	59.2718	6	0.064102	-3.96349	0.23	-17.51	1.12006e-68	5.73585e-65	0	UIS			TR=50		null	null	GO:0003677, GO:0003682	DNA binding, chromatin binding	null	null	null	null	null	null	null	null	null	null
PF3D7_1107100	nucleic acid binding protein, putative	null	10	3	4	Not Detected	1917.1	236	91.1411	10	51.4	1799	32.47	4	0.0268113	-5.22101	0.33	-15.8	2.87441e-56	1.46796e-52	0	UIS			TR=50		null	null	GO:0003676, GO:0000166	nucleic acid binding, nucleotide binding	null	null	null	null	GO:0003676	nucleic acid binding	GO:0006139	nucleobase-containing compound metabolic process	null	null
PF3D7_1142900	conserved Plasmodium protein, unknown function	null	10	2	2	Not Detected	1700.6	263	90.1276	10	26.8	2234	16.1411	2	0.0157591	-5.98767	0.38	-15.75	7.03009e-56	3.58956e-52	0	UIS			TR=50		null	null	null	null	null	null	null	null	null	null	null	null	null	null
PF3D7_0202100	liver stage associated protein 2	LSAP2	10	3	1	Not Detected	4258.2	116	95.6456	10	1.9	2651	0.487988	1	0.000446198	-11.13	0.76	-14.36	8.72012e-47	4.43767e-43	0	UIS			TR=50		GO:0016020	membrane	null	null	null	null	null	null	null	null	null	null	null	null
PF3D7_1125000	conserved Plasmodium protein, unknown function	null	10	Not Detected	9	Not Detected	8297.2	62	97.6727	10	748.3	380	85.7357	9	0.0901871	-3.47094	0.26	-13.59	4.40033e-42	2.2314e-38	0	UIS			TR=No Protein		GO:0005886	plasma membrane	GO:0005524, GO:0016887	ATP binding, ATPase activity	GO:0006810	transport	GO:0020011	apicoplast	null	null	null	null	null	null
PF3D7_0207000	merozoite surface protein 4	MSP4	10	Not Detected	9	Not Detected	4597.7	109	95.9084	10	1050	280	89.4895	9	0.228375	-2.13052	0.26	-8.32	8.63169e-17	4.03532e-13	0				TR=No Protein		null	null	null	null	null	null	GO:0046658, GO:0016021	anchored component of plasma membrane, integral component of membrane	null	null	null	null	null	null
PF3D7_0724800	kelch domain-containing protein, putative	null	10	Not Detected	9	Not Detected	2748.5	169	93.6562	10	696.3	405	84.7973	9	0.253338	-1.98086	0.29	-6.76	1.42447e-11	6.23634e-08	0				TR=No Protein		null	null	GO:0005515	protein binding	null	null	null	null	GO:0003779	actin binding	GO:0007010	cytoskeleton organization	null	null
PF3D7_1029900	conserved Plasmodium protein, unknown function	null	10	Not Detected	9	Not Detected	1753.7	258	90.3153	10	1026.9	284	89.3393	9	0.585562	-0.772106	0.21	-3.76	0.000170855	0.560235	0.0004				TR=No Protein		GO:0005737, GO:0005664	cytoplasm, nuclear origin of replication recognition complex	GO:0003677	DNA binding	GO:0006260	DNA replication	null	null	null	null	null	null	null	null
PF3D7_0209700	RING zinc finger protein, putative	null	10	Not Detected	9	Not Detected	1880.6	238	91.0661	10	1127.6	271	89.8273	9	0.599596	-0.737938	0.24	-3.02	0.00254588	0.998886	0.0054				TR=No Protein		GO:0005737, GO:0005634	cytoplasm, nucleus	GO:0016874, GO:0005515, GO:0008270	ligase activity, protein binding, zinc ion binding	GO:0006355, GO:0006351, GO:0006512	regulation of transcription, DNA-templated, transcription, DNA-templated, ubiquitin cycle	null	null	null	null	null	null	null	null
PF3D7_0307700	conserved Plasmodium protein, unknown function	null	10	Not Detected	9	Not Detected	2322.6	194	92.7177	10	542.7	477	82.0946	9	0.233661	-2.09751	0.21	-10.01	1.35803e-23	6.61363e-20	0				TR=No Protein		GO:0016020	membrane	GO:0008270	zinc ion binding	null	null	null	null	null	null	null	null	null	null
PF3D7_1125300	DNA-directed RNA polymerase	mtRNAP	10	Not Detected	9	Not Detected	2044.1	222	91.6667	10	484	520	80.4805	9	0.236779	-2.07839	0.22	-9.28	1.67785e-20	8.05536e-17	0				TR=No Protein		null	null	GO:0003677, GO:0003899	DNA binding, DNA-directed RNA polymerase activity	GO:0006351	transcription, DNA-templated	GO:0005739	mitochondrion	GO:0003677, GO:0003899	DNA binding, DNA-directed RNA polymerase activity	GO:0006351	transcription, DNA-templated	2.7.7.6 (DNA-directed RNA polymerase)	2.7.7.6 (DNA-directed RNA polymerase)
PF3D7_1407300	pre-mRNA-splicing factor 38B, putative	PRP38B	10	Not Detected	9	Not Detected	1835.9	247	90.7282	10	478.8	530	80.1051	9	0.260799	-1.93899	0.28	-6.99	2.70288e-12	1.19765e-08	0				TR=No Protein		null	null	null	null	null	null	null	null	null	null	null	null	null	null
PF3D7_1330800	RNA-binding protein, putative	null	10	Not Detected	9	Not Detected	1848.4	244	90.8408	10	525.2	494	81.4565	9	0.284138	-1.81534	0.22	-8.33	8.33094e-17	3.89638e-13	0				TR=No Protein		GO:0005634	nucleus	GO:0003676, GO:0000166	nucleic acid binding, nucleotide binding	null	null	null	null	GO:0003729	mRNA binding	null	null	null	null
PF3D7_1211800	polyubiquitin	PfpUB	10	Not Detected	9	Not Detected	5150	94	96.4715	10	1106	276	89.6396	9	0.214757	-2.21922	0.38	-5.84	5.32507e-09	2.19446e-05	0				TR=No Protein		null	null	GO:0005515	protein binding	null	null	GO:0005783, GO:0000151	endoplasmic reticulum, ubiquitin ligase complex	GO:0016887	ATPase activity	GO:0030433, GO:0010564	ER-associated ubiquitin-dependent protein catabolic process, regulation of cell cycle process	null	null
PF3D7_0107600	serine/threonine protein kinase, putative	null	10	Not Detected	9	Not Detected	2282.2	201	92.455	10	967.1	303	88.6261	9	0.423758	-1.23869	0.37	-3.38	0.000736708	0.998886	0.0017				TR=No Protein		null	null	GO:0005524, GO:0004672	ATP binding, protein kinase activity	GO:0006468	protein phosphorylation	null	null	GO:0005524, GO:0004672	ATP binding, protein kinase activity	GO:0006468	protein phosphorylation	2.7.11.1 (Non-specific serine/threonine protein kinase)	2.7.11.1 (Non-specific serine/threonine protein kinase)
PF3D7_1121600	exported protein 1	EXP1	10	Not Detected	9	Not Detected	2153.4	211	92.0796	10	521.2	497	81.3438	9	0.242036	-2.04671	0.2	-10.04	1.01653e-23	4.95353e-20	0				TR=No Protein		null	null	null	null	null	null	GO:0020005	symbiont-containing vacuole membrane	GO:0004364	glutathione transferase activity	GO:0006749, GO:0042493	glutathione metabolic process, response to drug	null	null
PF3D7_1217400	conserved Plasmodium protein, unknown function	null	10	Not Detected	8	Not Detected	7452.3	68	97.4474	10	318.3	693	73.9865	8	0.0427116	-4.54923	0.23	-20.02	3.96473e-89	2.0343e-85	0	UIS			TR=No Protein		GO:0016020	membrane	null	null	null	null	GO:0020011	apicoplast	null	null	null	null	null	null
PF3D7_1329700	apicoplast calcium binding protein 1	ACBP1	10	Not Detected	8	Not Detected	3697.7	129	95.1577	10	389.1	606	77.2523	8	0.105228	-3.24842	0.31	-10.59	3.19948e-26	1.57575e-22	0	UIS			TR=No Protein		null	null	GO:0005509	calcium ion binding	null	null	GO:0020011	apicoplast	null	null	null	null	null	null
PF3D7_1338000	LMBR1 domain-containing protein, putative	null	10	Not Detected	8	Not Detected	3120.7	151	94.3318	10	379.6	616	76.8769	8	0.121639	-3.03932	0.23	-13.25	4.61002e-40	2.33129e-36	0	UIS			TR=No Protein		GO:0016021	integral component of membrane	null	null	null	null	null	null	null	null	null	null	null	null
PF3D7_0629300	phospholipase, putative	PL	10	Not Detected	7	Not Detected	10974.2	39	98.536	10	246.2	827	68.9565	7	0.0224344	-5.47814	0.23	-23.35	1.27749e-120	6.55861e-117	0	UIS			TR=No Protein		null	null	GO:0008374	O-acyltransferase activity	GO:0006629	lipid metabolic process	GO:0009986, GO:0020005	cell surface, symbiont-containing vacuole membrane	GO:0004607, GO:0004620	phosphatidylcholine-sterol O-acyltransferase activity, phospholipase activity	GO:0030260, GO:0035891	entry into host cell, exit from host cell	2.3.1.43 (Phosphatidylcholine--sterol O-acyltransferase)	2.3.1.43 (Phosphatidylcholine--sterol O-acyltransferase)
PF3D7_1336700	conserved Plasmodium protein, unknown function	null	10	Not Detected	7	Not Detected	1943.1	232	91.2913	10	220.2	887	66.7042	7	0.113324	-3.14147	0.24	-12.95	2.22982e-38	1.12361e-34	0	UIS			TR=No Protein		GO:0005737, GO:0016021	cytoplasm, integral component of membrane	GO:0005524, GO:0003723, GO:0008234, GO:0004519, GO:0004527, GO:0004386, GO:0016779, GO:0008270	ATP binding, RNA binding, cysteine-type peptidase activity, endonuclease activity, exonuclease activity, helicase activity, nucleotidyltransferase activity, zinc ion binding	GO:0006508, GO:0006410	proteolysis, transcription, RNA-dependent	null	null	null	null	null	null	null	null
PF3D7_1303500	sodium/hydrogen exchanger, Na+, H+ antiporter	NHE	10	Not Detected	7	Not Detected	1740.4	259	90.2778	10	241.2	836	68.6186	7	0.138589	-2.85112	0.24	-12.02	2.87246e-33	1.43767e-29	0	UIS			TR=No Protein		GO:0016021	integral component of membrane	GO:0015299	solute:proton antiporter activity	GO:0006812, GO:0055085	cation transport, transmembrane transport	GO:0016021	integral component of membrane	GO:0015299	solute:proton antiporter activity	GO:0042493, GO:0006814	response to drug, sodium ion transport	null	null
PF3D7_0532100	early transcribed membrane protein 5	ETRAMP5	10	Not Detected	7	Not Detected	2955	160	93.994	10	211.8	909	65.8784	7	0.0716751	-3.80238	0.35	-10.97	5.07003e-28	2.51017e-24	0	UIS			TR=No Protein		null	null	null	null	null	null	GO:0020005	symbiont-containing vacuole membrane	GO:0005515	protein binding	null	null	null	null
PF3D7_1110600	mitochondrial ribosomal protein L11 precursor, putative	null	10	Not Detected	7	Not Detected	1904.1	237	91.1036	10	201.3	939	64.7523	7	0.105719	-3.24169	0.23	-13.89	7.5791e-44	3.84867e-40	0	UIS			TR=No Protein		GO:0005840	ribosome	GO:0003735	structural constituent of ribosome	GO:0006412	translation	GO:0000315	organellar large ribosomal subunit	GO:0003735	structural constituent of ribosome	GO:0006412	translation	null	null
PF3D7_0421700	conserved Plasmodium protein, unknown function	null	10	Not Detected	7	Not Detected	1805	249	90.6532	10	241	839	68.506	7	0.133518	-2.90489	0.37	-7.84	4.41266e-15	2.02938e-11	0	UIS			TR=No Protein		null	null	null	null	null	null	null	null	null	null	null	null	null	null
PF3D7_1330500	conserved Plasmodium protein, unknown function	null	10	Not Detected	6	Not Detected	2006.8	226	91.5165	10	142.7	1154	56.6817	6	0.0711082	-3.81384	0.32	-11.76	6.39444e-32	3.19019e-28	0	UIS			TR=No Protein		GO:0005737, GO:0005634	cytoplasm, nucleus	GO:0005515	protein binding	null	null	null	null	null	null	null	null	null	null
PF3D7_1112100	conserved Plasmodium protein, unknown function	null	10	Not Detected	6	Not Detected	2960.4	159	94.0315	10	135.1	1186	55.4805	6	0.0456357	-4.45369	0.28	-15.94	3.18532e-57	1.62706e-53	0	UIS			TR=No Protein		GO:0005737, GO:0016020, GO:0005634	cytoplasm, membrane, nucleus	GO:0005524, GO:0004672, GO:0004674	ATP binding, protein kinase activity, protein serine/threonine kinase activity	GO:0006468	protein phosphorylation	null	null	null	null	null	null	null	null
PF3D7_1131700	conserved Plasmodium protein, unknown function	null	10	Not Detected	6	Not Detected	1867.9	239	91.0285	10	135	1187	55.4429	6	0.0722737	-3.79039	0.28	-13.5	1.54147e-41	7.81217e-38	0	UIS			TR=No Protein		null	null	null	null	null	null	null	null	null	null	null	null	null	null
PF3D7_1427100	lipase, putative	null	10	Not Detected	5	Not Detected	2933.7	162	93.9189	10	92	1414	46.9219	5	0.0313597	-4.99494	0.35	-14.37	7.71656e-47	3.92773e-43	0	UIS			TR=No Protein		null	null	null	null	GO:0006629	lipid metabolic process	GO:0020011	apicoplast	null	null	null	null	3.1.1.3 (Triacylglycerol lipase)	3.1.1.3 (Triacylglycerol lipase)
PF3D7_0526600	conserved Plasmodium protein, unknown function	null	10	Not Detected	4	Not Detected	1766.5	257	90.3529	10	69.8	1603	39.8273	4	0.0395132	-4.66152	0.35	-13.26	4.11798e-40	2.08288e-36	0	UIS			TR=No Protein		null	null	GO:0016746	transferase activity, transferring acyl groups	GO:0009245	lipid A biosynthetic process	null	null	null	null	null	null	null	null
PF3D7_1436300	translocon component PTEX150	PTEX150	10	Not Detected	3	Not Detected	2318.2	195	92.6802	10	35.7	2045	23.2357	3	0.0153999	-6.02094	0.3	-19.95	1.37965e-88	7.07758e-85	0	UIS			TR=No Protein		null	null	null	null	null	null	GO:0097619, GO:0020007	PTEX complex, apical complex	GO:0005515	protein binding	GO:0044053	translocation of peptides or proteins into host cell cytoplasm	null	null
PF3D7_1333100	conserved Plasmodium protein, unknown function	null	10	Not Detected	1	Not Detected	2482.2	183	93.1306	10	10.7	2547	4.39189	1	0.00431069	-7.85786	0.4	-19.46	2.52865e-84	1.29619e-80	0	UIS			TR=No Protein		null	null	null	null	null	null	null	null	null	null	null	null	null	null
PF3D7_1235200	V-type K+-independent H+-translocating inorganic pyrophosphatase	VP2	#N/A	8	#N/A	4	#N/A	#N/A	#N/A	#N/A	#N/A	#N/A	#N/A	#N/A	#N/A	#N/A	#N/A	#N/A	#N/A	#N/A	#N/A		UIS				GO:0016020	membrane	GO:0009678, GO:0004427	hydrogen-translocating pyrophosphatase activity, inorganic diphosphatase activity	GO:0015992	proton transport	GO:0016020	membrane	GO:0009678	hydrogen-translocating pyrophosphatase activity	GO:0015992	proton transport	3.6.1.1 (Inorganic diphosphatase)	3.6.1.1 (Inorganic diphosphatase)
PF3D7_0516500	major facilitator superfamily domain-containing protein, putative	MFS1	#N/A	Not Detected	#N/A	Not Detected	#N/A	#N/A	#N/A	#N/A	#N/A	#N/A	#N/A	#N/A	#N/A	#N/A	#N/A	#N/A	#N/A	#N/A	#N/A		UIS				GO:0016021	integral component of membrane	null	null	GO:0055085	transmembrane transport	GO:0016021	integral component of membrane	GO:0005215	transporter activity	null	null	null	null
PF3D7_1347200	nucleoside transporter 1	NT1	#N/A	Not Detected	#N/A	1	#N/A	#N/A	#N/A	#N/A	#N/A	#N/A	#N/A	#N/A	#N/A	#N/A	#N/A	#N/A	#N/A	#N/A	#N/A		UIS				null	null	null	null	null	null	GO:0005887	integral component of plasma membrane	GO:0005337	nucleoside transmembrane transporter activity	GO:0032238, GO:0006863	adenosine transport, purine nucleobase transport	null	null
PF3D7_0529200	sugar transporter, putative	null	#N/A	Not Detected	#N/A	Not Detected	#N/A	#N/A	#N/A	#N/A	#N/A	#N/A	#N/A	#N/A	#N/A	#N/A	#N/A	#N/A	#N/A	#N/A	#N/A		UIS				null	null	null	null	null	null	GO:0016021	integral component of membrane	GO:0005351	sugar:proton symporter activity	GO:0008643	carbohydrate transport	null	null
PF3D7_0407500	mitochondrial carrier protein, putative	null	#N/A	Not Detected	#N/A	Not Detected	#N/A	#N/A	#N/A	#N/A	#N/A	#N/A	#N/A	#N/A	#N/A	#N/A	#N/A	#N/A	#N/A	#N/A	#N/A		UIS				null	null	null	null	GO:0055085	transmembrane transport	null	null	null	null	null	null	null	null
PF3D7_0926400	monocarboxylate transporter, putative	null	#N/A	7	#N/A	6	#N/A	#N/A	#N/A	#N/A	#N/A	#N/A	#N/A	#N/A	#N/A	#N/A	#N/A	#N/A	#N/A	#N/A	#N/A		UIS				GO:0016021	integral component of membrane	null	null	GO:0055085	transmembrane transport	null	null	GO:0008028	monocarboxylic acid transmembrane transporter activity	GO:0015718	monocarboxylic acid transport	null	null
PF3D7_0912200	conserved Plasmodium membrane protein, unknown function	null	#N/A	Not Detected	#N/A	Not Detected	#N/A	#N/A	#N/A	#N/A	#N/A	#N/A	#N/A	#N/A	#N/A	#N/A	#N/A	#N/A	#N/A	#N/A	#N/A		UIS				GO:0016021	integral component of membrane	null	null	null	null	null	null	null	null	null	null	null	null
PF3D7_0623000	chorismate synthase	CS	#N/A	1	#N/A	Not Detected	#N/A	#N/A	#N/A	#N/A	#N/A	#N/A	#N/A	#N/A	#N/A	#N/A	#N/A	#N/A	#N/A	#N/A	#N/A		UOS				null	null	GO:0004107	chorismate synthase activity	GO:0009073	aromatic amino acid family biosynthetic process	GO:0005829	cytosol	GO:0010181, GO:0004107	FMN binding, chorismate synthase activity	GO:0009423, GO:0033587	chorismate biosynthetic process, shikimate biosynthetic process	4.2.3.5 (Chorismate synthase)	4.2.3.5 (Chorismate synthase)
PF3D7_0525700	conserved Plasmodium protein, unknown function	null	#N/A	Not Detected	#N/A	Not Detected	#N/A	#N/A	#N/A	#N/A	#N/A	#N/A	#N/A	#N/A	#N/A	#N/A	#N/A	#N/A	#N/A	#N/A	#N/A		UOS				null	null	null	null	null	null	null	null	null	null	null	null	null	null
PF3D7_0709000	chloroquine resistance transporter	CRT	#N/A	Not Detected	#N/A	Not Detected	#N/A	#N/A	#N/A	#N/A	#N/A	#N/A	#N/A	#N/A	#N/A	#N/A	#N/A	#N/A	#N/A	#N/A	#N/A		UOS				GO:0016020	membrane	null	null	GO:0006855	drug transmembrane transport	GO:0005783, GO:0020020, GO:0016020	endoplasmic reticulum, food vacuole, membrane	GO:0015238	drug transmembrane transporter activity	GO:0034635	glutathione transport	null	null
PF3D7_0102800	conserved Plasmodium protein, unknown function	null	#N/A	Not Detected	#N/A	Not Detected	#N/A	#N/A	#N/A	#N/A	#N/A	#N/A	#N/A	#N/A	#N/A	#N/A	#N/A	#N/A	#N/A	#N/A	#N/A						GO:0016021	integral component of membrane	null	null	GO:0019915	lipid storage	null	null	null	null	null	null	null	null
PF3D7_1239600	hydroxyethylthiazole kinase	ThzK	#N/A	6	#N/A	5	#N/A	#N/A	#N/A	#N/A	#N/A	#N/A	#N/A	#N/A	#N/A	#N/A	#N/A	#N/A	#N/A	#N/A	#N/A						GO:0005739	mitochondrion	GO:0004417	hydroxyethylthiazole kinase activity	GO:0009228	thiamine biosynthetic process	null	null	GO:0004417	hydroxyethylthiazole kinase activity	GO:0009228	thiamine biosynthetic process	2.7.1.50 (Hydroxyethylthiazole kinase)	2.5.1.3 (Thiamine-phosphate diphosphorylase)
PF3D7_0820600	conserved Plasmodium membrane protein, unknown function	null	#N/A	Not Detected	#N/A	Not Detected	#N/A	#N/A	#N/A	#N/A	#N/A	#N/A	#N/A	#N/A	#N/A	#N/A	#N/A	#N/A	#N/A	#N/A	#N/A						GO:0016020	membrane	null	null	null	null	null	null	null	null	null	null	null	null
PF3D7_0614300	major facilitator superfamily-related transporter, putative	MFR1	#N/A	Not Detected	#N/A	Not Detected	#N/A	#N/A	#N/A	#N/A	#N/A	#N/A	#N/A	#N/A	#N/A	#N/A	#N/A	#N/A	#N/A	#N/A	#N/A						GO:0016021	integral component of membrane	null	null	GO:0055085	transmembrane transport	null	null	null	null	null	null	null	null
PF3D7_1348500	TBC domain protein, putative	null	#N/A	1	#N/A	2	#N/A	#N/A	#N/A	#N/A	#N/A	#N/A	#N/A	#N/A	#N/A	#N/A	#N/A	#N/A	#N/A	#N/A	#N/A						null	null	GO:0005097	Rab GTPase activator activity	GO:0032313	regulation of Rab GTPase activity	null	null	null	null	null	null	null	null
PF3D7_0417000	conserved Plasmodium protein, unknown function	null	#N/A	Not Detected	#N/A	Not Detected	#N/A	#N/A	#N/A	#N/A	#N/A	#N/A	#N/A	#N/A	#N/A	#N/A	#N/A	#N/A	#N/A	#N/A	#N/A						null	null	null	null	null	null	GO:0020011	apicoplast	null	null	null	null	null	null
PF3D7_1132700	50S ribosomal protein L2, putative	mRPL2	#N/A	Not Detected	#N/A	Not Detected	#N/A	#N/A	#N/A	#N/A	#N/A	#N/A	#N/A	#N/A	#N/A	#N/A	#N/A	#N/A	#N/A	#N/A	#N/A						GO:0015934	large ribosomal subunit	GO:0003723, GO:0003735, GO:0016740	RNA binding, structural constituent of ribosome, transferase activity	GO:0006412	translation	null	null	GO:0003735	structural constituent of ribosome	GO:0006412	translation	null	null
PF3D7_0927200	zinc finger protein, putative	null	#N/A	Not Detected	#N/A	Not Detected	#N/A	#N/A	#N/A	#N/A	#N/A	#N/A	#N/A	#N/A	#N/A	#N/A	#N/A	#N/A	#N/A	#N/A	#N/A						GO:0005634	nucleus	GO:0003723, GO:0046872, GO:0008270	RNA binding, metal ion binding, zinc ion binding	GO:0006397	mRNA processing	null	null	null	null	null	null	null	null
PF3D7_1209300	zinc finger transcription factor, putative	KROX1	#N/A	4	#N/A	Not Detected	#N/A	#N/A	#N/A	#N/A	#N/A	#N/A	#N/A	#N/A	#N/A	#N/A	#N/A	#N/A	#N/A	#N/A	#N/A						null	null	GO:0046872	metal ion binding	null	null	GO:0005634	nucleus	GO:0003677	DNA binding	GO:0006355	regulation of transcription, DNA-templated	null	null
PF3D7_1359600	conserved Plasmodium protein, unknown function	null	#N/A	Not Detected	#N/A	Not Detected	#N/A	#N/A	#N/A	#N/A	#N/A	#N/A	#N/A	#N/A	#N/A	#N/A	#N/A	#N/A	#N/A	#N/A	#N/A						GO:0005737	cytoplasm	null	null	null	null	null	null	null	null	null	null	null	null
PF3D7_1417300	cysteine protease ATG4, putative	ATG4	#N/A	Not Detected	#N/A	Not Detected	#N/A	#N/A	#N/A	#N/A	#N/A	#N/A	#N/A	#N/A	#N/A	#N/A	#N/A	#N/A	#N/A	#N/A	#N/A						null	null	null	null	null	null	GO:0005737	cytoplasm	GO:0004197	cysteine-type endopeptidase activity	GO:0006914	autophagy	3.4.22.- (Cysteine endopeptidases.)	3.4.22.- (Cysteine endopeptidases.)
PF3D7_0418800	MOLO1 domain-containing protein, putative	null	#N/A	Not Detected	#N/A	Not Detected	#N/A	#N/A	#N/A	#N/A	#N/A	#N/A	#N/A	#N/A	#N/A	#N/A	#N/A	#N/A	#N/A	#N/A	#N/A						GO:0005892	acetylcholine-gated channel complex	null	null	null	null	GO:0044312	crystalloid	null	null	null	null	null	null
PF3D7_0507500	subtilisin-like protease 1	SUB1	#N/A	Not Detected	#N/A	Not Detected	#N/A	#N/A	#N/A	#N/A	#N/A	#N/A	#N/A	#N/A	#N/A	#N/A	#N/A	#N/A	#N/A	#N/A	#N/A						null	null	GO:0004252	serine-type endopeptidase activity	GO:0006508	proteolysis	GO:0044311, GO:0020026, GO:0020003	exoneme, merozoite dense granule, symbiont-containing vacuole	GO:0004252	serine-type endopeptidase activity	GO:0006508	proteolysis	3.4.21.62 (Subtilisin)	3.4.21.62 (Subtilisin)
PF3D7_0315700	conserved Plasmodium membrane protein, unknown function	null	#N/A	Not Detected	#N/A	Not Detected	#N/A	#N/A	#N/A	#N/A	#N/A	#N/A	#N/A	#N/A	#N/A	#N/A	#N/A	#N/A	#N/A	#N/A	#N/A						null	null	null	null	null	null	GO:0016020	membrane	null	null	null	null	null	null
PF3D7_1240900	erythrocyte membrane protein 1, PfEMP1	VAR	#N/A	Not Detected	#N/A	Not Detected	#N/A	#N/A	#N/A	#N/A	#N/A	#N/A	#N/A	#N/A	#N/A	#N/A	#N/A	#N/A	#N/A	#N/A	#N/A						GO:0016021	integral component of membrane	GO:0004872	receptor activity	GO:0009405	pathogenesis	null	null	null	null	null	null	null	null
PF3D7_0515300	phosphatidylinositol 3-kinase	PI3K	#N/A	1	#N/A	Not Detected	#N/A	#N/A	#N/A	#N/A	#N/A	#N/A	#N/A	#N/A	#N/A	#N/A	#N/A	#N/A	#N/A	#N/A	#N/A						null	null	GO:0005488, GO:0016773	binding, phosphotransferase activity, alcohol group as acceptor	GO:0046488	phosphatidylinositol metabolic process	GO:0020020, GO:0043656	food vacuole, intracellular region of host	GO:0016303, GO:0030492	1-phosphatidylinositol-3-kinase activity, hemoglobin binding	GO:0006897, GO:0046907, GO:0042493	endocytosis, intracellular transport, response to drug	2.7.1.137 (Phosphatidylinositol 3-kinase); 2.7.1.150 (1-phosphatidylinositol-3-phosphate 5-kinase)	2.7.1.137 (Phosphatidylinositol 3-kinase)
PF3D7_0406500	NYN domain-containing protein, putative	null	#N/A	Not Detected	#N/A	Not Detected	#N/A	#N/A	#N/A	#N/A	#N/A	#N/A	#N/A	#N/A	#N/A	#N/A	#N/A	#N/A	#N/A	#N/A	#N/A						null	null	null	null	null	null	null	null	null	null	null	null	null	null
PF3D7_0728600	RING zinc finger protein, putative	null	#N/A	Not Detected	#N/A	Not Detected	#N/A	#N/A	#N/A	#N/A	#N/A	#N/A	#N/A	#N/A	#N/A	#N/A	#N/A	#N/A	#N/A	#N/A	#N/A						null	null	GO:0005515, GO:0008270	protein binding, zinc ion binding	null	null	null	null	null	null	null	null	null	null
PF3D7_1210900	GPI mannosyltransferase 1	PIGM	#N/A	Not Detected	#N/A	Not Detected	#N/A	#N/A	#N/A	#N/A	#N/A	#N/A	#N/A	#N/A	#N/A	#N/A	#N/A	#N/A	#N/A	#N/A	#N/A						GO:0005789, GO:0016021	endoplasmic reticulum membrane, integral component of membrane	GO:0016758	transferase activity, transferring hexosyl groups	GO:0006506	GPI anchor biosynthetic process	GO:0005783	endoplasmic reticulum	GO:0000030	mannosyltransferase activity	null	null	2.4.1.- (Hexosyltransferases.)	2.4.1.- (Hexosyltransferases.)
PF3D7_0712300	erythrocyte membrane protein 1, PfEMP1	VAR	#N/A	Not Detected	#N/A	Not Detected	#N/A	#N/A	#N/A	#N/A	#N/A	#N/A	#N/A	#N/A	#N/A	#N/A	#N/A	#N/A	#N/A	#N/A	#N/A						GO:0016021	integral component of membrane	GO:0004872	receptor activity	GO:0009405	pathogenesis	GO:0020002, GO:0020030	host cell plasma membrane, infected host cell surface knob	GO:0050839	cell adhesion molecule binding	GO:0020033, GO:0020035, GO:0020013, GO:0016337	antigenic variation, cytoadherence to microvasculature, mediated by symbiont protein, modulation by symbiont of host erythrocyte aggregation, single organismal cell-cell adhesion	null	null
PF3D7_1032600	conserved protein, unknown function	null	#N/A	Not Detected	#N/A	2	#N/A	#N/A	#N/A	#N/A	#N/A	#N/A	#N/A	#N/A	#N/A	#N/A	#N/A	#N/A	#N/A	#N/A	#N/A						GO:0016021	integral component of membrane	null	null	null	null	null	null	null	null	null	null	null	null
PF3D7_0920800	inosine-5'-monophosphate dehydrogenase	IMPDH	#N/A	5	#N/A	4	#N/A	#N/A	#N/A	#N/A	#N/A	#N/A	#N/A	#N/A	#N/A	#N/A	#N/A	#N/A	#N/A	#N/A	#N/A						null	null	GO:0003938, GO:0030554	IMP dehydrogenase activity, adenyl nucleotide binding	GO:0055114, GO:0006164	oxidation-reduction process, purine nucleotide biosynthetic process	null	null	null	null	null	null	1.1.1.205 (IMP dehydrogenase)	1.1.1.205 (IMP dehydrogenase)
PF3D7_1433600	signal peptidase complex subunit SPC1, putative	SPC1	#N/A	5	#N/A	Not Detected	#N/A	#N/A	#N/A	#N/A	#N/A	#N/A	#N/A	#N/A	#N/A	#N/A	#N/A	#N/A	#N/A	#N/A	#N/A						GO:0016021, GO:0005787	integral component of membrane, signal peptidase complex	GO:0008233	peptidase activity	GO:0006465	signal peptide processing	GO:0005787	signal peptidase complex	null	null	null	null	3.4.21.89 (Signal peptidase I)	3.4.-.- (Acting on peptide bonds (peptide hydrolases).)
PF3D7_0408800	conserved Plasmodium protein, unknown function	null	#N/A	Not Detected	#N/A	Not Detected	#N/A	#N/A	#N/A	#N/A	#N/A	#N/A	#N/A	#N/A	#N/A	#N/A	#N/A	#N/A	#N/A	#N/A	#N/A						null	null	null	null	null	null	null	null	null	null	null	null	null	null
PF3D7_0928400	conserved Plasmodium membrane protein, unknown function	null	#N/A	Not Detected	#N/A	Not Detected	#N/A	#N/A	#N/A	#N/A	#N/A	#N/A	#N/A	#N/A	#N/A	#N/A	#N/A	#N/A	#N/A	#N/A	#N/A						GO:0016021	integral component of membrane	null	null	null	null	null	null	null	null	null	null	null	null
PF3D7_1320400	type I signal peptidase	SPB	#N/A	Not Detected	#N/A	Not Detected	#N/A	#N/A	#N/A	#N/A	#N/A	#N/A	#N/A	#N/A	#N/A	#N/A	#N/A	#N/A	#N/A	#N/A	#N/A						GO:0016021	integral component of membrane	GO:0008236	serine-type peptidase activity	GO:0006508	proteolysis	GO:0016234	inclusion body	null	null	GO:0009056, GO:0006465	catabolic process, signal peptide processing	3.4.21.89 (Signal peptidase I)	3.4.21.- (Serine endopeptidases.)
PF3D7_1444900	conserved Plasmodium protein, unknown function	null	#N/A	Not Detected	#N/A	Not Detected	#N/A	#N/A	#N/A	#N/A	#N/A	#N/A	#N/A	#N/A	#N/A	#N/A	#N/A	#N/A	#N/A	#N/A	#N/A						GO:0005737	cytoplasm	GO:0005524, GO:0004386	ATP binding, helicase activity	null	null	null	null	null	null	null	null	null	null
PF3D7_1116200	pyridoxine biosynthesis protein PDX2	PDX2	#N/A	3	#N/A	Not Detected	#N/A	#N/A	#N/A	#N/A	#N/A	#N/A	#N/A	#N/A	#N/A	#N/A	#N/A	#N/A	#N/A	#N/A	#N/A						null	null	GO:0016740	transferase activity	GO:0006543, GO:0042823	glutamine catabolic process, pyridoxal phosphate biosynthetic process	GO:0005829	cytosol	GO:0004359	glutaminase activity	GO:0000304, GO:0042819	response to singlet oxygen, vitamin B6 biosynthetic process	1.4.3.5 (Pyridoxal 5'-phosphate synthase)	2.6.-.- (Transferring nitrogenous groups.)
PF3D7_1309200	protein phosphatase PPM6, putative	PPM6	#N/A	Not Detected	#N/A	Not Detected	#N/A	#N/A	#N/A	#N/A	#N/A	#N/A	#N/A	#N/A	#N/A	#N/A	#N/A	#N/A	#N/A	#N/A	#N/A						null	null	GO:0003824	catalytic activity	null	null	GO:0005737, GO:0005634, GO:0008287	cytoplasm, nucleus, protein serine/threonine phosphatase complex	GO:0004722	protein serine/threonine phosphatase activity	GO:0006468	protein phosphorylation	3.1.3.16 (Protein-serine/threonine phosphatase)	3.1.3.16 (Protein-serine/threonine phosphatase)
PF3D7_0824400	nucleoside transporter 2	NT2	#N/A	Not Detected	#N/A	2	#N/A	#N/A	#N/A	#N/A	#N/A	#N/A	#N/A	#N/A	#N/A	#N/A	#N/A	#N/A	#N/A	#N/A	#N/A						null	null	null	null	null	null	GO:0005783, GO:0016020	endoplasmic reticulum, membrane	GO:0005337	nucleoside transmembrane transporter activity	GO:0015858	nucleoside transport	null	null
PF3D7_1029800	RAP protein, putative	null	#N/A	Not Detected	#N/A	Not Detected	#N/A	#N/A	#N/A	#N/A	#N/A	#N/A	#N/A	#N/A	#N/A	#N/A	#N/A	#N/A	#N/A	#N/A	#N/A						null	null	null	null	null	null	null	null	null	null	null	null	null	null
PF3D7_0416000	RNA-binding protein, putative	null	#N/A	4	#N/A	Not Detected	#N/A	#N/A	#N/A	#N/A	#N/A	#N/A	#N/A	#N/A	#N/A	#N/A	#N/A	#N/A	#N/A	#N/A	#N/A						null	null	GO:0003676, GO:0000166	nucleic acid binding, nucleotide binding	null	null	null	null	GO:0003723	RNA binding	null	null	null	null
PF3D7_1100100	erythrocyte membrane protein 1, PfEMP1	VAR	#N/A	Not Detected	#N/A	Not Detected	#N/A	#N/A	#N/A	#N/A	#N/A	#N/A	#N/A	#N/A	#N/A	#N/A	#N/A	#N/A	#N/A	#N/A	#N/A						GO:0016021	integral component of membrane	GO:0004872	receptor activity	GO:0009405	pathogenesis	GO:0020002, GO:0020030	host cell plasma membrane, infected host cell surface knob	GO:0050839, GO:0046789	cell adhesion molecule binding, host cell surface receptor binding	GO:0020033, GO:0020035, GO:0020013, GO:0016337	antigenic variation, cytoadherence to microvasculature, mediated by symbiont protein, modulation by symbiont of host erythrocyte aggregation, single organismal cell-cell adhesion	null	null
PF3D7_0210300	monocarboxylate transporter, putative	null	#N/A	Not Detected	#N/A	Not Detected	#N/A	#N/A	#N/A	#N/A	#N/A	#N/A	#N/A	#N/A	#N/A	#N/A	#N/A	#N/A	#N/A	#N/A	#N/A						GO:0016021	integral component of membrane	null	null	GO:0055085	transmembrane transport	null	null	GO:0008028	monocarboxylic acid transmembrane transporter activity	GO:0015718	monocarboxylic acid transport	null	null
PF3D7_1348700	WD repeat-containing protein 16, putative	WDR16	#N/A	Not Detected	#N/A	Not Detected	#N/A	#N/A	#N/A	#N/A	#N/A	#N/A	#N/A	#N/A	#N/A	#N/A	#N/A	#N/A	#N/A	#N/A	#N/A						GO:0005737	cytoplasm	GO:0005515	protein binding	null	null	null	null	null	null	null	null	null	null
PF3D7_0728900	RNA-binding protein, putative	null	#N/A	Not Detected	#N/A	Not Detected	#N/A	#N/A	#N/A	#N/A	#N/A	#N/A	#N/A	#N/A	#N/A	#N/A	#N/A	#N/A	#N/A	#N/A	#N/A						null	null	GO:0003676, GO:0000166	nucleic acid binding, nucleotide binding	null	null	null	null	null	null	null	null	null	null
PF3D7_1240100	early transcribed membrane protein 12	ETRAMP12	#N/A	Not Detected	#N/A	Not Detected	#N/A	#N/A	#N/A	#N/A	#N/A	#N/A	#N/A	#N/A	#N/A	#N/A	#N/A	#N/A	#N/A	#N/A	#N/A						GO:0016020	membrane	null	null	null	null	GO:0020011	apicoplast	null	null	null	null	null	null
PF3D7_0817100	tRNA modification GTPase, putative	null	#N/A	Not Detected	#N/A	Not Detected	#N/A	#N/A	#N/A	#N/A	#N/A	#N/A	#N/A	#N/A	#N/A	#N/A	#N/A	#N/A	#N/A	#N/A	#N/A						null	null	GO:0005525	GTP binding	null	null	null	null	GO:0003924	GTPase activity	GO:0002098	tRNA wobble uridine modification	3.6.5.1 (Heterotrimeric G-protein GTPase); 3.6.5.2 (Small monomeric GTPase)	3.6.-.- (Acting on acid anhydrides.)
PF3D7_0709100	Cg1 protein	null	#N/A	Not Detected	#N/A	Not Detected	#N/A	#N/A	#N/A	#N/A	#N/A	#N/A	#N/A	#N/A	#N/A	#N/A	#N/A	#N/A	#N/A	#N/A	#N/A						null	null	GO:0003677	DNA binding	null	null	null	null	null	null	null	null	null	null
PF3D7_1027000	conserved Plasmodium protein, unknown function	null	#N/A	Not Detected	#N/A	Not Detected	#N/A	#N/A	#N/A	#N/A	#N/A	#N/A	#N/A	#N/A	#N/A	#N/A	#N/A	#N/A	#N/A	#N/A	#N/A						GO:0005737, GO:0016592	cytoplasm, mediator complex	GO:0001104	RNA polymerase II transcription cofactor activity	GO:0006357	regulation of transcription from RNA polymerase II promoter	null	null	null	null	null	null	null	null
PF3D7_0100100	erythrocyte membrane protein 1, PfEMP1	VAR	#N/A	Not Detected	#N/A	Not Detected	#N/A	#N/A	#N/A	#N/A	#N/A	#N/A	#N/A	#N/A	#N/A	#N/A	#N/A	#N/A	#N/A	#N/A	#N/A						GO:0016021	integral component of membrane	GO:0004872	receptor activity	GO:0009405	pathogenesis	GO:0020002, GO:0020030	host cell plasma membrane, infected host cell surface knob	GO:0050839	cell adhesion molecule binding	GO:0020033, GO:0020035, GO:0020013, GO:0016337	antigenic variation, cytoadherence to microvasculature, mediated by symbiont protein, modulation by symbiont of host erythrocyte aggregation, single organismal cell-cell adhesion	null	null
PF3D7_0801300	von Willebrand factor A domain-related protein	WARP	#N/A	Not Detected	#N/A	Not Detected	#N/A	#N/A	#N/A	#N/A	#N/A	#N/A	#N/A	#N/A	#N/A	#N/A	#N/A	#N/A	#N/A	#N/A	#N/A						null	null	null	null	null	null	GO:0034494	microneme lumen	GO:0050693, GO:0050839, GO:0008201	LBD domain binding, cell adhesion molecule binding, heparin binding	GO:0007155	cell adhesion	null	null
PF3D7_0521200	conserved Plasmodium protein, unknown function	null	#N/A	Not Detected	#N/A	Not Detected	#N/A	#N/A	#N/A	#N/A	#N/A	#N/A	#N/A	#N/A	#N/A	#N/A	#N/A	#N/A	#N/A	#N/A	#N/A						GO:0005737	cytoplasm	null	null	null	null	null	null	null	null	null	null	null	null
PF3D7_0422800	serpentine receptor, putative	SR12	#N/A	Not Detected	#N/A	Not Detected	#N/A	#N/A	#N/A	#N/A	#N/A	#N/A	#N/A	#N/A	#N/A	#N/A	#N/A	#N/A	#N/A	#N/A	#N/A						null	null	null	null	GO:0007186, GO:0019236	G-protein coupled receptor signaling pathway, response to pheromone	null	null	null	null	null	null	null	null
PF3D7_1330600	elongation factor Tu, putative	null	#N/A	8	#N/A	5	#N/A	#N/A	#N/A	#N/A	#N/A	#N/A	#N/A	#N/A	#N/A	#N/A	#N/A	#N/A	#N/A	#N/A	#N/A						GO:0005622	intracellular	GO:0005525, GO:0003924, GO:0003746	GTP binding, GTPase activity, translation elongation factor activity	GO:0006414	translational elongation	GO:0005739	mitochondrion	GO:0005525, GO:0003746	GTP binding, translation elongation factor activity	GO:0006414	translational elongation	null	null
PF3D7_0830200	28S ribosomal RNA	null	#N/A	Not Detected	#N/A	Not Detected	#N/A	#N/A	#N/A	#N/A	#N/A	#N/A	#N/A	#N/A	#N/A	#N/A	#N/A	#N/A	#N/A	#N/A	#N/A						null	null	null	null	null	null	null	null	null	null	null	null	null	null
PF3D7_0400100	erythrocyte membrane protein 1, PfEMP1	VAR	#N/A	Not Detected	#N/A	Not Detected	#N/A	#N/A	#N/A	#N/A	#N/A	#N/A	#N/A	#N/A	#N/A	#N/A	#N/A	#N/A	#N/A	#N/A	#N/A						GO:0016021	integral component of membrane	GO:0004872	receptor activity	GO:0009405	pathogenesis	GO:0020002, GO:0020030	host cell plasma membrane, infected host cell surface knob	GO:0050839	cell adhesion molecule binding	GO:0020033, GO:0020035, GO:0020013, GO:0016337	antigenic variation, cytoadherence to microvasculature, mediated by symbiont protein, modulation by symbiont of host erythrocyte aggregation, single organismal cell-cell adhesion	null	null
PF3D7_0808600	erythrocyte membrane protein 1, PfEMP1	VAR	#N/A	Not Detected	#N/A	Not Detected	#N/A	#N/A	#N/A	#N/A	#N/A	#N/A	#N/A	#N/A	#N/A	#N/A	#N/A	#N/A	#N/A	#N/A	#N/A						GO:0016021	integral component of membrane	GO:0004872	receptor activity	GO:0009405	pathogenesis	GO:0020002, GO:0020030	host cell plasma membrane, infected host cell surface knob	GO:0050839	cell adhesion molecule binding	GO:0020033, GO:0020035, GO:0020013, GO:0016337	antigenic variation, cytoadherence to microvasculature, mediated by symbiont protein, modulation by symbiont of host erythrocyte aggregation, single organismal cell-cell adhesion	null	null
PF3D7_1300600	rifin	RIF	#N/A	Not Detected	#N/A	Not Detected	#N/A	#N/A	#N/A	#N/A	#N/A	#N/A	#N/A	#N/A	#N/A	#N/A	#N/A	#N/A	#N/A	#N/A	#N/A						GO:0016020	membrane	null	null	null	null	GO:0020002	host cell plasma membrane	null	null	GO:0020033	antigenic variation	null	null
PF3D7_1243800	WD repeat-containing protein 82, putative	WDR82	#N/A	Not Detected	#N/A	Not Detected	#N/A	#N/A	#N/A	#N/A	#N/A	#N/A	#N/A	#N/A	#N/A	#N/A	#N/A	#N/A	#N/A	#N/A	#N/A						null	null	GO:0005515	protein binding	null	null	GO:0000785, GO:0035097	chromatin, histone methyltransferase complex	null	null	GO:0051568	histone H3-K4 methylation	null	null
PF3D7_1323000	beta-hydroxyacyl-ACP dehydratase	FabZ	#N/A	4	#N/A	4	#N/A	#N/A	#N/A	#N/A	#N/A	#N/A	#N/A	#N/A	#N/A	#N/A	#N/A	#N/A	#N/A	#N/A	#N/A						GO:0005737	cytoplasm	GO:0016836	hydro-lyase activity	GO:0006633	fatty acid biosynthetic process	GO:0020011	apicoplast	GO:0008659	(3R)-hydroxymyristoyl-[acyl-carrier-protein] dehydratase activity	GO:0006633	fatty acid biosynthetic process	4.2.1.59 (3-hydroxyacyl-[acyl-carrier-protein] dehydratase)	4.2.1.- (Hydro-lyases.)
PF3D7_1023500	conserved Plasmodium protein, unknown function	null	#N/A	Not Detected	#N/A	Not Detected	#N/A	#N/A	#N/A	#N/A	#N/A	#N/A	#N/A	#N/A	#N/A	#N/A	#N/A	#N/A	#N/A	#N/A	#N/A						null	null	null	null	null	null	null	null	null	null	null	null	null	null
PF3D7_0310200	phd finger protein, putative	null	#N/A	Not Detected	#N/A	Not Detected	#N/A	#N/A	#N/A	#N/A	#N/A	#N/A	#N/A	#N/A	#N/A	#N/A	#N/A	#N/A	#N/A	#N/A	#N/A						GO:0016020	membrane	GO:0005515, GO:0008270	protein binding, zinc ion binding	null	null	null	null	null	null	null	null	null	null
PF3D7_0316400	conserved Plasmodium protein, unknown function	null	#N/A	Not Detected	#N/A	Not Detected	#N/A	#N/A	#N/A	#N/A	#N/A	#N/A	#N/A	#N/A	#N/A	#N/A	#N/A	#N/A	#N/A	#N/A	#N/A						null	null	null	null	null	null	GO:0020011	apicoplast	null	null	null	null	null	null
PF3D7_1233600	asparagine and aspartate rich protein 1	AARP1	#N/A	4	#N/A	2	#N/A	#N/A	#N/A	#N/A	#N/A	#N/A	#N/A	#N/A	#N/A	#N/A	#N/A	#N/A	#N/A	#N/A	#N/A						null	null	GO:0004842, GO:0008270	ubiquitin-protein transferase activity, zinc ion binding	null	null	null	null	null	null	null	null	null	null
PF3D7_0514900	conserved Plasmodium protein, unknown function	null	#N/A	Not Detected	#N/A	Not Detected	#N/A	#N/A	#N/A	#N/A	#N/A	#N/A	#N/A	#N/A	#N/A	#N/A	#N/A	#N/A	#N/A	#N/A	#N/A						null	null	null	null	null	null	null	null	null	null	null	null	null	null
PF3D7_1435400	ER membrane protein complex subunit 4, putative	EMC4	#N/A	6	#N/A	7	#N/A	#N/A	#N/A	#N/A	#N/A	#N/A	#N/A	#N/A	#N/A	#N/A	#N/A	#N/A	#N/A	#N/A	#N/A						GO:0016021	integral component of membrane	null	null	null	null	null	null	null	null	null	null	null	null
PF3D7_1234300	DNA polymerase epsilon subunit B, putative	null	#N/A	Not Detected	#N/A	Not Detected	#N/A	#N/A	#N/A	#N/A	#N/A	#N/A	#N/A	#N/A	#N/A	#N/A	#N/A	#N/A	#N/A	#N/A	#N/A						null	null	GO:0003677, GO:0003887	DNA binding, DNA-directed DNA polymerase activity	GO:0006260	DNA replication	null	null	null	null	null	null	2.7.7.7 (DNA-directed DNA polymerase)	2.7.7.7 (DNA-directed DNA polymerase)
PF3D7_0800100	erythrocyte membrane protein 1, PfEMP1	VAR	#N/A	Not Detected	#N/A	Not Detected	#N/A	#N/A	#N/A	#N/A	#N/A	#N/A	#N/A	#N/A	#N/A	#N/A	#N/A	#N/A	#N/A	#N/A	#N/A						GO:0016021	integral component of membrane	GO:0004872	receptor activity	GO:0009405	pathogenesis	GO:0020002, GO:0020030	host cell plasma membrane, infected host cell surface knob	GO:0050839	cell adhesion molecule binding	GO:0020033, GO:0020035, GO:0020013, GO:0016337	antigenic variation, cytoadherence to microvasculature, mediated by symbiont protein, modulation by symbiont of host erythrocyte aggregation, single organismal cell-cell adhesion	null	null
PF3D7_1458200	conserved Plasmodium protein, unknown function	null	#N/A	Not Detected	#N/A	Not Detected	#N/A	#N/A	#N/A	#N/A	#N/A	#N/A	#N/A	#N/A	#N/A	#N/A	#N/A	#N/A	#N/A	#N/A	#N/A						null	null	null	null	null	null	null	null	null	null	null	null	null	null
PF3D7_1200100	erythrocyte membrane protein 1, PfEMP1	VAR	#N/A	Not Detected	#N/A	Not Detected	#N/A	#N/A	#N/A	#N/A	#N/A	#N/A	#N/A	#N/A	#N/A	#N/A	#N/A	#N/A	#N/A	#N/A	#N/A						GO:0016021	integral component of membrane	GO:0004872	receptor activity	GO:0009405	pathogenesis	GO:0020002, GO:0020030	host cell plasma membrane, infected host cell surface knob	GO:0050839, GO:0046789	cell adhesion molecule binding, host cell surface receptor binding	GO:0020033, GO:0020035, GO:0020013, GO:0016337	antigenic variation, cytoadherence to microvasculature, mediated by symbiont protein, modulation by symbiont of host erythrocyte aggregation, single organismal cell-cell adhesion	null	null
PF3D7_0526300	WD repeat-containing protein, putative	null	#N/A	Not Detected	#N/A	Not Detected	#N/A	#N/A	#N/A	#N/A	#N/A	#N/A	#N/A	#N/A	#N/A	#N/A	#N/A	#N/A	#N/A	#N/A	#N/A						null	null	GO:0005515	protein binding	null	null	null	null	null	null	null	null	null	null
PF3D7_1318200	glycerol-3-phosphate 1-O-acyltransferase	G3PAT	#N/A	Not Detected	#N/A	Not Detected	#N/A	#N/A	#N/A	#N/A	#N/A	#N/A	#N/A	#N/A	#N/A	#N/A	#N/A	#N/A	#N/A	#N/A	#N/A						null	null	GO:0004366	glycerol-3-phosphate O-acyltransferase activity	GO:0006650	glycerophospholipid metabolic process	GO:0020011	apicoplast	GO:0004366	glycerol-3-phosphate O-acyltransferase activity	null	null	2.3.1.15 (Glycerol-3-phosphate 1-O-acyltransferase)	2.3.1.15 (Glycerol-3-phosphate 1-O-acyltransferase)
PF3D7_0709300	Cg2 protein, putative	CG2	#N/A	1	#N/A	Not Detected	#N/A	#N/A	#N/A	#N/A	#N/A	#N/A	#N/A	#N/A	#N/A	#N/A	#N/A	#N/A	#N/A	#N/A	#N/A						GO:0016592	mediator complex	GO:0001104	RNA polymerase II transcription cofactor activity	GO:0006357	regulation of transcription from RNA polymerase II promoter	GO:0031910, GO:0020020, GO:0020005	cytostome, food vacuole, symbiont-containing vacuole membrane	null	null	null	null	null	null
PF3D7_1326200	conserved Plasmodium protein, unknown function	null	#N/A	Not Detected	#N/A	Not Detected	#N/A	#N/A	#N/A	#N/A	#N/A	#N/A	#N/A	#N/A	#N/A	#N/A	#N/A	#N/A	#N/A	#N/A	#N/A						null	null	null	null	null	null	null	null	null	null	null	null	null	null
PF3D7_1462400	conserved Plasmodium protein, unknown function	null	#N/A	Not Detected	#N/A	Not Detected	#N/A	#N/A	#N/A	#N/A	#N/A	#N/A	#N/A	#N/A	#N/A	#N/A	#N/A	#N/A	#N/A	#N/A	#N/A						GO:0005634	nucleus	null	null	null	null	null	null	null	null	null	null	null	null
PF3D7_1432500	RNA methyltransferase, putative	null	#N/A	Not Detected	#N/A	Not Detected	#N/A	#N/A	#N/A	#N/A	#N/A	#N/A	#N/A	#N/A	#N/A	#N/A	#N/A	#N/A	#N/A	#N/A	#N/A						null	null	null	null	null	null	null	null	null	null	null	null	2.1.1.34 (tRNA (guanosine(18)-2'-O)-methyltransferase)	2.1.1.34 (tRNA (guanosine(18)-2'-O)-methyltransferase)
PF3D7_0511500	RNA pseudouridylate synthase, putative	null	#N/A	2	#N/A	Not Detected	#N/A	#N/A	#N/A	#N/A	#N/A	#N/A	#N/A	#N/A	#N/A	#N/A	#N/A	#N/A	#N/A	#N/A	#N/A						null	null	GO:0003723, GO:0005515, GO:0009982	RNA binding, protein binding, pseudouridine synthase activity	GO:0001522	pseudouridine synthesis	null	null	null	null	null	null	5.4.99.12 (tRNA pseudouridine(38-40) synthase)	5.4.99.12 (tRNA pseudouridine(38-40) synthase)
PF3D7_1238300	pre-mRNA-splicing factor CWC22, putative	CWC22	#N/A	1	#N/A	Not Detected	#N/A	#N/A	#N/A	#N/A	#N/A	#N/A	#N/A	#N/A	#N/A	#N/A	#N/A	#N/A	#N/A	#N/A	#N/A						null	null	GO:0003723, GO:0005515	RNA binding, protein binding	null	null	GO:0005684	U2-type spliceosomal complex	null	null	GO:0000398	mRNA splicing, via spliceosome	null	null
PF3D7_1232800	conserved Plasmodium protein, unknown function	null	#N/A	Not Detected	#N/A	Not Detected	#N/A	#N/A	#N/A	#N/A	#N/A	#N/A	#N/A	#N/A	#N/A	#N/A	#N/A	#N/A	#N/A	#N/A	#N/A						null	null	null	null	null	null	null	null	null	null	null	null	null	null
PF3D7_1332100	conserved Plasmodium membrane protein, unknown function	null	#N/A	Not Detected	#N/A	Not Detected	#N/A	#N/A	#N/A	#N/A	#N/A	#N/A	#N/A	#N/A	#N/A	#N/A	#N/A	#N/A	#N/A	#N/A	#N/A						GO:0016020	membrane	GO:0003677, GO:0008270	DNA binding, zinc ion binding	GO:0006304, GO:0006310, GO:0006281	DNA modification, DNA recombination, DNA repair	GO:0020011	apicoplast	null	null	null	null	null	null
PF3D7_1368400	conserved Plasmodium protein, unknown function	null	#N/A	2	#N/A	Not Detected	#N/A	#N/A	#N/A	#N/A	#N/A	#N/A	#N/A	#N/A	#N/A	#N/A	#N/A	#N/A	#N/A	#N/A	#N/A						null	null	null	null	null	null	null	null	null	null	null	null	null	null
PF3D7_1329400	AMP deaminase, putative	null	#N/A	5	#N/A	3	#N/A	#N/A	#N/A	#N/A	#N/A	#N/A	#N/A	#N/A	#N/A	#N/A	#N/A	#N/A	#N/A	#N/A	#N/A						null	null	GO:0019239	deaminase activity	null	null	null	null	GO:0003876	AMP deaminase activity	GO:0006196	AMP catabolic process	3.5.4.6 (AMP deaminase)	3.5.4.6 (AMP deaminase)
PF3D7_0615900	conserved Plasmodium protein, unknown function	null	#N/A	1	#N/A	Not Detected	#N/A	#N/A	#N/A	#N/A	#N/A	#N/A	#N/A	#N/A	#N/A	#N/A	#N/A	#N/A	#N/A	#N/A	#N/A						GO:0005634	nucleus	GO:0003824	catalytic activity	null	null	null	null	null	null	null	null	null	null
PF3D7_1133600	conserved Plasmodium protein, unknown function	null	#N/A	Not Detected	#N/A	Not Detected	#N/A	#N/A	#N/A	#N/A	#N/A	#N/A	#N/A	#N/A	#N/A	#N/A	#N/A	#N/A	#N/A	#N/A	#N/A						GO:0005737	cytoplasm	null	null	null	null	null	null	null	null	null	null	null	null
PF3D7_0506600	histone deacetylase, putative, pseudogene	null	#N/A	Not Detected	#N/A	Not Detected	#N/A	#N/A	#N/A	#N/A	#N/A	#N/A	#N/A	#N/A	#N/A	#N/A	#N/A	#N/A	#N/A	#N/A	#N/A						null	null	null	null	null	null	null	null	null	null	null	null	null	3.5.1.98 (Histone deacetylase)
PF3D7_0914000	pseudouridylate synthase, putative	null	#N/A	Not Detected	#N/A	Not Detected	#N/A	#N/A	#N/A	#N/A	#N/A	#N/A	#N/A	#N/A	#N/A	#N/A	#N/A	#N/A	#N/A	#N/A	#N/A						null	null	GO:0003723, GO:0009982	RNA binding, pseudouridine synthase activity	GO:0001522	pseudouridine synthesis	GO:0020011	apicoplast	null	null	null	null	4.2.1.70 (Pseudouridylate synthase)	4.2.1.70 (Pseudouridylate synthase)
PF3D7_1016100	conserved Plasmodium protein, unknown function	null	#N/A	Not Detected	#N/A	Not Detected	#N/A	#N/A	#N/A	#N/A	#N/A	#N/A	#N/A	#N/A	#N/A	#N/A	#N/A	#N/A	#N/A	#N/A	#N/A						GO:0005737, GO:0005576, GO:0016020	cytoplasm, extracellular region, membrane	GO:0046872	metal ion binding	null	null	null	null	null	null	null	null	null	null
PF3D7_1110800	conserved Plasmodium protein, unknown function	null	#N/A	Not Detected	#N/A	Not Detected	#N/A	#N/A	#N/A	#N/A	#N/A	#N/A	#N/A	#N/A	#N/A	#N/A	#N/A	#N/A	#N/A	#N/A	#N/A						null	null	GO:0005515	protein binding	null	null	null	null	null	null	null	null	null	null
PF3D7_1238500	conserved Plasmodium protein, unknown function	null	#N/A	1	#N/A	Not Detected	#N/A	#N/A	#N/A	#N/A	#N/A	#N/A	#N/A	#N/A	#N/A	#N/A	#N/A	#N/A	#N/A	#N/A	#N/A						GO:0005737, GO:0016459	cytoplasm, myosin complex	GO:0005524, GO:0003779, GO:0005516, GO:0003774	ATP binding, actin binding, calmodulin binding, motor activity	null	null	null	null	null	null	null	null	null	null
PF3D7_1455800	LCCL domain-containing protein	CCp2	#N/A	Not Detected	#N/A	Not Detected	#N/A	#N/A	#N/A	#N/A	#N/A	#N/A	#N/A	#N/A	#N/A	#N/A	#N/A	#N/A	#N/A	#N/A	#N/A						null	null	null	null	GO:0007155	cell adhesion	GO:0044312, GO:0020003	crystalloid, symbiont-containing vacuole	null	null	null	null	null	null
PF3D7_1345000	conserved Plasmodium protein, unknown function	null	#N/A	Not Detected	#N/A	Not Detected	#N/A	#N/A	#N/A	#N/A	#N/A	#N/A	#N/A	#N/A	#N/A	#N/A	#N/A	#N/A	#N/A	#N/A	#N/A						null	null	GO:0005515, GO:0008270	protein binding, zinc ion binding	null	null	null	null	null	null	null	null	null	null
PF3D7_1215500	conserved Plasmodium protein, unknown function	null	#N/A	Not Detected	#N/A	Not Detected	#N/A	#N/A	#N/A	#N/A	#N/A	#N/A	#N/A	#N/A	#N/A	#N/A	#N/A	#N/A	#N/A	#N/A	#N/A						null	null	null	null	null	null	null	null	null	null	null	null	null	null
PF3D7_0405300	liver specific protein 2, putative	LISP2	#N/A	Not Detected	#N/A	Not Detected	#N/A	#N/A	#N/A	#N/A	#N/A	#N/A	#N/A	#N/A	#N/A	#N/A	#N/A	#N/A	#N/A	#N/A	#N/A						null	null	null	null	null	null	GO:0042025, GO:0020003	host cell nucleus, symbiont-containing vacuole	null	null	null	null	null	null
PF3D7_1030900	28 kDa ookinete surface protein	P28	#N/A	Not Detected	#N/A	Not Detected	#N/A	#N/A	#N/A	#N/A	#N/A	#N/A	#N/A	#N/A	#N/A	#N/A	#N/A	#N/A	#N/A	#N/A	#N/A						GO:0009986, GO:0016020	cell surface, membrane	GO:0005515	protein binding	null	null	GO:0016020	membrane	null	null	null	null	null	null
PF3D7_0418500	trafficking protein particle complex subunit 3, putative	BET3	#N/A	7	#N/A	3	#N/A	#N/A	#N/A	#N/A	#N/A	#N/A	#N/A	#N/A	#N/A	#N/A	#N/A	#N/A	#N/A	#N/A	#N/A						GO:0030008	TRAPP complex	null	null	null	null	GO:0005794	Golgi apparatus	GO:0005215	transporter activity	GO:0006888	ER to Golgi vesicle-mediated transport	null	null
PF3D7_0320600	conserved Plasmodium protein, unknown function	null	#N/A	Not Detected	#N/A	Not Detected	#N/A	#N/A	#N/A	#N/A	#N/A	#N/A	#N/A	#N/A	#N/A	#N/A	#N/A	#N/A	#N/A	#N/A	#N/A						GO:0005737	cytoplasm	null	null	null	null	null	null	null	null	null	null	null	null
PF3D7_0706700	DNA mismatch repair protein MSH2, putative	MSH2-2	#N/A	Not Detected	#N/A	Not Detected	#N/A	#N/A	#N/A	#N/A	#N/A	#N/A	#N/A	#N/A	#N/A	#N/A	#N/A	#N/A	#N/A	#N/A	#N/A						null	null	GO:0005524, GO:0030983	ATP binding, mismatched DNA binding	GO:0006298	mismatch repair	null	null	null	null	GO:0006298	mismatch repair	null	null
PF3D7_1458100	protein PET117, putative	PET117	#N/A	7	#N/A	7	#N/A	#N/A	#N/A	#N/A	#N/A	#N/A	#N/A	#N/A	#N/A	#N/A	#N/A	#N/A	#N/A	#N/A	#N/A						GO:0016020	membrane	null	null	null	null	GO:0005739	mitochondrion	null	null	null	null	null	null
PF3D7_0507900	conserved Plasmodium protein, unknown function	null	#N/A	Not Detected	#N/A	Not Detected	#N/A	#N/A	#N/A	#N/A	#N/A	#N/A	#N/A	#N/A	#N/A	#N/A	#N/A	#N/A	#N/A	#N/A	#N/A						GO:0016021, GO:0005886	integral component of membrane, plasma membrane	null	null	GO:0006810	transport	null	null	null	null	null	null	null	null
PF3D7_0831750	Plasmodium exported protein (PHISTa), unknown function, pseudogene	null	#N/A	Not Detected	#N/A	Not Detected	#N/A	#N/A	#N/A	#N/A	#N/A	#N/A	#N/A	#N/A	#N/A	#N/A	#N/A	#N/A	#N/A	#N/A	#N/A						null	null	null	null	null	null	null	null	null	null	null	null	null	null
PF3D7_0411700	conserved Plasmodium protein, unknown function	null	#N/A	Not Detected	#N/A	Not Detected	#N/A	#N/A	#N/A	#N/A	#N/A	#N/A	#N/A	#N/A	#N/A	#N/A	#N/A	#N/A	#N/A	#N/A	#N/A						GO:0005737	cytoplasm	null	null	null	null	null	null	null	null	null	null	null	null
PF3D7_0421300	erythrocyte membrane protein 1, PfEMP1	VAR	#N/A	Not Detected	#N/A	Not Detected	#N/A	#N/A	#N/A	#N/A	#N/A	#N/A	#N/A	#N/A	#N/A	#N/A	#N/A	#N/A	#N/A	#N/A	#N/A						GO:0016021	integral component of membrane	GO:0004872	receptor activity	GO:0009405	pathogenesis	GO:0020002, GO:0020030	host cell plasma membrane, infected host cell surface knob	GO:0050839	cell adhesion molecule binding	GO:0020033, GO:0020035, GO:0020013, GO:0016337	antigenic variation, cytoadherence to microvasculature, mediated by symbiont protein, modulation by symbiont of host erythrocyte aggregation, single organismal cell-cell adhesion	null	null
PF3D7_0510800	WD repeat-containing protein, putative	null	#N/A	Not Detected	#N/A	Not Detected	#N/A	#N/A	#N/A	#N/A	#N/A	#N/A	#N/A	#N/A	#N/A	#N/A	#N/A	#N/A	#N/A	#N/A	#N/A						null	null	GO:0005515	protein binding	null	null	null	null	null	null	null	null	null	null
PF3D7_0818700	DNA helicase, putative	null	#N/A	Not Detected	#N/A	Not Detected	#N/A	#N/A	#N/A	#N/A	#N/A	#N/A	#N/A	#N/A	#N/A	#N/A	#N/A	#N/A	#N/A	#N/A	#N/A						null	null	GO:0005524, GO:0003677	ATP binding, DNA binding	null	null	null	null	null	null	null	null	3.6.4.12 (DNA helicase)	3.6.4.12 (DNA helicase)
PF3D7_1331600	protein tyrosine phosphatase-like protein, putative	PTPLA	#N/A	Not Detected	#N/A	Not Detected	#N/A	#N/A	#N/A	#N/A	#N/A	#N/A	#N/A	#N/A	#N/A	#N/A	#N/A	#N/A	#N/A	#N/A	#N/A						null	null	null	null	null	null	GO:0005737, GO:0005634	cytoplasm, nucleus	null	null	null	null	3.1.3.48 (Protein-tyrosine-phosphatase)	4.2.1.- (Hydro-lyases.)
PF3D7_0205900	26S proteasome regulatory subunit RPN1, putative	RPN1	#N/A	9	#N/A	8	#N/A	#N/A	#N/A	#N/A	#N/A	#N/A	#N/A	#N/A	#N/A	#N/A	#N/A	#N/A	#N/A	#N/A	#N/A						GO:0000502	proteasome complex	GO:0005488, GO:0030234	binding, enzyme regulator activity	GO:0042176	regulation of protein catabolic process	GO:0005838	proteasome regulatory particle	null	null	GO:0006511	ubiquitin-dependent protein catabolic process	null	null
PF3D7_0608200	conserved Plasmodium protein, unknown function	null	#N/A	Not Detected	#N/A	Not Detected	#N/A	#N/A	#N/A	#N/A	#N/A	#N/A	#N/A	#N/A	#N/A	#N/A	#N/A	#N/A	#N/A	#N/A	#N/A						null	null	null	null	null	null	null	null	null	null	null	null	null	null
PF3D7_0615600	conserved Plasmodium protein, unknown function	null	#N/A	2	#N/A	Not Detected	#N/A	#N/A	#N/A	#N/A	#N/A	#N/A	#N/A	#N/A	#N/A	#N/A	#N/A	#N/A	#N/A	#N/A	#N/A						GO:0016021	integral component of membrane	GO:0005515, GO:0008270	protein binding, zinc ion binding	null	null	null	null	null	null	null	null	null	null
PF3D7_0312500	major facilitator superfamily-related transporter, putative	MFR3	#N/A	Not Detected	#N/A	Not Detected	#N/A	#N/A	#N/A	#N/A	#N/A	#N/A	#N/A	#N/A	#N/A	#N/A	#N/A	#N/A	#N/A	#N/A	#N/A						GO:0016021	integral component of membrane	null	null	GO:0055085	transmembrane transport	null	null	null	null	null	null	null	null
PF3D7_1122600	conserved Plasmodium protein, unknown function	null	#N/A	Not Detected	#N/A	Not Detected	#N/A	#N/A	#N/A	#N/A	#N/A	#N/A	#N/A	#N/A	#N/A	#N/A	#N/A	#N/A	#N/A	#N/A	#N/A						GO:0016021	integral component of membrane	GO:0005198	structural molecule activity	null	null	null	null	null	null	null	null	null	null
PF3D7_1244700	conserved Plasmodium protein, unknown function	null	#N/A	Not Detected	#N/A	Not Detected	#N/A	#N/A	#N/A	#N/A	#N/A	#N/A	#N/A	#N/A	#N/A	#N/A	#N/A	#N/A	#N/A	#N/A	#N/A						GO:0005634	nucleus	null	null	null	null	null	null	null	null	null	null	null	null
PF3D7_1475700	tubulin epsilon chain, putative	null	#N/A	Not Detected	#N/A	Not Detected	#N/A	#N/A	#N/A	#N/A	#N/A	#N/A	#N/A	#N/A	#N/A	#N/A	#N/A	#N/A	#N/A	#N/A	#N/A						GO:0043234	protein complex	GO:0005525, GO:0003924	GTP binding, GTPase activity	GO:0006184, GO:0051258	GTP catabolic process, protein polymerization	GO:0005874	microtubule	GO:0005198	structural molecule activity	GO:0007018	microtubule-based movement	null	null
PF3D7_0512100	conserved Plasmodium protein, unknown function	null	#N/A	Not Detected	#N/A	Not Detected	#N/A	#N/A	#N/A	#N/A	#N/A	#N/A	#N/A	#N/A	#N/A	#N/A	#N/A	#N/A	#N/A	#N/A	#N/A						null	null	null	null	null	null	null	null	null	null	null	null	null	null
PF3D7_1027600	topoisomerase, putative	null	#N/A	Not Detected	#N/A	Not Detected	#N/A	#N/A	#N/A	#N/A	#N/A	#N/A	#N/A	#N/A	#N/A	#N/A	#N/A	#N/A	#N/A	#N/A	#N/A						GO:0005694	chromosome	GO:0005524, GO:0003677, GO:0003824	ATP binding, DNA binding, catalytic activity	GO:0000737	DNA catabolic process, endonucleolytic	null	null	null	null	null	null	5.99.1.3 (DNA topoisomerase (ATP-hydrolyzing))	5.99.1.3 (DNA topoisomerase (ATP-hydrolyzing))
PF3D7_0105600	conserved Plasmodium protein, unknown function	null	#N/A	1	#N/A	Not Detected	#N/A	#N/A	#N/A	#N/A	#N/A	#N/A	#N/A	#N/A	#N/A	#N/A	#N/A	#N/A	#N/A	#N/A	#N/A						GO:0005737	cytoplasm	GO:0008168, GO:0008650	methyltransferase activity, rRNA (uridine-2'-O-)-methyltransferase activity	GO:0032259, GO:0006364	methylation, rRNA processing	null	null	null	null	null	null	null	null
PF3D7_0324900	erythrocyte membrane protein 1, PfEMP1	VAR	#N/A	Not Detected	#N/A	Not Detected	#N/A	#N/A	#N/A	#N/A	#N/A	#N/A	#N/A	#N/A	#N/A	#N/A	#N/A	#N/A	#N/A	#N/A	#N/A						GO:0016021	integral component of membrane	GO:0004872	receptor activity	GO:0009405	pathogenesis	null	null	null	null	null	null	null	null
PF3D7_1129500	A/G-specific adenine glycosylase, putative	null	#N/A	Not Detected	#N/A	Not Detected	#N/A	#N/A	#N/A	#N/A	#N/A	#N/A	#N/A	#N/A	#N/A	#N/A	#N/A	#N/A	#N/A	#N/A	#N/A						null	null	GO:0003824	catalytic activity	GO:0006284	base-excision repair	GO:0005634	nucleus	GO:0000701	purine-specific mismatch base pair DNA N-glycosylase activity	GO:0006284	base-excision repair	3.2.2.20 (DNA-3-methyladenine glycosylase I)	3.2.2.- (Hydrolyzing N-glycosyl compounds.)
PF3D7_1033000	conserved Plasmodium protein, unknown function	null	#N/A	Not Detected	#N/A	Not Detected	#N/A	#N/A	#N/A	#N/A	#N/A	#N/A	#N/A	#N/A	#N/A	#N/A	#N/A	#N/A	#N/A	#N/A	#N/A						GO:0005576, GO:0016020	extracellular region, membrane	null	null	GO:0006817	phosphate ion transport	GO:0005739	mitochondrion	null	null	null	null	null	null
PF3D7_1123200	leucine-rich repeat protein	LRR11	#N/A	Not Detected	#N/A	Not Detected	#N/A	#N/A	#N/A	#N/A	#N/A	#N/A	#N/A	#N/A	#N/A	#N/A	#N/A	#N/A	#N/A	#N/A	#N/A						null	null	null	null	null	null	null	null	null	null	null	null	null	null
PF3D7_1475300	cytochrome c oxidase assembly protein COX11, putative	COX11	#N/A	Not Detected	#N/A	Not Detected	#N/A	#N/A	#N/A	#N/A	#N/A	#N/A	#N/A	#N/A	#N/A	#N/A	#N/A	#N/A	#N/A	#N/A	#N/A						GO:0016020	membrane	GO:0005507	copper ion binding	null	null	GO:0005739	mitochondrion	null	null	GO:0008535	respiratory chain complex IV assembly	1.9.3.1 (Cytochrome-c oxidase)	1.9.3.1 (Cytochrome-c oxidase)
PF3D7_1470000	autophagy-related protein 12, putative	ATG12	#N/A	Not Detected	#N/A	Not Detected	#N/A	#N/A	#N/A	#N/A	#N/A	#N/A	#N/A	#N/A	#N/A	#N/A	#N/A	#N/A	#N/A	#N/A	#N/A						GO:0005737	cytoplasm	null	null	GO:0000045	autophagic vacuole assembly	null	null	null	null	null	null	null	null
PF3D7_0504300	conserved Plasmodium protein, unknown function	null	#N/A	Not Detected	#N/A	Not Detected	#N/A	#N/A	#N/A	#N/A	#N/A	#N/A	#N/A	#N/A	#N/A	#N/A	#N/A	#N/A	#N/A	#N/A	#N/A						GO:0005737	cytoplasm	null	null	null	null	null	null	null	null	null	null	null	null
PF3D7_1434300	Hsp70/Hsp90 organizing protein	HOP	#N/A	8	#N/A	7	#N/A	#N/A	#N/A	#N/A	#N/A	#N/A	#N/A	#N/A	#N/A	#N/A	#N/A	#N/A	#N/A	#N/A	#N/A						null	null	GO:0005515	protein binding	null	null	GO:0005829	cytosol	GO:0030544, GO:0051879	Hsp70 protein binding, Hsp90 protein binding	null	null	null	null
PF3D7_0204100	conserved Plasmodium protein, unknown function	null	#N/A	2	#N/A	2	#N/A	#N/A	#N/A	#N/A	#N/A	#N/A	#N/A	#N/A	#N/A	#N/A	#N/A	#N/A	#N/A	#N/A	#N/A						GO:0016021	integral component of membrane	null	null	null	null	null	null	null	null	null	null	null	null
PF3D7_1471300	conserved Plasmodium protein, unknown function	null	#N/A	Not Detected	#N/A	Not Detected	#N/A	#N/A	#N/A	#N/A	#N/A	#N/A	#N/A	#N/A	#N/A	#N/A	#N/A	#N/A	#N/A	#N/A	#N/A						GO:0005737, GO:0016020	cytoplasm, membrane	null	null	null	null	null	null	null	null	null	null	null	null
PF3D7_1029300	conserved Plasmodium protein, unknown function	null	#N/A	Not Detected	#N/A	Not Detected	#N/A	#N/A	#N/A	#N/A	#N/A	#N/A	#N/A	#N/A	#N/A	#N/A	#N/A	#N/A	#N/A	#N/A	#N/A						GO:0005737	cytoplasm	null	null	null	null	null	null	null	null	null	null	null	null
PF3D7_0211600	UDP-N-acetylglucosamine transferase subunit ALG14, putative	ALG14	#N/A	Not Detected	#N/A	Not Detected	#N/A	#N/A	#N/A	#N/A	#N/A	#N/A	#N/A	#N/A	#N/A	#N/A	#N/A	#N/A	#N/A	#N/A	#N/A						GO:0016020	membrane	null	null	null	null	null	null	GO:0004577	N-acetylglucosaminyldiphosphodolichol N-acetylglucosaminyltransferase activity	GO:0006488	dolichol-linked oligosaccharide biosynthetic process	2.4.1.141 (N-acetylglucosaminyldiphosphodolichol N-acetylglucosaminyltransferase)	2.4.1.141 (N-acetylglucosaminyldiphosphodolichol N-acetylglucosaminyltransferase)
PF3D7_0900400	rifin	RIF	#N/A	Not Detected	#N/A	Not Detected	#N/A	#N/A	#N/A	#N/A	#N/A	#N/A	#N/A	#N/A	#N/A	#N/A	#N/A	#N/A	#N/A	#N/A	#N/A						null	null	null	null	null	null	GO:0020036, GO:0020002, GO:0020003	Maurer's cleft, host cell plasma membrane, symbiont-containing vacuole	null	null	GO:0020033, GO:0020035, GO:0020013	antigenic variation, cytoadherence to microvasculature, mediated by symbiont protein, modulation by symbiont of host erythrocyte aggregation	null	null
PF3D7_0711900	rifin, pseudogene	RIF	#N/A	Not Detected	#N/A	Not Detected	#N/A	#N/A	#N/A	#N/A	#N/A	#N/A	#N/A	#N/A	#N/A	#N/A	#N/A	#N/A	#N/A	#N/A	#N/A						null	null	null	null	null	null	null	null	null	null	null	null	null	null
PF3D7_0919900	regulator of chromosome condensation, putative	null	#N/A	Not Detected	#N/A	Not Detected	#N/A	#N/A	#N/A	#N/A	#N/A	#N/A	#N/A	#N/A	#N/A	#N/A	#N/A	#N/A	#N/A	#N/A	#N/A						GO:0005737, GO:0016459	cytoplasm, myosin complex	GO:0005524, GO:0003779, GO:0005516, GO:0003774, GO:0043565, GO:0003700	ATP binding, actin binding, calmodulin binding, motor activity, sequence-specific DNA binding, sequence-specific DNA binding transcription factor activity	GO:0006355	regulation of transcription, DNA-templated	null	null	null	null	null	null	null	null
PF3D7_1320200	TBC domain protein, putative	null	#N/A	Not Detected	#N/A	Not Detected	#N/A	#N/A	#N/A	#N/A	#N/A	#N/A	#N/A	#N/A	#N/A	#N/A	#N/A	#N/A	#N/A	#N/A	#N/A						null	null	GO:0005097	Rab GTPase activator activity	GO:0032313	regulation of Rab GTPase activity	null	null	null	null	null	null	null	null
PF3D7_1143900	ATP-dependent (S)-NAD(P)H-hydrate dehydratase, putative	null	#N/A	Not Detected	#N/A	Not Detected	#N/A	#N/A	#N/A	#N/A	#N/A	#N/A	#N/A	#N/A	#N/A	#N/A	#N/A	#N/A	#N/A	#N/A	#N/A						null	null	GO:0052855	ADP-dependent NAD(P)H-hydrate dehydratase activity	null	null	null	null	null	null	null	null	2.7.1.50 (Hydroxyethylthiazole kinase); 4.2.1.93 (ATP-dependent NAD(P)H-hydrate dehydratase)	4.2.1.93 (ATP-dependent NAD(P)H-hydrate dehydratase)
PF3D7_1302300	Plasmodium exported protein, unknown function	null	#N/A	Not Detected	#N/A	Not Detected	#N/A	#N/A	#N/A	#N/A	#N/A	#N/A	#N/A	#N/A	#N/A	#N/A	#N/A	#N/A	#N/A	#N/A	#N/A						null	null	null	null	null	null	null	null	null	null	null	null	null	null
PF3D7_1470100	conserved Plasmodium protein, unknown function	null	#N/A	1	#N/A	Not Detected	#N/A	#N/A	#N/A	#N/A	#N/A	#N/A	#N/A	#N/A	#N/A	#N/A	#N/A	#N/A	#N/A	#N/A	#N/A						GO:0016020	membrane	GO:0005488	binding	null	null	null	null	null	null	null	null	null	null
PF3D7_0421200	rifin	RIF	#N/A	Not Detected	#N/A	Not Detected	#N/A	#N/A	#N/A	#N/A	#N/A	#N/A	#N/A	#N/A	#N/A	#N/A	#N/A	#N/A	#N/A	#N/A	#N/A						GO:0016020	membrane	null	null	null	null	GO:0020002	host cell plasma membrane	null	null	GO:0020033	antigenic variation	null	null
PF3D7_0322400	regulator of initiation factor 2 (eIF2)	null	#N/A	2	#N/A	Not Detected	#N/A	#N/A	#N/A	#N/A	#N/A	#N/A	#N/A	#N/A	#N/A	#N/A	#N/A	#N/A	#N/A	#N/A	#N/A						null	null	null	null	GO:0007049	cell cycle	null	null	null	null	null	null	null	null
PF3D7_0731400	serine/threonine protein kinase, FIKK family, pseudogene	FIKK7.2	#N/A	Not Detected	#N/A	Not Detected	#N/A	#N/A	#N/A	#N/A	#N/A	#N/A	#N/A	#N/A	#N/A	#N/A	#N/A	#N/A	#N/A	#N/A	#N/A						null	null	GO:0005524, GO:0004672	ATP binding, protein kinase activity	GO:0006468	protein phosphorylation	null	null	null	null	null	null	2.7.11.1 (Non-specific serine/threonine protein kinase)	2.7.11.1 (Non-specific serine/threonine protein kinase)
PF3D7_0827800	SET domain protein, putative	SET3	#N/A	Not Detected	#N/A	Not Detected	#N/A	#N/A	#N/A	#N/A	#N/A	#N/A	#N/A	#N/A	#N/A	#N/A	#N/A	#N/A	#N/A	#N/A	#N/A						null	null	GO:0005515	protein binding	null	null	GO:0034399	nuclear periphery	null	null	null	null	2.1.1.43 (Histone-lysine N-methyltransferase)	2.1.1.43 (Histone-lysine N-methyltransferase)
PF3D7_0708000	cytoskeleton associated protein, putative	null	#N/A	Not Detected	#N/A	Not Detected	#N/A	#N/A	#N/A	#N/A	#N/A	#N/A	#N/A	#N/A	#N/A	#N/A	#N/A	#N/A	#N/A	#N/A	#N/A						null	null	null	null	null	null	null	null	null	null	null	null	null	null
PF3D7_1472000	pre-mRNA-splicing factor ISY1, putative	ISY1	#N/A	Not Detected	#N/A	Not Detected	#N/A	#N/A	#N/A	#N/A	#N/A	#N/A	#N/A	#N/A	#N/A	#N/A	#N/A	#N/A	#N/A	#N/A	#N/A						null	null	null	null	null	null	GO:0000974, GO:0071020	Prp19 complex, post-spliceosomal complex	null	null	GO:0000350, GO:0000389	generation of catalytic spliceosome for second transesterification step, mRNA 3'-splice site recognition	null	null
PF3D7_0800200	erythrocyte membrane protein 1, PfEMP1	VAR	#N/A	Not Detected	#N/A	Not Detected	#N/A	#N/A	#N/A	#N/A	#N/A	#N/A	#N/A	#N/A	#N/A	#N/A	#N/A	#N/A	#N/A	#N/A	#N/A						GO:0016021	integral component of membrane	GO:0004872	receptor activity	GO:0009405	pathogenesis	GO:0020002, GO:0020030	host cell plasma membrane, infected host cell surface knob	GO:0050839	cell adhesion molecule binding	GO:0020033, GO:0020035, GO:0020013, GO:0016337	antigenic variation, cytoadherence to microvasculature, mediated by symbiont protein, modulation by symbiont of host erythrocyte aggregation, single organismal cell-cell adhesion	null	null
PF3D7_0506400	conserved Plasmodium protein, unknown function	null	#N/A	Not Detected	#N/A	Not Detected	#N/A	#N/A	#N/A	#N/A	#N/A	#N/A	#N/A	#N/A	#N/A	#N/A	#N/A	#N/A	#N/A	#N/A	#N/A						null	null	null	null	null	null	null	null	null	null	null	null	null	null
PF3D7_0904900	copper-transporting ATPase	CuTP	#N/A	2	#N/A	1	#N/A	#N/A	#N/A	#N/A	#N/A	#N/A	#N/A	#N/A	#N/A	#N/A	#N/A	#N/A	#N/A	#N/A	#N/A						GO:0016021	integral component of membrane	GO:0019829, GO:0046872, GO:0000166	cation-transporting ATPase activity, metal ion binding, nucleotide binding	GO:0030001	metal ion transport	GO:0031410, GO:0020002, GO:0005886	cytoplasmic vesicle, host cell plasma membrane, plasma membrane	GO:0005507	copper ion binding	GO:0006825	copper ion transport	3.6.3.4 (Cu(2+)-exporting ATPase)	3.6.3.4 (Cu(2+)-exporting ATPase)
PF3D7_0610600	calcium-dependent protein kinase 2	CDPK2	#N/A	Not Detected	#N/A	Not Detected	#N/A	#N/A	#N/A	#N/A	#N/A	#N/A	#N/A	#N/A	#N/A	#N/A	#N/A	#N/A	#N/A	#N/A	#N/A						null	null	GO:0005524, GO:0005509, GO:0004672	ATP binding, calcium ion binding, protein kinase activity	GO:0006468	protein phosphorylation	null	null	GO:0009931	calcium-dependent protein serine/threonine kinase activity	GO:0006468	protein phosphorylation	2.7.11.1 (Non-specific serine/threonine protein kinase); 2.7.11.17 (Calcium/calmodulin-dependent protein kinase)	2.7.11.1 (Non-specific serine/threonine protein kinase)
PF3D7_0608100	conserved Plasmodium protein, unknown function	null	#N/A	Not Detected	#N/A	Not Detected	#N/A	#N/A	#N/A	#N/A	#N/A	#N/A	#N/A	#N/A	#N/A	#N/A	#N/A	#N/A	#N/A	#N/A	#N/A						null	null	GO:0005524	ATP binding	null	null	GO:0020011	apicoplast	null	null	null	null	null	null
PF3D7_0910800	cytosolic Fe-S cluster assembly factor NBP35, putative	NBP35	#N/A	4	#N/A	3	#N/A	#N/A	#N/A	#N/A	#N/A	#N/A	#N/A	#N/A	#N/A	#N/A	#N/A	#N/A	#N/A	#N/A	#N/A						null	null	GO:0005524	ATP binding	null	null	null	null	null	null	GO:0016226	iron-sulfur cluster assembly	null	3.6.1.3 (Adenosinetriphosphatase)
PF3D7_0513900	conserved Plasmodium protein, unknown function	null	#N/A	Not Detected	#N/A	Not Detected	#N/A	#N/A	#N/A	#N/A	#N/A	#N/A	#N/A	#N/A	#N/A	#N/A	#N/A	#N/A	#N/A	#N/A	#N/A						GO:0016020	membrane	null	null	null	null	null	null	null	null	null	null	null	null
PF3D7_0305800	P-loop containing nucleoside triphosphate hydrolase, putative	null	#N/A	Not Detected	#N/A	Not Detected	#N/A	#N/A	#N/A	#N/A	#N/A	#N/A	#N/A	#N/A	#N/A	#N/A	#N/A	#N/A	#N/A	#N/A	#N/A						null	null	null	null	null	null	GO:0020011	apicoplast	null	null	null	null	2.7.4.3 (Adenylate kinase)	2.7.4.3 (Adenylate kinase)
PF3D7_0728400	conserved Plasmodium protein, unknown function	null	#N/A	Not Detected	#N/A	Not Detected	#N/A	#N/A	#N/A	#N/A	#N/A	#N/A	#N/A	#N/A	#N/A	#N/A	#N/A	#N/A	#N/A	#N/A	#N/A						null	null	null	null	null	null	null	null	null	null	null	null	null	null
mal_rna_11	unspecified product	SSUA	#N/A	Not Detected	#N/A	Not Detected	#N/A	#N/A	#N/A	#N/A	#N/A	#N/A	#N/A	#N/A	#N/A	#N/A	#N/A	#N/A	#N/A	#N/A	#N/A						null	null	null	null	null	null	null	null	null	null	null	null	null	null
PF3D7_0926300	protein kinase, putative	null	#N/A	Not Detected	#N/A	Not Detected	#N/A	#N/A	#N/A	#N/A	#N/A	#N/A	#N/A	#N/A	#N/A	#N/A	#N/A	#N/A	#N/A	#N/A	#N/A						null	null	GO:0005524, GO:0004672	ATP binding, protein kinase activity	GO:0006468	protein phosphorylation	GO:0020011	apicoplast	null	null	null	null	2.7.11.1 (Non-specific serine/threonine protein kinase)	2.7.11.1 (Non-specific serine/threonine protein kinase)
PF3D7_0606800	conserved Plasmodium protein, unknown function	null	#N/A	5	#N/A	5	#N/A	#N/A	#N/A	#N/A	#N/A	#N/A	#N/A	#N/A	#N/A	#N/A	#N/A	#N/A	#N/A	#N/A	#N/A						null	null	null	null	null	null	null	null	null	null	null	null	null	null
PF3D7_0411600	tRNA Glutamic acid	null	#N/A	Not Detected	#N/A	Not Detected	#N/A	#N/A	#N/A	#N/A	#N/A	#N/A	#N/A	#N/A	#N/A	#N/A	#N/A	#N/A	#N/A	#N/A	#N/A						null	null	null	null	null	null	null	null	null	null	null	null	null	null
PF3D7_0935400	gametocyte development protein 1	GDV1	#N/A	Not Detected	#N/A	Not Detected	#N/A	#N/A	#N/A	#N/A	#N/A	#N/A	#N/A	#N/A	#N/A	#N/A	#N/A	#N/A	#N/A	#N/A	#N/A						null	null	null	null	null	null	GO:0034399	nuclear periphery	null	null	null	null	null	null
PF3D7_1129000	spermidine synthase	SpdSyn	#N/A	10	#N/A	9	#N/A	#N/A	#N/A	#N/A	#N/A	#N/A	#N/A	#N/A	#N/A	#N/A	#N/A	#N/A	#N/A	#N/A	#N/A						null	null	GO:0003824	catalytic activity	null	null	GO:0005737	cytoplasm	GO:0004766	spermidine synthase activity	GO:0008295	spermidine biosynthetic process	2.5.1.16 (Spermidine synthase)	2.5.1.16 (Spermidine synthase)
PF3D7_1008100	zinc finger protein, putative	null	#N/A	3	#N/A	Not Detected	#N/A	#N/A	#N/A	#N/A	#N/A	#N/A	#N/A	#N/A	#N/A	#N/A	#N/A	#N/A	#N/A	#N/A	#N/A						GO:0005634	nucleus	GO:0005515, GO:0008270	protein binding, zinc ion binding	GO:0006355	regulation of transcription, DNA-templated	null	null	null	null	null	null	null	null
PF3D7_1413900	DnaJ protein, putative	null	#N/A	Not Detected	#N/A	3	#N/A	#N/A	#N/A	#N/A	#N/A	#N/A	#N/A	#N/A	#N/A	#N/A	#N/A	#N/A	#N/A	#N/A	#N/A						GO:0016020	membrane	null	null	null	null	null	null	null	null	null	null	null	null
PF3D7_0808000	conserved Plasmodium protein, unknown function	null	#N/A	Not Detected	#N/A	Not Detected	#N/A	#N/A	#N/A	#N/A	#N/A	#N/A	#N/A	#N/A	#N/A	#N/A	#N/A	#N/A	#N/A	#N/A	#N/A						null	null	GO:0004252	serine-type endopeptidase activity	GO:0006508	proteolysis	GO:0020011	apicoplast	null	null	null	null	null	null
PF3D7_0806400	glycosyltransferase family 28 protein, putative	null	#N/A	Not Detected	#N/A	Not Detected	#N/A	#N/A	#N/A	#N/A	#N/A	#N/A	#N/A	#N/A	#N/A	#N/A	#N/A	#N/A	#N/A	#N/A	#N/A						null	null	GO:0030246, GO:0016758	carbohydrate binding, transferase activity, transferring hexosyl groups	GO:0030259	lipid glycosylation	null	null	null	null	null	null	2.4.1.141 (N-acetylglucosaminyldiphosphodolichol N-acetylglucosaminyltransferase)	2.4.1.141 (N-acetylglucosaminyldiphosphodolichol N-acetylglucosaminyltransferase)
PF3D7_0500300	rifin, pseudogene	RIF	#N/A	Not Detected	#N/A	Not Detected	#N/A	#N/A	#N/A	#N/A	#N/A	#N/A	#N/A	#N/A	#N/A	#N/A	#N/A	#N/A	#N/A	#N/A	#N/A						null	null	null	null	null	null	null	null	null	null	null	null	null	null
PF3D7_0214100	protein transport protein SEC31	SEC31	#N/A	7	#N/A	5	#N/A	#N/A	#N/A	#N/A	#N/A	#N/A	#N/A	#N/A	#N/A	#N/A	#N/A	#N/A	#N/A	#N/A	#N/A						null	null	GO:0005515	protein binding	null	null	GO:0030127, GO:0020036	COPII vesicle coat, Maurer's cleft	null	null	GO:0006888, GO:0044053	ER to Golgi vesicle-mediated transport, translocation of peptides or proteins into host cell cytoplasm	null	null
PF3D7_1249800	THO complex subunit 2, putative	THO2	#N/A	3	#N/A	1	#N/A	#N/A	#N/A	#N/A	#N/A	#N/A	#N/A	#N/A	#N/A	#N/A	#N/A	#N/A	#N/A	#N/A	#N/A						GO:0016020, GO:0005634	membrane, nucleus	null	null	null	null	null	null	null	null	null	null	null	null
PF3D7_1478900	unspecified product	null	#N/A	Not Detected	#N/A	Not Detected	#N/A	#N/A	#N/A	#N/A	#N/A	#N/A	#N/A	#N/A	#N/A	#N/A	#N/A	#N/A	#N/A	#N/A	#N/A						null	null	null	null	null	null	null	null	null	null	null	null	null	null
PF3D7_0708300	EKC/KEOPS complex subunit BUD32	BUD32	#N/A	5	#N/A	Not Detected	#N/A	#N/A	#N/A	#N/A	#N/A	#N/A	#N/A	#N/A	#N/A	#N/A	#N/A	#N/A	#N/A	#N/A	#N/A						null	null	GO:0005524, GO:0004674	ATP binding, protein serine/threonine kinase activity	GO:0006468	protein phosphorylation	GO:0000408, GO:0005737	EKC/KEOPS complex, cytoplasm	GO:0005515	protein binding	null	null	3.4.24.57 (O-sialoglycoprotein endopeptidase)	2.7.11.1 (Non-specific serine/threonine protein kinase)
PF3D7_1100800	Pfmc-2TM Maurer's cleft two transmembrane protein	MC-2TM	#N/A	Not Detected	#N/A	Not Detected	#N/A	#N/A	#N/A	#N/A	#N/A	#N/A	#N/A	#N/A	#N/A	#N/A	#N/A	#N/A	#N/A	#N/A	#N/A						null	null	null	null	null	null	GO:0020036, GO:0016021	Maurer's cleft, integral component of membrane	null	null	GO:0042000	translocation of peptides or proteins into host	null	null
PF3D7_0202200	EMP1-trafficking protein	PTP1	#N/A	Not Detected	#N/A	Not Detected	#N/A	#N/A	#N/A	#N/A	#N/A	#N/A	#N/A	#N/A	#N/A	#N/A	#N/A	#N/A	#N/A	#N/A	#N/A						null	null	null	null	null	null	GO:0020036, GO:0016021, GO:0043234	Maurer's cleft, integral component of membrane, protein complex	null	null	null	null	null	null
PF3D7_1031300	conserved Plasmodium protein, unknown function	null	#N/A	Not Detected	#N/A	Not Detected	#N/A	#N/A	#N/A	#N/A	#N/A	#N/A	#N/A	#N/A	#N/A	#N/A	#N/A	#N/A	#N/A	#N/A	#N/A						null	null	GO:0004519	endonuclease activity	GO:0006281	DNA repair	null	null	null	null	null	null	null	null
PF3D7_1346400	conserved Plasmodium protein, unknown function	null	#N/A	3	#N/A	Not Detected	#N/A	#N/A	#N/A	#N/A	#N/A	#N/A	#N/A	#N/A	#N/A	#N/A	#N/A	#N/A	#N/A	#N/A	#N/A						null	null	null	null	null	null	null	null	null	null	null	null	null	null
PF3D7_0628200	eukaryotic translation initiation factor 2-alpha kinase	PK4	#N/A	1	#N/A	Not Detected	#N/A	#N/A	#N/A	#N/A	#N/A	#N/A	#N/A	#N/A	#N/A	#N/A	#N/A	#N/A	#N/A	#N/A	#N/A						null	null	GO:0005524, GO:0004672	ATP binding, protein kinase activity	GO:0006468	protein phosphorylation	null	null	GO:0004686	elongation factor-2 kinase activity	GO:0006468	protein phosphorylation	2.7.10.2 (Non-specific protein-tyrosine kinase); 2.7.11.1 (Non-specific serine/threonine protein kinase)	2.7.11.1 (Non-specific serine/threonine protein kinase)
PF3D7_1249600	leucine-rich repeat protein	LRR12	#N/A	3	#N/A	Not Detected	#N/A	#N/A	#N/A	#N/A	#N/A	#N/A	#N/A	#N/A	#N/A	#N/A	#N/A	#N/A	#N/A	#N/A	#N/A						null	null	GO:0005515	protein binding	null	null	GO:0044538	host cell periphery	null	null	null	null	null	null
PF3D7_0411900	DNA polymerase alpha catalytic subunit A	null	#N/A	Not Detected	#N/A	Not Detected	#N/A	#N/A	#N/A	#N/A	#N/A	#N/A	#N/A	#N/A	#N/A	#N/A	#N/A	#N/A	#N/A	#N/A	#N/A						null	null	GO:0003677, GO:0003887, GO:0000166	DNA binding, DNA-directed DNA polymerase activity, nucleotide binding	GO:0006260	DNA replication	GO:0005658	alpha DNA polymerase:primase complex	GO:0003887	DNA-directed DNA polymerase activity	GO:0006260	DNA replication	2.7.7.7 (DNA-directed DNA polymerase)	2.7.7.7 (DNA-directed DNA polymerase)
PF3D7_1208700	conserved protein, unknown function	null	#N/A	Not Detected	#N/A	Not Detected	#N/A	#N/A	#N/A	#N/A	#N/A	#N/A	#N/A	#N/A	#N/A	#N/A	#N/A	#N/A	#N/A	#N/A	#N/A						null	null	null	null	null	null	null	null	null	null	null	null	null	null
PF3D7_0412600	rifin, pseudogene	RIF	#N/A	Not Detected	#N/A	Not Detected	#N/A	#N/A	#N/A	#N/A	#N/A	#N/A	#N/A	#N/A	#N/A	#N/A	#N/A	#N/A	#N/A	#N/A	#N/A						null	null	null	null	null	null	null	null	null	null	null	null	null	null
PF3D7_1444400	conserved Plasmodium protein, unknown function	null	#N/A	Not Detected	#N/A	Not Detected	#N/A	#N/A	#N/A	#N/A	#N/A	#N/A	#N/A	#N/A	#N/A	#N/A	#N/A	#N/A	#N/A	#N/A	#N/A						GO:0005634	nucleus	GO:0016787, GO:0016740	hydrolase activity, transferase activity	null	null	GO:0020011	apicoplast	null	null	null	null	null	null
PF3D7_0900500	rifin	RIF	#N/A	Not Detected	#N/A	Not Detected	#N/A	#N/A	#N/A	#N/A	#N/A	#N/A	#N/A	#N/A	#N/A	#N/A	#N/A	#N/A	#N/A	#N/A	#N/A						GO:0016020	membrane	null	null	null	null	GO:0020002	host cell plasma membrane	null	null	GO:0020033	antigenic variation	null	null
PF3D7_1112300	conserved Plasmodium protein, unknown function	null	#N/A	Not Detected	#N/A	Not Detected	#N/A	#N/A	#N/A	#N/A	#N/A	#N/A	#N/A	#N/A	#N/A	#N/A	#N/A	#N/A	#N/A	#N/A	#N/A						GO:0005634	nucleus	GO:0005524, GO:0008026, GO:0003723	ATP binding, ATP-dependent helicase activity, RNA binding	GO:0006364	rRNA processing	null	null	null	null	null	null	null	null
PF3D7_0310100	calcium-dependent protein kinase 3	CDPK3	#N/A	Not Detected	#N/A	Not Detected	#N/A	#N/A	#N/A	#N/A	#N/A	#N/A	#N/A	#N/A	#N/A	#N/A	#N/A	#N/A	#N/A	#N/A	#N/A						null	null	GO:0005524, GO:0005509, GO:0004672	ATP binding, calcium ion binding, protein kinase activity	GO:0006468	protein phosphorylation	null	null	GO:0004683	calmodulin-dependent protein kinase activity	GO:0006468	protein phosphorylation	2.7.11.17 (Calcium/calmodulin-dependent protein kinase)	2.7.11.1 (Non-specific serine/threonine protein kinase)
PF3D7_0725300	conserved Plasmodium protein, unknown function	null	#N/A	Not Detected	#N/A	Not Detected	#N/A	#N/A	#N/A	#N/A	#N/A	#N/A	#N/A	#N/A	#N/A	#N/A	#N/A	#N/A	#N/A	#N/A	#N/A						GO:0005737	cytoplasm	null	null	null	null	null	null	null	null	null	null	null	null
PF3D7_0826100	E3 ubiquitin-protein ligase, putative	null	#N/A	4	#N/A	1	#N/A	#N/A	#N/A	#N/A	#N/A	#N/A	#N/A	#N/A	#N/A	#N/A	#N/A	#N/A	#N/A	#N/A	#N/A						null	null	GO:0004842	ubiquitin-protein transferase activity	null	null	null	null	GO:0004842	ubiquitin-protein transferase activity	GO:0006511	ubiquitin-dependent protein catabolic process	6.3.2.19 (Ubiquitin--protein ligase)	6.3.2.- (Acid--amino-acid ligases (peptide synthases).)
PF3D7_1111900	conserved Plasmodium protein, unknown function	null	#N/A	6	#N/A	3	#N/A	#N/A	#N/A	#N/A	#N/A	#N/A	#N/A	#N/A	#N/A	#N/A	#N/A	#N/A	#N/A	#N/A	#N/A						GO:0005634	nucleus	GO:0008242, GO:0004843	omega peptidase activity, ubiquitin-specific protease activity	GO:0016579, GO:0006355, GO:0006351	protein deubiquitination, regulation of transcription, DNA-templated, transcription, DNA-templated	null	null	null	null	null	null	null	null
PF3D7_0905200	mitochondrial carrier protein, putative	null	#N/A	Not Detected	#N/A	Not Detected	#N/A	#N/A	#N/A	#N/A	#N/A	#N/A	#N/A	#N/A	#N/A	#N/A	#N/A	#N/A	#N/A	#N/A	#N/A						null	null	null	null	null	null	null	null	null	null	null	null	null	null
PF3D7_0828600	folate transporter 1	FT1	#N/A	Not Detected	#N/A	Not Detected	#N/A	#N/A	#N/A	#N/A	#N/A	#N/A	#N/A	#N/A	#N/A	#N/A	#N/A	#N/A	#N/A	#N/A	#N/A						null	null	null	null	null	null	GO:0016021, GO:0005886	integral component of membrane, plasma membrane	GO:0008517	folic acid transporter activity	null	null	null	null
PF3D7_0802100	AP2 domain transcription factor, putative	ApiAP2	#N/A	1	#N/A	Not Detected	#N/A	#N/A	#N/A	#N/A	#N/A	#N/A	#N/A	#N/A	#N/A	#N/A	#N/A	#N/A	#N/A	#N/A	#N/A						null	null	GO:0003700	sequence-specific DNA binding transcription factor activity	GO:0006355	regulation of transcription, DNA-templated	null	null	GO:0043565	sequence-specific DNA binding	null	null	null	null
PF3D7_0312000	conserved Plasmodium protein, unknown function	null	#N/A	Not Detected	#N/A	Not Detected	#N/A	#N/A	#N/A	#N/A	#N/A	#N/A	#N/A	#N/A	#N/A	#N/A	#N/A	#N/A	#N/A	#N/A	#N/A						GO:0005737	cytoplasm	GO:0005524, GO:0046872, GO:0043565	ATP binding, metal ion binding, sequence-specific DNA binding	null	null	null	null	null	null	null	null	null	null
PF3D7_0304700	conserved Plasmodium protein, unknown function	null	#N/A	Not Detected	#N/A	Not Detected	#N/A	#N/A	#N/A	#N/A	#N/A	#N/A	#N/A	#N/A	#N/A	#N/A	#N/A	#N/A	#N/A	#N/A	#N/A						GO:0005737	cytoplasm	GO:0005524	ATP binding	null	null	null	null	null	null	null	null	null	null
PF3D7_0205800	PH domain-containing protein, putative	PH1	#N/A	Not Detected	#N/A	Not Detected	#N/A	#N/A	#N/A	#N/A	#N/A	#N/A	#N/A	#N/A	#N/A	#N/A	#N/A	#N/A	#N/A	#N/A	#N/A						null	null	null	null	null	null	GO:0005737	cytoplasm	GO:0008289	lipid binding	null	null	null	null
PF3D7_1235400	tetQ family GTPase, putative	null	#N/A	Not Detected	#N/A	Not Detected	#N/A	#N/A	#N/A	#N/A	#N/A	#N/A	#N/A	#N/A	#N/A	#N/A	#N/A	#N/A	#N/A	#N/A	#N/A						null	null	GO:0005525, GO:0003924	GTP binding, GTPase activity	null	null	GO:0020011	apicoplast	GO:0003746	translation elongation factor activity	GO:0006414	translational elongation	null	null
PF3D7_1362200	RuvB-like helicase 3	RUVB3	#N/A	7	#N/A	6	#N/A	#N/A	#N/A	#N/A	#N/A	#N/A	#N/A	#N/A	#N/A	#N/A	#N/A	#N/A	#N/A	#N/A	#N/A						null	null	GO:0005524, GO:0003678	ATP binding, DNA helicase activity	null	null	GO:0005634	nucleus	GO:0004003, GO:0005515	ATP-dependent DNA helicase activity, protein binding	null	null	3.6.4.12 (DNA helicase)	3.6.4.12 (DNA helicase)
PF3D7_1220500	ribosome biogenesis protein TSR3, putative	TSR3	#N/A	Not Detected	#N/A	Not Detected	#N/A	#N/A	#N/A	#N/A	#N/A	#N/A	#N/A	#N/A	#N/A	#N/A	#N/A	#N/A	#N/A	#N/A	#N/A						GO:0005737	cytoplasm	null	null	null	null	null	null	null	null	null	null	null	null
PF3D7_0515500	amino acid transporter, putative	null	#N/A	Not Detected	#N/A	Not Detected	#N/A	#N/A	#N/A	#N/A	#N/A	#N/A	#N/A	#N/A	#N/A	#N/A	#N/A	#N/A	#N/A	#N/A	#N/A						GO:0016021	integral component of membrane	GO:0005328	neurotransmitter:sodium symporter activity	GO:0006836	neurotransmitter transport	null	null	null	null	null	null	null	null
PF3D7_1434500	dynein-related AAA-type ATPase, putative	null	#N/A	1	#N/A	Not Detected	#N/A	#N/A	#N/A	#N/A	#N/A	#N/A	#N/A	#N/A	#N/A	#N/A	#N/A	#N/A	#N/A	#N/A	#N/A						GO:0016020	membrane	GO:0005524, GO:0016887	ATP binding, ATPase activity	null	null	null	null	GO:0016887	ATPase activity	null	null	3.6.4.2 (Dynein ATPase)	3.6.4.2 (Dynein ATPase)
PF3D7_0322700	conserved Plasmodium protein, unknown function	null	#N/A	Not Detected	#N/A	Not Detected	#N/A	#N/A	#N/A	#N/A	#N/A	#N/A	#N/A	#N/A	#N/A	#N/A	#N/A	#N/A	#N/A	#N/A	#N/A						GO:0016020	membrane	null	null	null	null	null	null	null	null	null	null	null	null
PF3D7_1023700	conserved Plasmodium protein, unknown function	null	#N/A	Not Detected	#N/A	Not Detected	#N/A	#N/A	#N/A	#N/A	#N/A	#N/A	#N/A	#N/A	#N/A	#N/A	#N/A	#N/A	#N/A	#N/A	#N/A						GO:0005737	cytoplasm	GO:0005524, GO:0008270	ATP binding, zinc ion binding	null	null	null	null	null	null	null	null	null	null
PF3D7_1024200	RNA-binding protein, putative	null	#N/A	Not Detected	#N/A	Not Detected	#N/A	#N/A	#N/A	#N/A	#N/A	#N/A	#N/A	#N/A	#N/A	#N/A	#N/A	#N/A	#N/A	#N/A	#N/A						null	null	GO:0003676, GO:0000166	nucleic acid binding, nucleotide binding	null	null	null	null	null	null	null	null	null	null
PF3D7_0201800	knob associated heat shock protein 40	KAHsp40	#N/A	Not Detected	#N/A	Not Detected	#N/A	#N/A	#N/A	#N/A	#N/A	#N/A	#N/A	#N/A	#N/A	#N/A	#N/A	#N/A	#N/A	#N/A	#N/A						null	null	GO:0051082	unfolded protein binding	GO:0006457	protein folding	GO:0020030	infected host cell surface knob	null	null	null	null	null	null
PF3D7_0411500	tRNA Alanine	null	#N/A	Not Detected	#N/A	Not Detected	#N/A	#N/A	#N/A	#N/A	#N/A	#N/A	#N/A	#N/A	#N/A	#N/A	#N/A	#N/A	#N/A	#N/A	#N/A						null	null	null	null	null	null	null	null	null	null	null	null	null	null
PF3D7_0113900	CX3CL1-binding protein 1	CBP1	#N/A	Not Detected	#N/A	Not Detected	#N/A	#N/A	#N/A	#N/A	#N/A	#N/A	#N/A	#N/A	#N/A	#N/A	#N/A	#N/A	#N/A	#N/A	#N/A						null	null	null	null	null	null	GO:0030430, GO:0044228	host cell cytoplasm, host cell surface	GO:0005515	protein binding	null	null	null	null
PF3D7_1219300	erythrocyte membrane protein 1, PfEMP1	VAR	#N/A	Not Detected	#N/A	Not Detected	#N/A	#N/A	#N/A	#N/A	#N/A	#N/A	#N/A	#N/A	#N/A	#N/A	#N/A	#N/A	#N/A	#N/A	#N/A						GO:0016021	integral component of membrane	GO:0004872	receptor activity	GO:0009405	pathogenesis	GO:0020002, GO:0020030	host cell plasma membrane, infected host cell surface knob	GO:0050839, GO:0046789	cell adhesion molecule binding, host cell surface receptor binding	GO:0020033, GO:0020035, GO:0020013, GO:0016337	antigenic variation, cytoadherence to microvasculature, mediated by symbiont protein, modulation by symbiont of host erythrocyte aggregation, single organismal cell-cell adhesion	null	null
PF3D7_0616300	conserved Plasmodium protein, unknown function	null	#N/A	Not Detected	#N/A	Not Detected	#N/A	#N/A	#N/A	#N/A	#N/A	#N/A	#N/A	#N/A	#N/A	#N/A	#N/A	#N/A	#N/A	#N/A	#N/A						GO:0016020, GO:0005634	membrane, nucleus	null	null	null	null	null	null	null	null	null	null	null	null
PF3D7_0918700	conserved Plasmodium protein, unknown function	null	#N/A	2	#N/A	Not Detected	#N/A	#N/A	#N/A	#N/A	#N/A	#N/A	#N/A	#N/A	#N/A	#N/A	#N/A	#N/A	#N/A	#N/A	#N/A						GO:0005737, GO:0016020	cytoplasm, membrane	GO:0000166	nucleotide binding	null	null	null	null	null	null	null	null	null	null
PF3D7_0110300	Plasmodium RNA of unknown function RUF5	null	#N/A	Not Detected	#N/A	Not Detected	#N/A	#N/A	#N/A	#N/A	#N/A	#N/A	#N/A	#N/A	#N/A	#N/A	#N/A	#N/A	#N/A	#N/A	#N/A						null	null	null	null	null	null	null	null	null	null	null	null	null	null
PF3D7_1212900	bromodomain protein 2, putative	BDP2	#N/A	3	#N/A	Not Detected	#N/A	#N/A	#N/A	#N/A	#N/A	#N/A	#N/A	#N/A	#N/A	#N/A	#N/A	#N/A	#N/A	#N/A	#N/A						null	null	GO:0005515	protein binding	null	null	GO:0005634	nucleus	GO:0005515	protein binding	null	null	null	null
PF3D7_1207600	tRNA delta(2)-isopentenylpyrophosphate transferase, putative	MiaA	#N/A	Not Detected	#N/A	Not Detected	#N/A	#N/A	#N/A	#N/A	#N/A	#N/A	#N/A	#N/A	#N/A	#N/A	#N/A	#N/A	#N/A	#N/A	#N/A						null	null	GO:0005524	ATP binding	GO:0008033	tRNA processing	GO:0020011	apicoplast	GO:0005524, GO:0052381	ATP binding, tRNA dimethylallyltransferase activity	GO:0008033	tRNA processing	2.5.1.75 (tRNA dimethylallyltransferase); 2.5.1.8 (Transferred entry: 2.5.1.75)	2.5.1.75 (tRNA dimethylallyltransferase)
PF3D7_1473700	nucleoporin NUP116/NSP116, putative	NUP116	#N/A	Not Detected	#N/A	Not Detected	#N/A	#N/A	#N/A	#N/A	#N/A	#N/A	#N/A	#N/A	#N/A	#N/A	#N/A	#N/A	#N/A	#N/A	#N/A						null	null	null	null	null	null	GO:0044613	nuclear pore central transport channel	GO:0005487	nucleocytoplasmic transporter activity	GO:0006606	protein import into nucleus	null	null
PF3D7_1419400	conserved Plasmodium membrane protein, unknown function	null	#N/A	1	#N/A	Not Detected	#N/A	#N/A	#N/A	#N/A	#N/A	#N/A	#N/A	#N/A	#N/A	#N/A	#N/A	#N/A	#N/A	#N/A	#N/A						GO:0005789, GO:0016021, GO:0031965	endoplasmic reticulum membrane, integral component of membrane, nuclear membrane	null	null	null	null	null	null	null	null	null	null	null	null
PF3D7_0515100	rhomboid protease ROM9	ROM9	#N/A	Not Detected	#N/A	Not Detected	#N/A	#N/A	#N/A	#N/A	#N/A	#N/A	#N/A	#N/A	#N/A	#N/A	#N/A	#N/A	#N/A	#N/A	#N/A						GO:0016021	integral component of membrane	GO:0004252	serine-type endopeptidase activity	null	null	null	null	null	null	null	null	3.4.21.105 (Rhomboid protease)	3.4.21.105 (Rhomboid protease)
PF3D7_1324300	conserved Plasmodium membrane protein, unknown function	null	#N/A	Not Detected	#N/A	Not Detected	#N/A	#N/A	#N/A	#N/A	#N/A	#N/A	#N/A	#N/A	#N/A	#N/A	#N/A	#N/A	#N/A	#N/A	#N/A						null	null	null	null	null	null	GO:0016020	membrane	null	null	null	null	null	null
PF3D7_1470400	mitochondrial pyruvate carrier protein 2, putative	MPC2	#N/A	5	#N/A	6	#N/A	#N/A	#N/A	#N/A	#N/A	#N/A	#N/A	#N/A	#N/A	#N/A	#N/A	#N/A	#N/A	#N/A	#N/A						GO:0005743	mitochondrial inner membrane	null	null	GO:0006850	mitochondrial pyruvate transport	null	null	null	null	null	null	null	null
PF3D7_1216800	tRNA Proline	null	#N/A	Not Detected	#N/A	Not Detected	#N/A	#N/A	#N/A	#N/A	#N/A	#N/A	#N/A	#N/A	#N/A	#N/A	#N/A	#N/A	#N/A	#N/A	#N/A						null	null	null	null	null	null	null	null	null	null	null	null	null	null
PF3D7_1209800	ATP synthase mitochondrial F1 complex assembly factor 1, putative	ATP11	#N/A	Not Detected	#N/A	Not Detected	#N/A	#N/A	#N/A	#N/A	#N/A	#N/A	#N/A	#N/A	#N/A	#N/A	#N/A	#N/A	#N/A	#N/A	#N/A						GO:0005739	mitochondrion	null	null	GO:0006461	protein complex assembly	null	null	null	null	null	null	null	null
PF3D7_1408700	conserved Plasmodium protein, unknown function	null	#N/A	4	#N/A	Not Detected	#N/A	#N/A	#N/A	#N/A	#N/A	#N/A	#N/A	#N/A	#N/A	#N/A	#N/A	#N/A	#N/A	#N/A	#N/A						GO:0005634	nucleus	null	null	null	null	null	null	null	null	null	null	null	null
PF3D7_1304100	DNA ligase I	LigI	#N/A	1	#N/A	Not Detected	#N/A	#N/A	#N/A	#N/A	#N/A	#N/A	#N/A	#N/A	#N/A	#N/A	#N/A	#N/A	#N/A	#N/A	#N/A						null	null	GO:0005524, GO:0003677, GO:0003910	ATP binding, DNA binding, DNA ligase (ATP) activity	GO:0071897, GO:0051103, GO:0006310, GO:0006281	DNA biosynthetic process, DNA ligation involved in DNA repair, DNA recombination, DNA repair	GO:0020011, GO:0005657	apicoplast, replication fork	GO:0003910, GO:0005509, GO:0000287, GO:0030145	DNA ligase (ATP) activity, calcium ion binding, magnesium ion binding, manganese ion binding	GO:0006273	lagging strand elongation	6.5.1.1 (DNA ligase (ATP))	6.5.1.1 (DNA ligase (ATP))
PF3D7_0208900	6-cysteine protein	P230p	#N/A	Not Detected	#N/A	Not Detected	#N/A	#N/A	#N/A	#N/A	#N/A	#N/A	#N/A	#N/A	#N/A	#N/A	#N/A	#N/A	#N/A	#N/A	#N/A						null	null	null	null	null	null	GO:0005737	cytoplasm	null	null	null	null	null	null
PF3D7_1200400	erythrocyte membrane protein 1, PfEMP1	VAR	#N/A	Not Detected	#N/A	Not Detected	#N/A	#N/A	#N/A	#N/A	#N/A	#N/A	#N/A	#N/A	#N/A	#N/A	#N/A	#N/A	#N/A	#N/A	#N/A						GO:0016021	integral component of membrane	GO:0003887, GO:0003676, GO:0000166, GO:0004872	DNA-directed DNA polymerase activity, nucleic acid binding, nucleotide binding, receptor activity	GO:0009405	pathogenesis	GO:0020002, GO:0020030	host cell plasma membrane, infected host cell surface knob	GO:0050839, GO:0046789	cell adhesion molecule binding, host cell surface receptor binding	GO:0020033, GO:0020035, GO:0020013, GO:0016337	antigenic variation, cytoadherence to microvasculature, mediated by symbiont protein, modulation by symbiont of host erythrocyte aggregation, single organismal cell-cell adhesion	null	null
PF3D7_0907100	conserved Plasmodium protein, unknown function	null	#N/A	Not Detected	#N/A	Not Detected	#N/A	#N/A	#N/A	#N/A	#N/A	#N/A	#N/A	#N/A	#N/A	#N/A	#N/A	#N/A	#N/A	#N/A	#N/A						GO:0005634	nucleus	null	null	null	null	null	null	null	null	null	null	null	null
PF3D7_0622000	conserved Plasmodium protein, unknown function	null	#N/A	Not Detected	#N/A	Not Detected	#N/A	#N/A	#N/A	#N/A	#N/A	#N/A	#N/A	#N/A	#N/A	#N/A	#N/A	#N/A	#N/A	#N/A	#N/A						null	null	null	null	null	null	null	null	null	null	null	null	null	null
PF3D7_0509400	RNA polymerase I	RNAPI	#N/A	Not Detected	#N/A	Not Detected	#N/A	#N/A	#N/A	#N/A	#N/A	#N/A	#N/A	#N/A	#N/A	#N/A	#N/A	#N/A	#N/A	#N/A	#N/A						null	null	GO:0003677, GO:0003899	DNA binding, DNA-directed RNA polymerase activity	GO:0006351	transcription, DNA-templated	GO:0005736	DNA-directed RNA polymerase I complex	GO:0003899	DNA-directed RNA polymerase activity	GO:0006360	transcription from RNA polymerase I promoter	2.7.7.6 (DNA-directed RNA polymerase)	2.7.7.6 (DNA-directed RNA polymerase)
PF3D7_0520600	bis(5'-nucleosyl)-tetraphosphatase [asymmetrical]	Ap4AH	#N/A	Not Detected	#N/A	Not Detected	#N/A	#N/A	#N/A	#N/A	#N/A	#N/A	#N/A	#N/A	#N/A	#N/A	#N/A	#N/A	#N/A	#N/A	#N/A						null	null	GO:0016787	hydrolase activity	null	null	GO:0033644	host cell membrane	GO:0004081	bis(5'-nucleosyl)-tetraphosphatase (asymmetrical) activity	null	null	3.6.1.17 (Bis(5'-nucleosyl)-tetraphosphatase (asymmetrical))	3.6.1.17 (Bis(5'-nucleosyl)-tetraphosphatase (asymmetrical))
PF3D7_0500100	erythrocyte membrane protein 1, PfEMP1	VAR	#N/A	Not Detected	#N/A	Not Detected	#N/A	#N/A	#N/A	#N/A	#N/A	#N/A	#N/A	#N/A	#N/A	#N/A	#N/A	#N/A	#N/A	#N/A	#N/A						GO:0016021	integral component of membrane	GO:0004872	receptor activity	GO:0009405	pathogenesis	GO:0020002, GO:0020030	host cell plasma membrane, infected host cell surface knob	GO:0050839	cell adhesion molecule binding	GO:0020033, GO:0020035, GO:0020013, GO:0016337	antigenic variation, cytoadherence to microvasculature, mediated by symbiont protein, modulation by symbiont of host erythrocyte aggregation, single organismal cell-cell adhesion	null	null
PF3D7_0213200	conserved Plasmodium protein, unknown function	null	#N/A	5	#N/A	3	#N/A	#N/A	#N/A	#N/A	#N/A	#N/A	#N/A	#N/A	#N/A	#N/A	#N/A	#N/A	#N/A	#N/A	#N/A						GO:0016020	membrane	null	null	null	null	GO:0020011	apicoplast	null	null	null	null	null	null
PF3D7_0606300	conserved Plasmodium protein, unknown function	null	#N/A	5	#N/A	4	#N/A	#N/A	#N/A	#N/A	#N/A	#N/A	#N/A	#N/A	#N/A	#N/A	#N/A	#N/A	#N/A	#N/A	#N/A						null	null	null	null	null	null	null	null	null	null	null	null	null	null
PF3D7_0317400	DNA replication complex GINS protein, putative	null	#N/A	Not Detected	#N/A	Not Detected	#N/A	#N/A	#N/A	#N/A	#N/A	#N/A	#N/A	#N/A	#N/A	#N/A	#N/A	#N/A	#N/A	#N/A	#N/A						null	null	null	null	null	null	null	null	null	null	null	null	null	null
PF3D7_1339500	mitochondrial ribosomal protein L49 precursor, putative	null	#N/A	Not Detected	#N/A	Not Detected	#N/A	#N/A	#N/A	#N/A	#N/A	#N/A	#N/A	#N/A	#N/A	#N/A	#N/A	#N/A	#N/A	#N/A	#N/A						GO:0005840	ribosome	GO:0003735	structural constituent of ribosome	GO:0006412	translation	null	null	null	null	null	null	null	null
PF3D7_1119600	ATP-dependent zinc metalloprotease FTSH, putative	null	#N/A	Not Detected	#N/A	1	#N/A	#N/A	#N/A	#N/A	#N/A	#N/A	#N/A	#N/A	#N/A	#N/A	#N/A	#N/A	#N/A	#N/A	#N/A						GO:0016021	integral component of membrane	GO:0005524, GO:0004222, GO:0008270	ATP binding, metalloendopeptidase activity, zinc ion binding	GO:0006508	proteolysis	null	null	null	null	null	null	3.4.21.53 (Endopeptidase La); 3.4.24.- (Metalloendopeptidases.)	3.4.24.- (Metalloendopeptidases.)
PF3D7_0900100	erythrocyte membrane protein 1, PfEMP1	VAR	#N/A	Not Detected	#N/A	Not Detected	#N/A	#N/A	#N/A	#N/A	#N/A	#N/A	#N/A	#N/A	#N/A	#N/A	#N/A	#N/A	#N/A	#N/A	#N/A						GO:0016021	integral component of membrane	GO:0004872	receptor activity	GO:0009405	pathogenesis	GO:0020002, GO:0020030	host cell plasma membrane, infected host cell surface knob	GO:0050839	cell adhesion molecule binding	GO:0016337	single organismal cell-cell adhesion	null	null
PF3D7_0826300	SPRY domain, putative	null	#N/A	Not Detected	#N/A	Not Detected	#N/A	#N/A	#N/A	#N/A	#N/A	#N/A	#N/A	#N/A	#N/A	#N/A	#N/A	#N/A	#N/A	#N/A	#N/A						null	null	GO:0005515	protein binding	null	null	null	null	null	null	null	null	null	null
PF3D7_0911400	conserved Plasmodium protein, unknown function	null	#N/A	Not Detected	#N/A	Not Detected	#N/A	#N/A	#N/A	#N/A	#N/A	#N/A	#N/A	#N/A	#N/A	#N/A	#N/A	#N/A	#N/A	#N/A	#N/A						GO:0005737	cytoplasm	null	null	null	null	null	null	null	null	null	null	null	null
PF3D7_1428000	conserved Plasmodium membrane protein, unknown function	null	#N/A	Not Detected	#N/A	3	#N/A	#N/A	#N/A	#N/A	#N/A	#N/A	#N/A	#N/A	#N/A	#N/A	#N/A	#N/A	#N/A	#N/A	#N/A						GO:0016021	integral component of membrane	null	null	null	null	null	null	null	null	null	null	null	null
PF3D7_1428400	WD and tetratricopeptide repeats protein 1, putative	WDTC1	#N/A	Not Detected	#N/A	Not Detected	#N/A	#N/A	#N/A	#N/A	#N/A	#N/A	#N/A	#N/A	#N/A	#N/A	#N/A	#N/A	#N/A	#N/A	#N/A						GO:0005737, GO:0016020	cytoplasm, membrane	GO:0005515	protein binding	null	null	null	null	null	null	null	null	null	null
PF3D7_0717600	conserved Plasmodium protein, unknown function	null	#N/A	Not Detected	#N/A	Not Detected	#N/A	#N/A	#N/A	#N/A	#N/A	#N/A	#N/A	#N/A	#N/A	#N/A	#N/A	#N/A	#N/A	#N/A	#N/A						null	null	null	null	null	null	null	null	null	null	null	null	null	null
PF3D7_0509200	leucine-rich repeat protein	LRR2	#N/A	Not Detected	#N/A	Not Detected	#N/A	#N/A	#N/A	#N/A	#N/A	#N/A	#N/A	#N/A	#N/A	#N/A	#N/A	#N/A	#N/A	#N/A	#N/A						null	null	GO:0005515	protein binding	null	null	GO:0020011	apicoplast	null	null	null	null	null	null
PF3D7_1429100	apicoplast ribosomal protein L15 precursor, putative	null	#N/A	Not Detected	#N/A	Not Detected	#N/A	#N/A	#N/A	#N/A	#N/A	#N/A	#N/A	#N/A	#N/A	#N/A	#N/A	#N/A	#N/A	#N/A	#N/A						null	null	null	null	null	null	GO:0020011, GO:0000315	apicoplast, organellar large ribosomal subunit	GO:0003735	structural constituent of ribosome	GO:0006412	translation	null	null
PF3D7_1105300	conserved Plasmodium protein, unknown function	null	#N/A	Not Detected	#N/A	1	#N/A	#N/A	#N/A	#N/A	#N/A	#N/A	#N/A	#N/A	#N/A	#N/A	#N/A	#N/A	#N/A	#N/A	#N/A						GO:0016020	membrane	null	null	null	null	null	null	null	null	null	null	null	null
PF3D7_0421100	erythrocyte membrane protein 1, PfEMP1	VAR	#N/A	Not Detected	#N/A	Not Detected	#N/A	#N/A	#N/A	#N/A	#N/A	#N/A	#N/A	#N/A	#N/A	#N/A	#N/A	#N/A	#N/A	#N/A	#N/A						GO:0016021	integral component of membrane	GO:0004872	receptor activity	GO:0009405	pathogenesis	GO:0020002, GO:0020030	host cell plasma membrane, infected host cell surface knob	GO:0050839	cell adhesion molecule binding	GO:0020033, GO:0020035, GO:0020013, GO:0016337	antigenic variation, cytoadherence to microvasculature, mediated by symbiont protein, modulation by symbiont of host erythrocyte aggregation, single organismal cell-cell adhesion	null	null
PF3D7_1345200	rhomboid protease ROM6, putative	ROM6	#N/A	Not Detected	#N/A	Not Detected	#N/A	#N/A	#N/A	#N/A	#N/A	#N/A	#N/A	#N/A	#N/A	#N/A	#N/A	#N/A	#N/A	#N/A	#N/A						GO:0016021, GO:0005743	integral component of membrane, mitochondrial inner membrane	GO:0004252	serine-type endopeptidase activity	null	null	null	null	null	null	null	null	3.4.21.105 (Rhomboid protease)	3.4.21.105 (Rhomboid protease)
PF3D7_1445300	mitochondrial ribosomal protein S29 precursor, putative	null	#N/A	Not Detected	#N/A	Not Detected	#N/A	#N/A	#N/A	#N/A	#N/A	#N/A	#N/A	#N/A	#N/A	#N/A	#N/A	#N/A	#N/A	#N/A	#N/A						null	null	null	null	null	null	null	null	null	null	null	null	null	null
PF3D7_0704900	peptide chain release factor 2	RF2	#N/A	Not Detected	#N/A	Not Detected	#N/A	#N/A	#N/A	#N/A	#N/A	#N/A	#N/A	#N/A	#N/A	#N/A	#N/A	#N/A	#N/A	#N/A	#N/A						GO:0005737	cytoplasm	GO:0016149	translation release factor activity, codon specific	GO:0006415	translational termination	GO:0020011	apicoplast	GO:0043022	ribosome binding	null	null	3.1.1.29 (Aminoacyl-tRNA hydrolase)	3.1.1.29 (Aminoacyl-tRNA hydrolase)
PF3D7_0107900	conserved Plasmodium protein, unknown function	null	#N/A	Not Detected	#N/A	Not Detected	#N/A	#N/A	#N/A	#N/A	#N/A	#N/A	#N/A	#N/A	#N/A	#N/A	#N/A	#N/A	#N/A	#N/A	#N/A						null	null	null	null	null	null	null	null	null	null	null	null	null	null
PF3D7_1474400	conserved Plasmodium protein, unknown function	null	#N/A	Not Detected	#N/A	Not Detected	#N/A	#N/A	#N/A	#N/A	#N/A	#N/A	#N/A	#N/A	#N/A	#N/A	#N/A	#N/A	#N/A	#N/A	#N/A						GO:0005634	nucleus	null	null	null	null	GO:0020011	apicoplast	null	null	null	null	null	null
PF3D7_1248300	conserved Plasmodium membrane protein, unknown function	null	#N/A	4	#N/A	3	#N/A	#N/A	#N/A	#N/A	#N/A	#N/A	#N/A	#N/A	#N/A	#N/A	#N/A	#N/A	#N/A	#N/A	#N/A						GO:0016021	integral component of membrane	null	null	null	null	null	null	null	null	null	null	null	null
PF3D7_0216800	conserved Plasmodium membrane protein, unknown function	null	#N/A	Not Detected	#N/A	Not Detected	#N/A	#N/A	#N/A	#N/A	#N/A	#N/A	#N/A	#N/A	#N/A	#N/A	#N/A	#N/A	#N/A	#N/A	#N/A						GO:0005905, GO:0016021	coated pit, integral component of membrane	GO:0005509, GO:0005319, GO:0004872	calcium ion binding, lipid transporter activity, receptor activity	GO:0008203, GO:0006897, GO:0006869	cholesterol metabolic process, endocytosis, lipid transport	null	null	null	null	null	null	null	null
PF3D7_1325000	U6 snRNA-associated Sm-like protein LSm6, putative	LSM6	#N/A	7	#N/A	5	#N/A	#N/A	#N/A	#N/A	#N/A	#N/A	#N/A	#N/A	#N/A	#N/A	#N/A	#N/A	#N/A	#N/A	#N/A						null	null	null	null	null	null	GO:0005732	small nucleolar ribonucleoprotein complex	null	null	GO:0000398	mRNA splicing, via spliceosome	null	null
PF3D7_1442900	protein transport protein SEC7, putative	SEC7	#N/A	4	#N/A	2	#N/A	#N/A	#N/A	#N/A	#N/A	#N/A	#N/A	#N/A	#N/A	#N/A	#N/A	#N/A	#N/A	#N/A	#N/A						GO:0016020	membrane	GO:0005086, GO:0005488	ARF guanyl-nucleotide exchange factor activity, binding	GO:0032012	regulation of ARF protein signal transduction	null	null	null	null	null	null	null	null
PF3D7_0733000	erythrocyte membrane protein 1, PfEMP1	VAR	#N/A	Not Detected	#N/A	Not Detected	#N/A	#N/A	#N/A	#N/A	#N/A	#N/A	#N/A	#N/A	#N/A	#N/A	#N/A	#N/A	#N/A	#N/A	#N/A						GO:0016021	integral component of membrane	GO:0004872	receptor activity	GO:0009405	pathogenesis	GO:0020002, GO:0020030	host cell plasma membrane, infected host cell surface knob	GO:0050839	cell adhesion molecule binding	GO:0020033, GO:0020035, GO:0020013, GO:0016337	antigenic variation, cytoadherence to microvasculature, mediated by symbiont protein, modulation by symbiont of host erythrocyte aggregation, single organismal cell-cell adhesion	null	null
PF3D7_1240600	erythrocyte membrane protein 1, PfEMP1	VAR	#N/A	Not Detected	#N/A	Not Detected	#N/A	#N/A	#N/A	#N/A	#N/A	#N/A	#N/A	#N/A	#N/A	#N/A	#N/A	#N/A	#N/A	#N/A	#N/A						GO:0016021	integral component of membrane	GO:0004872	receptor activity	GO:0009405	pathogenesis	GO:0020002, GO:0020030	host cell plasma membrane, infected host cell surface knob	GO:0050839, GO:0046789	cell adhesion molecule binding, host cell surface receptor binding	GO:0020033, GO:0020035, GO:0020013, GO:0016337	antigenic variation, cytoadherence to microvasculature, mediated by symbiont protein, modulation by symbiont of host erythrocyte aggregation, single organismal cell-cell adhesion	null	null
PF3D7_0606700	coatomer alpha subunit, putative	null	#N/A	7	#N/A	5	#N/A	#N/A	#N/A	#N/A	#N/A	#N/A	#N/A	#N/A	#N/A	#N/A	#N/A	#N/A	#N/A	#N/A	#N/A						GO:0030126	COPI vesicle coat	GO:0005515, GO:0005198	protein binding, structural molecule activity	GO:0006886, GO:0016192	intracellular protein transport, vesicle-mediated transport	null	null	null	null	GO:0006888, GO:0006890	ER to Golgi vesicle-mediated transport, retrograde vesicle-mediated transport, Golgi to ER	null	null
PF3D7_0215300	acyl-CoA synthetase	ACS8	#N/A	Not Detected	#N/A	Not Detected	#N/A	#N/A	#N/A	#N/A	#N/A	#N/A	#N/A	#N/A	#N/A	#N/A	#N/A	#N/A	#N/A	#N/A	#N/A						null	null	GO:0003824	catalytic activity	GO:0008152	metabolic process	GO:0020011	apicoplast	GO:0004467	long-chain fatty acid-CoA ligase activity	GO:0006631, GO:0015909	fatty acid metabolic process, long-chain fatty acid transport	6.2.1.3 (Long-chain-fatty-acid--CoA ligase)	6.2.1.3 (Long-chain-fatty-acid--CoA ligase)
PF3D7_0524900	S-adenosyl-L-methionine-dependent tRNA 4-demethylwyosine synthase, putative	TYW1	#N/A	Not Detected	#N/A	Not Detected	#N/A	#N/A	#N/A	#N/A	#N/A	#N/A	#N/A	#N/A	#N/A	#N/A	#N/A	#N/A	#N/A	#N/A	#N/A						null	null	GO:0010181, GO:0003824, GO:0051536	FMN binding, catalytic activity, iron-sulfur cluster binding	null	null	null	null	null	null	GO:0031591	wybutosine biosynthetic process	null	null
PF3D7_1204200	conserved Plasmodium protein, unknown function	null	#N/A	Not Detected	#N/A	Not Detected	#N/A	#N/A	#N/A	#N/A	#N/A	#N/A	#N/A	#N/A	#N/A	#N/A	#N/A	#N/A	#N/A	#N/A	#N/A						GO:0009317	acetyl-CoA carboxylase complex	GO:0003989, GO:0008270	acetyl-CoA carboxylase activity, zinc ion binding	GO:0006633	fatty acid biosynthetic process	GO:0020011	apicoplast	null	null	null	null	null	null
PF3D7_1033400	haloacid dehalogenase-like hydrolase	HAD1	#N/A	8	#N/A	6	#N/A	#N/A	#N/A	#N/A	#N/A	#N/A	#N/A	#N/A	#N/A	#N/A	#N/A	#N/A	#N/A	#N/A	#N/A						null	null	GO:0016787	hydrolase activity	GO:0008152	metabolic process	GO:0005737	cytoplasm	GO:0050308	sugar-phosphatase activity	GO:0016311, GO:0010323	dephosphorylation, negative regulation of isopentenyl diphosphate biosynthetic process, methylerythritol 4-phosphate pathway	3.8.1.- (In C-halide compounds.)	3.1.3.18 (Phosphoglycolate phosphatase)
PF3D7_0400500	rifin	RIF	#N/A	Not Detected	#N/A	Not Detected	#N/A	#N/A	#N/A	#N/A	#N/A	#N/A	#N/A	#N/A	#N/A	#N/A	#N/A	#N/A	#N/A	#N/A	#N/A						null	null	null	null	null	null	GO:0020036, GO:0020002, GO:0020003	Maurer's cleft, host cell plasma membrane, symbiont-containing vacuole	null	null	GO:0020033, GO:0020035, GO:0020013	antigenic variation, cytoadherence to microvasculature, mediated by symbiont protein, modulation by symbiont of host erythrocyte aggregation	null	null
PF3D7_1217000	conserved Plasmodium protein, unknown function	null	#N/A	Not Detected	#N/A	Not Detected	#N/A	#N/A	#N/A	#N/A	#N/A	#N/A	#N/A	#N/A	#N/A	#N/A	#N/A	#N/A	#N/A	#N/A	#N/A						null	null	null	null	null	null	null	null	null	null	null	null	null	null
PF3D7_0213300	conserved Plasmodium protein, unknown function	null	#N/A	Not Detected	#N/A	Not Detected	#N/A	#N/A	#N/A	#N/A	#N/A	#N/A	#N/A	#N/A	#N/A	#N/A	#N/A	#N/A	#N/A	#N/A	#N/A						null	null	null	null	null	null	null	null	null	null	null	null	null	null
PF3D7_0924500	conserved Plasmodium membrane protein, unknown function	null	#N/A	Not Detected	#N/A	Not Detected	#N/A	#N/A	#N/A	#N/A	#N/A	#N/A	#N/A	#N/A	#N/A	#N/A	#N/A	#N/A	#N/A	#N/A	#N/A						GO:0005576	extracellular region	null	null	null	null	null	null	null	null	null	null	null	null
PF3D7_0827000	ATP-dependent RNA helicase DBP10, putative	DBP10	#N/A	Not Detected	#N/A	Not Detected	#N/A	#N/A	#N/A	#N/A	#N/A	#N/A	#N/A	#N/A	#N/A	#N/A	#N/A	#N/A	#N/A	#N/A	#N/A						null	null	GO:0005524, GO:0003676	ATP binding, nucleic acid binding	null	null	GO:0020011	apicoplast	GO:0005524, GO:0008026, GO:0003723	ATP binding, ATP-dependent helicase activity, RNA binding	GO:1902626	assembly of large subunit precursor of preribosome	3.6.4.13 (RNA helicase)	3.6.4.13 (RNA helicase)
PF3D7_1018900	conserved Plasmodium protein, unknown function	null	#N/A	Not Detected	#N/A	Not Detected	#N/A	#N/A	#N/A	#N/A	#N/A	#N/A	#N/A	#N/A	#N/A	#N/A	#N/A	#N/A	#N/A	#N/A	#N/A						null	null	null	null	null	null	null	null	null	null	null	null	null	null
PF3D7_0217700	E2F-associated phosphoprotein, putative	null	#N/A	Not Detected	#N/A	Not Detected	#N/A	#N/A	#N/A	#N/A	#N/A	#N/A	#N/A	#N/A	#N/A	#N/A	#N/A	#N/A	#N/A	#N/A	#N/A						GO:0005737, GO:0005634	cytoplasm, nucleus	null	null	null	null	null	null	null	null	null	null	null	null
PF3D7_0100400	rifin	RIF	#N/A	Not Detected	#N/A	Not Detected	#N/A	#N/A	#N/A	#N/A	#N/A	#N/A	#N/A	#N/A	#N/A	#N/A	#N/A	#N/A	#N/A	#N/A	#N/A						null	null	null	null	null	null	GO:0020036, GO:0020002, GO:0020003	Maurer's cleft, host cell plasma membrane, symbiont-containing vacuole	null	null	GO:0020033, GO:0020035, GO:0020013	antigenic variation, cytoadherence to microvasculature, mediated by symbiont protein, modulation by symbiont of host erythrocyte aggregation	null	null
PF3D7_0717100	conserved Plasmodium protein, unknown function	null	#N/A	Not Detected	#N/A	Not Detected	#N/A	#N/A	#N/A	#N/A	#N/A	#N/A	#N/A	#N/A	#N/A	#N/A	#N/A	#N/A	#N/A	#N/A	#N/A						null	null	null	null	null	null	null	null	null	null	null	null	null	null
PF3D7_0213600	conserved Plasmodium protein, unknown function	null	#N/A	Not Detected	#N/A	Not Detected	#N/A	#N/A	#N/A	#N/A	#N/A	#N/A	#N/A	#N/A	#N/A	#N/A	#N/A	#N/A	#N/A	#N/A	#N/A						GO:0005737, GO:0016459	cytoplasm, myosin complex	GO:0005524, GO:0003779, GO:0005516, GO:0003774	ATP binding, actin binding, calmodulin binding, motor activity	null	null	null	null	null	null	null	null	null	null
PF3D7_1023600	conserved Plasmodium protein, unknown function	null	#N/A	Not Detected	#N/A	Not Detected	#N/A	#N/A	#N/A	#N/A	#N/A	#N/A	#N/A	#N/A	#N/A	#N/A	#N/A	#N/A	#N/A	#N/A	#N/A						GO:0005737	cytoplasm	GO:0005524, GO:0003774	ATP binding, motor activity	null	null	null	null	null	null	null	null	null	null
PF3D7_0924100	conserved Plasmodium protein, unknown function	null	#N/A	Not Detected	#N/A	Not Detected	#N/A	#N/A	#N/A	#N/A	#N/A	#N/A	#N/A	#N/A	#N/A	#N/A	#N/A	#N/A	#N/A	#N/A	#N/A						GO:0005581, GO:0005737	collagen trimer, cytoplasm	GO:0005198	structural molecule activity	GO:0007155, GO:0006817	cell adhesion, phosphate ion transport	null	null	null	null	null	null	null	null
PF3D7_1027500	conserved Plasmodium protein, unknown function	null	#N/A	Not Detected	#N/A	Not Detected	#N/A	#N/A	#N/A	#N/A	#N/A	#N/A	#N/A	#N/A	#N/A	#N/A	#N/A	#N/A	#N/A	#N/A	#N/A						null	null	null	null	null	null	null	null	null	null	null	null	null	null
PF3D7_1366000	conserved Plasmodium protein, unknown function	null	#N/A	Not Detected	#N/A	Not Detected	#N/A	#N/A	#N/A	#N/A	#N/A	#N/A	#N/A	#N/A	#N/A	#N/A	#N/A	#N/A	#N/A	#N/A	#N/A						GO:0005737	cytoplasm	null	null	null	null	null	null	null	null	null	null	null	null
malmito_rna_27	unspecified product	RNA27t	#N/A	Not Detected	#N/A	Not Detected	#N/A	#N/A	#N/A	#N/A	#N/A	#N/A	#N/A	#N/A	#N/A	#N/A	#N/A	#N/A	#N/A	#N/A	#N/A						null	null	null	null	null	null	null	null	null	null	null	null	null	null
PF3D7_1145300	cysteine-rich PDZ-binding protein, putative	CRIPT	#N/A	Not Detected	#N/A	Not Detected	#N/A	#N/A	#N/A	#N/A	#N/A	#N/A	#N/A	#N/A	#N/A	#N/A	#N/A	#N/A	#N/A	#N/A	#N/A						null	null	null	null	null	null	null	null	null	null	null	null	null	null
PF3D7_1117600	peptidyl-tRNA hydrolase ICT1, peptidyl-tRNA hydrolase ICT1, putative	ICT1	#N/A	Not Detected	#N/A	Not Detected	#N/A	#N/A	#N/A	#N/A	#N/A	#N/A	#N/A	#N/A	#N/A	#N/A	#N/A	#N/A	#N/A	#N/A	#N/A						null	null	GO:0003747, GO:0016149	translation release factor activity, translation release factor activity, codon specific	GO:0006415	translational termination	GO:0005739	mitochondrion	GO:0004045, GO:0043022	aminoacyl-tRNA hydrolase activity, ribosome binding	null	null	3.1.1.29 (Aminoacyl-tRNA hydrolase)	3.1.1.29 (Aminoacyl-tRNA hydrolase)
PF3D7_1114700	serine/threonine protein kinase, putative	CLK3	#N/A	2	#N/A	Not Detected	#N/A	#N/A	#N/A	#N/A	#N/A	#N/A	#N/A	#N/A	#N/A	#N/A	#N/A	#N/A	#N/A	#N/A	#N/A						null	null	GO:0005524, GO:0004672	ATP binding, protein kinase activity	GO:0006468	protein phosphorylation	GO:0005737, GO:0005634	cytoplasm, nucleus	null	null	null	null	2.7.11.1 (Non-specific serine/threonine protein kinase)	2.7.11.1 (Non-specific serine/threonine protein kinase)
PF3D7_0522400	conserved Plasmodium protein, unknown function	null	#N/A	1	#N/A	Not Detected	#N/A	#N/A	#N/A	#N/A	#N/A	#N/A	#N/A	#N/A	#N/A	#N/A	#N/A	#N/A	#N/A	#N/A	#N/A						null	null	null	null	GO:0015031	protein transport	null	null	null	null	null	null	null	null
PF3D7_0405500	conserved Plasmodium protein, unknown function	null	#N/A	Not Detected	#N/A	Not Detected	#N/A	#N/A	#N/A	#N/A	#N/A	#N/A	#N/A	#N/A	#N/A	#N/A	#N/A	#N/A	#N/A	#N/A	#N/A						null	null	null	null	null	null	null	null	null	null	null	null	null	null
PF3D7_0710000	conserved Plasmodium protein, unknown function	null	#N/A	Not Detected	#N/A	Not Detected	#N/A	#N/A	#N/A	#N/A	#N/A	#N/A	#N/A	#N/A	#N/A	#N/A	#N/A	#N/A	#N/A	#N/A	#N/A						GO:0005634	nucleus	null	null	null	null	null	null	null	null	null	null	null	null
PF3D7_0819700	conserved Plasmodium protein, unknown function	null	#N/A	Not Detected	#N/A	Not Detected	#N/A	#N/A	#N/A	#N/A	#N/A	#N/A	#N/A	#N/A	#N/A	#N/A	#N/A	#N/A	#N/A	#N/A	#N/A						GO:0005634	nucleus	null	null	null	null	GO:0020011	apicoplast	null	null	null	null	null	null
PF3D7_1114000	dynein light chain Tctex-type, putative	null	#N/A	Not Detected	#N/A	Not Detected	#N/A	#N/A	#N/A	#N/A	#N/A	#N/A	#N/A	#N/A	#N/A	#N/A	#N/A	#N/A	#N/A	#N/A	#N/A						null	null	null	null	null	null	null	null	null	null	null	null	null	null
PF3D7_0913900	arginine--tRNA ligase, putative	RRSapi	#N/A	Not Detected	#N/A	Not Detected	#N/A	#N/A	#N/A	#N/A	#N/A	#N/A	#N/A	#N/A	#N/A	#N/A	#N/A	#N/A	#N/A	#N/A	#N/A						null	null	GO:0005524, GO:0004814	ATP binding, arginine-tRNA ligase activity	GO:0006420	arginyl-tRNA aminoacylation	GO:0020011	apicoplast	null	null	null	null	6.1.1.19 (Arginine--tRNA ligase)	6.1.1.19 (Arginine--tRNA ligase)
PF3D7_1452800	conserved Plasmodium protein, unknown function	null	#N/A	Not Detected	#N/A	Not Detected	#N/A	#N/A	#N/A	#N/A	#N/A	#N/A	#N/A	#N/A	#N/A	#N/A	#N/A	#N/A	#N/A	#N/A	#N/A						GO:0005737, GO:0016020	cytoplasm, membrane	null	null	null	null	null	null	null	null	null	null	null	null
PF3D7_0530300	conserved Plasmodium membrane protein, unknown function	null	#N/A	2	#N/A	Not Detected	#N/A	#N/A	#N/A	#N/A	#N/A	#N/A	#N/A	#N/A	#N/A	#N/A	#N/A	#N/A	#N/A	#N/A	#N/A						null	null	null	null	null	null	null	null	null	null	null	null	null	null
PF3D7_1322100	histone-lysine N-methyltransferase SET2	SET2	#N/A	Not Detected	#N/A	Not Detected	#N/A	#N/A	#N/A	#N/A	#N/A	#N/A	#N/A	#N/A	#N/A	#N/A	#N/A	#N/A	#N/A	#N/A	#N/A						GO:0005634	nucleus	GO:0018024, GO:0005515, GO:0008270	histone-lysine N-methyltransferase activity, protein binding, zinc ion binding	null	null	GO:0034399	nuclear periphery	GO:0046975, GO:0005515	histone methyltransferase activity (H3-K36 specific), protein binding	GO:0020033, GO:0010452, GO:0006355	antigenic variation, histone H3-K36 methylation, regulation of transcription, DNA-templated	2.1.1.43 (Histone-lysine N-methyltransferase)	2.1.1.43 (Histone-lysine N-methyltransferase)
PF3D7_1005000	methionine--tRNA ligase, putative	MRSapi	#N/A	Not Detected	#N/A	Not Detected	#N/A	#N/A	#N/A	#N/A	#N/A	#N/A	#N/A	#N/A	#N/A	#N/A	#N/A	#N/A	#N/A	#N/A	#N/A						null	null	GO:0005524, GO:0004812	ATP binding, aminoacyl-tRNA ligase activity	GO:0006418	tRNA aminoacylation for protein translation	GO:0020011	apicoplast	GO:0004825	methionine-tRNA ligase activity	GO:0006431	methionyl-tRNA aminoacylation	6.1.1.10 (Methionine--tRNA ligase)	6.1.1.10 (Methionine--tRNA ligase)
PF3D7_1103500	CPW-WPC family protein	null	#N/A	Not Detected	#N/A	Not Detected	#N/A	#N/A	#N/A	#N/A	#N/A	#N/A	#N/A	#N/A	#N/A	#N/A	#N/A	#N/A	#N/A	#N/A	#N/A						null	null	null	null	null	null	GO:0020011	apicoplast	null	null	null	null	null	null
PF3D7_1233700	homocysteine S-methyltransferase, putative	null	#N/A	2	#N/A	Not Detected	#N/A	#N/A	#N/A	#N/A	#N/A	#N/A	#N/A	#N/A	#N/A	#N/A	#N/A	#N/A	#N/A	#N/A	#N/A						null	null	GO:0008898, GO:0008270	S-adenosylmethionine-homocysteine S-methyltransferase activity, zinc ion binding	null	null	null	null	null	null	null	null	2.1.1.10 (Homocysteine S-methyltransferase)	2.1.1.10 (Homocysteine S-methyltransferase)
PF3D7_0905300	dynein heavy chain, putative	null	#N/A	Not Detected	#N/A	Not Detected	#N/A	#N/A	#N/A	#N/A	#N/A	#N/A	#N/A	#N/A	#N/A	#N/A	#N/A	#N/A	#N/A	#N/A	#N/A						GO:0030286	dynein complex	GO:0003777	microtubule motor activity	GO:0007018	microtubule-based movement	null	null	null	null	null	null	null	null
PF3D7_0112200	multidrug resistance-associated protein 1	MRP1	#N/A	Not Detected	#N/A	Not Detected	#N/A	#N/A	#N/A	#N/A	#N/A	#N/A	#N/A	#N/A	#N/A	#N/A	#N/A	#N/A	#N/A	#N/A	#N/A						GO:0016021	integral component of membrane	GO:0005524, GO:0042626	ATP binding, ATPase activity, coupled to transmembrane movement of substances	GO:0055085	transmembrane transport	GO:0043190, GO:0005887	ATP-binding cassette (ABC) transporter complex, integral component of plasma membrane	GO:0005524, GO:0042626, GO:0043295	ATP binding, ATPase activity, coupled to transmembrane movement of substances, glutathione binding	GO:0042493	response to drug	3.6.3.44 (Xenobiotic-transporting ATPase)	3.6.3.44 (Xenobiotic-transporting ATPase)
PF3D7_0925300	proline--tRNA ligase, putative	aPRS	#N/A	Not Detected	#N/A	Not Detected	#N/A	#N/A	#N/A	#N/A	#N/A	#N/A	#N/A	#N/A	#N/A	#N/A	#N/A	#N/A	#N/A	#N/A	#N/A						null	null	GO:0005524, GO:0004812	ATP binding, aminoacyl-tRNA ligase activity	GO:0006418	tRNA aminoacylation for protein translation	GO:0020011	apicoplast	null	null	null	null	6.1.1.15 (Proline--tRNA ligase)	6.1.1.15 (Proline--tRNA ligase)
PF3D7_0412900	erythrocyte membrane protein 1, PfEMP1	VAR	#N/A	Not Detected	#N/A	Not Detected	#N/A	#N/A	#N/A	#N/A	#N/A	#N/A	#N/A	#N/A	#N/A	#N/A	#N/A	#N/A	#N/A	#N/A	#N/A						GO:0016021	integral component of membrane	GO:0004872	receptor activity	GO:0009405	pathogenesis	GO:0020002, GO:0020030	host cell plasma membrane, infected host cell surface knob	GO:0050839	cell adhesion molecule binding	GO:0020033, GO:0020035, GO:0020013, GO:0016337	antigenic variation, cytoadherence to microvasculature, mediated by symbiont protein, modulation by symbiont of host erythrocyte aggregation, single organismal cell-cell adhesion	null	null
PF3D7_1452500	SNARE protein, putative	BET1	#N/A	3	#N/A	Not Detected	#N/A	#N/A	#N/A	#N/A	#N/A	#N/A	#N/A	#N/A	#N/A	#N/A	#N/A	#N/A	#N/A	#N/A	#N/A						GO:0016020	membrane	GO:0005515	protein binding	GO:0048193	Golgi vesicle transport	GO:0031201	SNARE complex	GO:0005484	SNAP receptor activity	GO:0006886, GO:0031338	intracellular protein transport, regulation of vesicle fusion	null	null
PF3D7_1357900	pyrroline-5-carboxylate reductase	null	#N/A	7	#N/A	3	#N/A	#N/A	#N/A	#N/A	#N/A	#N/A	#N/A	#N/A	#N/A	#N/A	#N/A	#N/A	#N/A	#N/A	#N/A						null	null	GO:0004735	pyrroline-5-carboxylate reductase activity	GO:0055114, GO:0006561	oxidation-reduction process, proline biosynthetic process	null	null	GO:0004735	pyrroline-5-carboxylate reductase activity	GO:0006561	proline biosynthetic process	1.5.1.2 (Pyrroline-5-carboxylate reductase)	1.5.1.2 (Pyrroline-5-carboxylate reductase)
PF3D7_0426000	erythrocyte membrane protein 1, PfEMP1	VAR	#N/A	Not Detected	#N/A	Not Detected	#N/A	#N/A	#N/A	#N/A	#N/A	#N/A	#N/A	#N/A	#N/A	#N/A	#N/A	#N/A	#N/A	#N/A	#N/A						GO:0016021	integral component of membrane	GO:0004872	receptor activity	GO:0009405	pathogenesis	GO:0020002, GO:0020030	host cell plasma membrane, infected host cell surface knob	GO:0050839	cell adhesion molecule binding	GO:0020033, GO:0020035, GO:0020013, GO:0016337	antigenic variation, cytoadherence to microvasculature, mediated by symbiont protein, modulation by symbiont of host erythrocyte aggregation, single organismal cell-cell adhesion	null	null
PF3D7_0410100	tRNA Serine	null	#N/A	Not Detected	#N/A	Not Detected	#N/A	#N/A	#N/A	#N/A	#N/A	#N/A	#N/A	#N/A	#N/A	#N/A	#N/A	#N/A	#N/A	#N/A	#N/A						null	null	null	null	null	null	null	null	null	null	null	null	null	null
PF3D7_0806900	conserved Plasmodium protein, unknown function	null	#N/A	Not Detected	#N/A	Not Detected	#N/A	#N/A	#N/A	#N/A	#N/A	#N/A	#N/A	#N/A	#N/A	#N/A	#N/A	#N/A	#N/A	#N/A	#N/A						null	null	GO:0005524	ATP binding	null	null	GO:0020011	apicoplast	null	null	null	null	null	null
PF3D7_1300100	erythrocyte membrane protein 1, PfEMP1	VAR	#N/A	Not Detected	#N/A	Not Detected	#N/A	#N/A	#N/A	#N/A	#N/A	#N/A	#N/A	#N/A	#N/A	#N/A	#N/A	#N/A	#N/A	#N/A	#N/A						GO:0016021	integral component of membrane	GO:0004872	receptor activity	GO:0009405	pathogenesis	null	null	null	null	null	null	null	null
PF3D7_0718000	dynein heavy chain, putative	null	#N/A	Not Detected	#N/A	Not Detected	#N/A	#N/A	#N/A	#N/A	#N/A	#N/A	#N/A	#N/A	#N/A	#N/A	#N/A	#N/A	#N/A	#N/A	#N/A						GO:0030286	dynein complex	GO:0003777	microtubule motor activity	GO:0007018	microtubule-based movement	null	null	null	null	null	null	null	null
PF3D7_1008200	endonuclease, putative	null	#N/A	Not Detected	#N/A	Not Detected	#N/A	#N/A	#N/A	#N/A	#N/A	#N/A	#N/A	#N/A	#N/A	#N/A	#N/A	#N/A	#N/A	#N/A	#N/A						null	null	GO:0003677, GO:0004518	DNA binding, nuclease activity	GO:0006281	DNA repair	GO:0005739	mitochondrion	null	null	null	null	4.2.99.18 (DNA-(apurinic or apyrimidinic site) lyase)	4.2.99.18 (DNA-(apurinic or apyrimidinic site) lyase)
PF3D7_1226900	conserved Plasmodium protein, unknown function	null	#N/A	Not Detected	#N/A	Not Detected	#N/A	#N/A	#N/A	#N/A	#N/A	#N/A	#N/A	#N/A	#N/A	#N/A	#N/A	#N/A	#N/A	#N/A	#N/A						GO:0005737	cytoplasm	GO:0005524, GO:0016979, GO:0016740	ATP binding, lipoate-protein ligase activity, transferase activity	GO:0018055	peptidyl-lysine lipoylation	null	null	null	null	null	null	null	null
PF3D7_1104000	phenylalanine--tRNA ligase beta subunit	null	#N/A	7	#N/A	4	#N/A	#N/A	#N/A	#N/A	#N/A	#N/A	#N/A	#N/A	#N/A	#N/A	#N/A	#N/A	#N/A	#N/A	#N/A						GO:0005737	cytoplasm	GO:0005524, GO:0003723, GO:0000287, GO:0004826	ATP binding, RNA binding, magnesium ion binding, phenylalanine-tRNA ligase activity	GO:0006432	phenylalanyl-tRNA aminoacylation	GO:0009328	phenylalanine-tRNA ligase complex	GO:0004826	phenylalanine-tRNA ligase activity	GO:0006432	phenylalanyl-tRNA aminoacylation	6.1.1.20 (Phenylalanine--tRNA ligase)	6.1.1.20 (Phenylalanine--tRNA ligase)
PF3D7_0419800	60S ribosomal protein L7ae/L30e, putative	null	#N/A	6	#N/A	4	#N/A	#N/A	#N/A	#N/A	#N/A	#N/A	#N/A	#N/A	#N/A	#N/A	#N/A	#N/A	#N/A	#N/A	#N/A						null	null	null	null	null	null	GO:0005840	ribosome	GO:0003735	structural constituent of ribosome	GO:0006412	translation	null	null
PF3D7_0926700	glutamine-dependent NAD(+) synthetase, putative	NADSYN	#N/A	7	#N/A	5	#N/A	#N/A	#N/A	#N/A	#N/A	#N/A	#N/A	#N/A	#N/A	#N/A	#N/A	#N/A	#N/A	#N/A	#N/A						null	null	null	null	null	null	GO:0005737	cytoplasm	null	null	null	null	6.3.5.1 (NAD(+) synthase (glutamine-hydrolyzing))	6.3.5.1 (NAD(+) synthase (glutamine-hydrolyzing))
PF3D7_0115600	rifin	RIF	#N/A	Not Detected	#N/A	Not Detected	#N/A	#N/A	#N/A	#N/A	#N/A	#N/A	#N/A	#N/A	#N/A	#N/A	#N/A	#N/A	#N/A	#N/A	#N/A						null	null	null	null	null	null	GO:0020036, GO:0020002, GO:0020003	Maurer's cleft, host cell plasma membrane, symbiont-containing vacuole	null	null	GO:0020033, GO:0020035, GO:0020013	antigenic variation, cytoadherence to microvasculature, mediated by symbiont protein, modulation by symbiont of host erythrocyte aggregation	null	null
PF3D7_0704000	conserved Plasmodium membrane protein, unknown function	null	#N/A	2	#N/A	1	#N/A	#N/A	#N/A	#N/A	#N/A	#N/A	#N/A	#N/A	#N/A	#N/A	#N/A	#N/A	#N/A	#N/A	#N/A						null	null	null	null	null	null	GO:0016021	integral component of membrane	null	null	null	null	null	null
PF3D7_1438300	tRNA Methionine	null	#N/A	Not Detected	#N/A	Not Detected	#N/A	#N/A	#N/A	#N/A	#N/A	#N/A	#N/A	#N/A	#N/A	#N/A	#N/A	#N/A	#N/A	#N/A	#N/A						null	null	null	null	null	null	null	null	null	null	null	null	null	null
PF3D7_0530800	CPW-WPC family protein	null	#N/A	Not Detected	#N/A	Not Detected	#N/A	#N/A	#N/A	#N/A	#N/A	#N/A	#N/A	#N/A	#N/A	#N/A	#N/A	#N/A	#N/A	#N/A	#N/A						null	null	null	null	null	null	null	null	null	null	null	null	null	null
PF3D7_1130900	conserved Plasmodium protein, unknown function	null	#N/A	Not Detected	#N/A	Not Detected	#N/A	#N/A	#N/A	#N/A	#N/A	#N/A	#N/A	#N/A	#N/A	#N/A	#N/A	#N/A	#N/A	#N/A	#N/A						GO:0016020	membrane	null	null	null	null	null	null	null	null	null	null	null	null
PF3D7_1320100	ATP-dependent Clp protease adapter protein ClpS	ClpS	#N/A	Not Detected	#N/A	Not Detected	#N/A	#N/A	#N/A	#N/A	#N/A	#N/A	#N/A	#N/A	#N/A	#N/A	#N/A	#N/A	#N/A	#N/A	#N/A						null	null	null	null	GO:0030163	protein catabolic process	GO:0020011	apicoplast	null	null	null	null	3.4.21.92 (Endopeptidase Clp)	3.4.21.92 (Endopeptidase Clp)
PF3D7_0620100	conserved Plasmodium protein, unknown function	null	#N/A	7	#N/A	8	#N/A	#N/A	#N/A	#N/A	#N/A	#N/A	#N/A	#N/A	#N/A	#N/A	#N/A	#N/A	#N/A	#N/A	#N/A						GO:0005737	cytoplasm	null	null	null	null	null	null	null	null	null	null	null	null
PF3D7_1011600	conserved Plasmodium protein, unknown function	null	#N/A	Not Detected	#N/A	Not Detected	#N/A	#N/A	#N/A	#N/A	#N/A	#N/A	#N/A	#N/A	#N/A	#N/A	#N/A	#N/A	#N/A	#N/A	#N/A						null	null	null	null	null	null	null	null	null	null	null	null	null	null
PF3D7_1025400	conserved Plasmodium membrane protein, unknown function	null	#N/A	Not Detected	#N/A	Not Detected	#N/A	#N/A	#N/A	#N/A	#N/A	#N/A	#N/A	#N/A	#N/A	#N/A	#N/A	#N/A	#N/A	#N/A	#N/A						null	null	null	null	null	null	null	null	null	null	null	null	null	null
PF3D7_0418200	eukaryotic translation initiation factor 3 subunit M, putative	EIF3M	#N/A	8	#N/A	7	#N/A	#N/A	#N/A	#N/A	#N/A	#N/A	#N/A	#N/A	#N/A	#N/A	#N/A	#N/A	#N/A	#N/A	#N/A						null	null	GO:0005515	protein binding	null	null	GO:0005852	eukaryotic translation initiation factor 3 complex	GO:0003743	translation initiation factor activity	null	null	null	null
PF3D7_0214000	T-complex protein 1 subunit theta	CCT8	#N/A	10	#N/A	9	#N/A	#N/A	#N/A	#N/A	#N/A	#N/A	#N/A	#N/A	#N/A	#N/A	#N/A	#N/A	#N/A	#N/A	#N/A						null	null	GO:0005524, GO:0051082	ATP binding, unfolded protein binding	GO:0006457	protein folding	GO:0045177, GO:0005832, GO:0030430	apical part of cell, chaperonin-containing T-complex, host cell cytoplasm	null	null	GO:0006457	protein folding	null	null
PF3D7_1240300	erythrocyte membrane protein 1, PfEMP1	VAR	#N/A	Not Detected	#N/A	Not Detected	#N/A	#N/A	#N/A	#N/A	#N/A	#N/A	#N/A	#N/A	#N/A	#N/A	#N/A	#N/A	#N/A	#N/A	#N/A						GO:0016021	integral component of membrane	GO:0004872	receptor activity	GO:0009405	pathogenesis	GO:0020002, GO:0020030	host cell plasma membrane, infected host cell surface knob	GO:0050839, GO:0046789	cell adhesion molecule binding, host cell surface receptor binding	GO:0020033, GO:0020035, GO:0020013, GO:0016337	antigenic variation, cytoadherence to microvasculature, mediated by symbiont protein, modulation by symbiont of host erythrocyte aggregation, single organismal cell-cell adhesion	null	null
PF3D7_0604800	RAP protein, putative	null	#N/A	Not Detected	#N/A	Not Detected	#N/A	#N/A	#N/A	#N/A	#N/A	#N/A	#N/A	#N/A	#N/A	#N/A	#N/A	#N/A	#N/A	#N/A	#N/A						null	null	null	null	null	null	null	null	null	null	null	null	null	null
PF3D7_0217900	conserved Plasmodium protein, unknown function	null	#N/A	7	#N/A	3	#N/A	#N/A	#N/A	#N/A	#N/A	#N/A	#N/A	#N/A	#N/A	#N/A	#N/A	#N/A	#N/A	#N/A	#N/A						null	null	GO:0052689	carboxylic ester hydrolase activity	null	null	null	null	null	null	null	null	null	null
PF3D7_1416300	conserved protein, unknown function	null	#N/A	Not Detected	#N/A	Not Detected	#N/A	#N/A	#N/A	#N/A	#N/A	#N/A	#N/A	#N/A	#N/A	#N/A	#N/A	#N/A	#N/A	#N/A	#N/A						null	null	GO:0070290, GO:0008270	N-acylphosphatidylethanolamine-specific phospholipase D activity, zinc ion binding	null	null	null	null	null	null	null	null	null	null
PF3D7_0200100	erythrocyte membrane protein 1, PfEMP1	VAR	#N/A	Not Detected	#N/A	Not Detected	#N/A	#N/A	#N/A	#N/A	#N/A	#N/A	#N/A	#N/A	#N/A	#N/A	#N/A	#N/A	#N/A	#N/A	#N/A						GO:0016021	integral component of membrane	GO:0004872	receptor activity	GO:0009405	pathogenesis	GO:0020002, GO:0020030	host cell plasma membrane, infected host cell surface knob	GO:0050839, GO:0046789	cell adhesion molecule binding, host cell surface receptor binding	GO:0020033, GO:0020035, GO:0016337	antigenic variation, cytoadherence to microvasculature, mediated by symbiont protein, single organismal cell-cell adhesion	null	null
PF3D7_1014200	male gamete fusion factor HAP2, putative	HAP2	#N/A	Not Detected	#N/A	Not Detected	#N/A	#N/A	#N/A	#N/A	#N/A	#N/A	#N/A	#N/A	#N/A	#N/A	#N/A	#N/A	#N/A	#N/A	#N/A						null	null	null	null	null	null	null	null	null	null	null	null	null	null
PF3D7_0807000	YEATS domain-containing protein, putative	null	#N/A	Not Detected	#N/A	Not Detected	#N/A	#N/A	#N/A	#N/A	#N/A	#N/A	#N/A	#N/A	#N/A	#N/A	#N/A	#N/A	#N/A	#N/A	#N/A						GO:0005634	nucleus	null	null	GO:0006355	regulation of transcription, DNA-templated	null	null	null	null	GO:0006355	regulation of transcription, DNA-templated	null	null
PF3D7_0627400	mitochondrial import inner membrane translocase subunit TIM22, putative	TIM22	#N/A	3	#N/A	Not Detected	#N/A	#N/A	#N/A	#N/A	#N/A	#N/A	#N/A	#N/A	#N/A	#N/A	#N/A	#N/A	#N/A	#N/A	#N/A						null	null	null	null	null	null	GO:0005744	mitochondrial inner membrane presequence translocase complex	GO:0008565	protein transporter activity	GO:0006626	protein targeting to mitochondrion	null	null
PF3D7_0502200	protein Mpv17, putative	MPV17	#N/A	Not Detected	#N/A	Not Detected	#N/A	#N/A	#N/A	#N/A	#N/A	#N/A	#N/A	#N/A	#N/A	#N/A	#N/A	#N/A	#N/A	#N/A	#N/A						GO:0016021	integral component of membrane	null	null	null	null	GO:0005743	mitochondrial inner membrane	null	null	null	null	null	null
PF3D7_0935300	phosphatidylinositol N-acetylglucosaminyltransferase subunit P, putative	null	#N/A	Not Detected	#N/A	Not Detected	#N/A	#N/A	#N/A	#N/A	#N/A	#N/A	#N/A	#N/A	#N/A	#N/A	#N/A	#N/A	#N/A	#N/A	#N/A						null	null	GO:0017176	phosphatidylinositol N-acetylglucosaminyltransferase activity	GO:0006506	GPI anchor biosynthetic process	null	null	null	null	null	null	2.4.1.198 (Phosphatidylinositol N-acetylglucosaminyltransferase)	2.4.1.198 (Phosphatidylinositol N-acetylglucosaminyltransferase)
PF3D7_0614000	thiamin-phosphate pyrophosphorylase, putative	null	#N/A	Not Detected	#N/A	Not Detected	#N/A	#N/A	#N/A	#N/A	#N/A	#N/A	#N/A	#N/A	#N/A	#N/A	#N/A	#N/A	#N/A	#N/A	#N/A						null	null	GO:0004789	thiamine-phosphate diphosphorylase activity	GO:0009228	thiamine biosynthetic process	null	null	GO:0004789	thiamine-phosphate diphosphorylase activity	GO:0009228	thiamine biosynthetic process	2.5.1.3 (Thiamine-phosphate diphosphorylase)	2.5.1.3 (Thiamine-phosphate diphosphorylase)
PF3D7_0203300	ERCC1 nucleotide excision repair protein, putative	ERCC1	#N/A	Not Detected	#N/A	Not Detected	#N/A	#N/A	#N/A	#N/A	#N/A	#N/A	#N/A	#N/A	#N/A	#N/A	#N/A	#N/A	#N/A	#N/A	#N/A						GO:0005634	nucleus	GO:0003684, GO:0004519	damaged DNA binding, endonuclease activity	GO:0006281	DNA repair	null	null	GO:0003684, GO:0004520	damaged DNA binding, endodeoxyribonuclease activity	GO:0006289	nucleotide-excision repair	3.1.21.1 (Deoxyribonuclease I)	3.1.21.1 (Deoxyribonuclease I)
PF3D7_0833500	erythrocyte membrane protein 1, PfEMP1	VAR	#N/A	Not Detected	#N/A	Not Detected	#N/A	#N/A	#N/A	#N/A	#N/A	#N/A	#N/A	#N/A	#N/A	#N/A	#N/A	#N/A	#N/A	#N/A	#N/A						GO:0016021	integral component of membrane	GO:0004872	receptor activity	GO:0009405	pathogenesis	null	null	null	null	null	null	null	null
PF3D7_1332500	SAM-dependent RNA methyltransferase, putative	null	#N/A	Not Detected	#N/A	Not Detected	#N/A	#N/A	#N/A	#N/A	#N/A	#N/A	#N/A	#N/A	#N/A	#N/A	#N/A	#N/A	#N/A	#N/A	#N/A						GO:0005737	cytoplasm	GO:0008168	methyltransferase activity	null	null	null	null	null	null	null	null	2.1.1.- (Methyltransferases.); 2.1.1.220 (tRNA (adenine(58)-N(1))-methyltransferase)	2.1.1.- (Methyltransferases.)
PF3D7_0700800	Pfmc-2TM Maurer's cleft two transmembrane protein	MC-2TM	#N/A	Not Detected	#N/A	Not Detected	#N/A	#N/A	#N/A	#N/A	#N/A	#N/A	#N/A	#N/A	#N/A	#N/A	#N/A	#N/A	#N/A	#N/A	#N/A						null	null	null	null	null	null	GO:0020036, GO:0016021	Maurer's cleft, integral component of membrane	null	null	GO:0042000	translocation of peptides or proteins into host	null	null
PF3D7_1300200	rifin	RIF	#N/A	Not Detected	#N/A	Not Detected	#N/A	#N/A	#N/A	#N/A	#N/A	#N/A	#N/A	#N/A	#N/A	#N/A	#N/A	#N/A	#N/A	#N/A	#N/A						null	null	null	null	null	null	GO:0020036, GO:0020002, GO:0020003	Maurer's cleft, host cell plasma membrane, symbiont-containing vacuole	null	null	GO:0020033, GO:0020035, GO:0020013	antigenic variation, cytoadherence to microvasculature, mediated by symbiont protein, modulation by symbiont of host erythrocyte aggregation	null	null
PF3D7_0714900	tRNA Serine	null	#N/A	Not Detected	#N/A	Not Detected	#N/A	#N/A	#N/A	#N/A	#N/A	#N/A	#N/A	#N/A	#N/A	#N/A	#N/A	#N/A	#N/A	#N/A	#N/A						null	null	null	null	null	null	null	null	null	null	null	null	null	null
PF3D7_0208300	conserved Plasmodium protein, unknown function	null	#N/A	Not Detected	#N/A	Not Detected	#N/A	#N/A	#N/A	#N/A	#N/A	#N/A	#N/A	#N/A	#N/A	#N/A	#N/A	#N/A	#N/A	#N/A	#N/A						GO:0005737	cytoplasm	GO:0008270	zinc ion binding	GO:0009790, GO:0030216	embryo development, keratinocyte differentiation	null	null	null	null	null	null	null	null
PF3D7_1406500	WD repeat-containing protein 65, putative	WDR65	#N/A	Not Detected	#N/A	Not Detected	#N/A	#N/A	#N/A	#N/A	#N/A	#N/A	#N/A	#N/A	#N/A	#N/A	#N/A	#N/A	#N/A	#N/A	#N/A						GO:0005737, GO:0016459	cytoplasm, myosin complex	GO:0005524, GO:0003779, GO:0005516, GO:0003774, GO:0005515	ATP binding, actin binding, calmodulin binding, motor activity, protein binding	null	null	null	null	null	null	null	null	null	null
PF3D7_1025800	conserved Plasmodium protein, unknown function	null	#N/A	5	#N/A	6	#N/A	#N/A	#N/A	#N/A	#N/A	#N/A	#N/A	#N/A	#N/A	#N/A	#N/A	#N/A	#N/A	#N/A	#N/A						null	null	null	null	null	null	null	null	null	null	null	null	null	null
PF3D7_1468300	leucine-rich repeat protein	LRR14.1	#N/A	Not Detected	#N/A	Not Detected	#N/A	#N/A	#N/A	#N/A	#N/A	#N/A	#N/A	#N/A	#N/A	#N/A	#N/A	#N/A	#N/A	#N/A	#N/A						null	null	GO:0005515	protein binding	null	null	null	null	null	null	null	null	null	null
PF3D7_0104700	major facilitator superfamily-related transporter, putative	MFR2	#N/A	Not Detected	#N/A	Not Detected	#N/A	#N/A	#N/A	#N/A	#N/A	#N/A	#N/A	#N/A	#N/A	#N/A	#N/A	#N/A	#N/A	#N/A	#N/A						null	null	null	null	null	null	null	null	null	null	null	null	null	null
PF3D7_0904300	conserved protein, unknown function	null	#N/A	Not Detected	#N/A	Not Detected	#N/A	#N/A	#N/A	#N/A	#N/A	#N/A	#N/A	#N/A	#N/A	#N/A	#N/A	#N/A	#N/A	#N/A	#N/A						null	null	null	null	null	null	null	null	null	null	null	null	null	null
PF3D7_0927000	CS domain protein, putative	null	#N/A	Not Detected	#N/A	Not Detected	#N/A	#N/A	#N/A	#N/A	#N/A	#N/A	#N/A	#N/A	#N/A	#N/A	#N/A	#N/A	#N/A	#N/A	#N/A						null	null	null	null	null	null	null	null	null	null	null	null	null	null
PF3D7_0202900	palmitoyltransferase DHHC12, putative	DHHC12	#N/A	Not Detected	#N/A	Not Detected	#N/A	#N/A	#N/A	#N/A	#N/A	#N/A	#N/A	#N/A	#N/A	#N/A	#N/A	#N/A	#N/A	#N/A	#N/A						GO:0016020	membrane	GO:0008270	zinc ion binding	null	null	null	null	GO:0016409	palmitoyltransferase activity	GO:0018345	protein palmitoylation	2.3.1.- (Transferring groups other than amino-acyl groups.)	2.3.1.- (Transferring groups other than amino-acyl groups.)
PF3D7_1465600	conserved Plasmodium protein, unknown function	null	#N/A	Not Detected	#N/A	Not Detected	#N/A	#N/A	#N/A	#N/A	#N/A	#N/A	#N/A	#N/A	#N/A	#N/A	#N/A	#N/A	#N/A	#N/A	#N/A						GO:0005737	cytoplasm	null	null	null	null	null	null	null	null	null	null	null	null
PF3D7_1237200	conserved Plasmodium protein, unknown function	null	#N/A	Not Detected	#N/A	Not Detected	#N/A	#N/A	#N/A	#N/A	#N/A	#N/A	#N/A	#N/A	#N/A	#N/A	#N/A	#N/A	#N/A	#N/A	#N/A						GO:0016020, GO:0005634	membrane, nucleus	GO:0005488	binding	null	null	null	null	null	null	null	null	null	null
PF3D7_1005700	peptidase, putative	null	#N/A	Not Detected	#N/A	Not Detected	#N/A	#N/A	#N/A	#N/A	#N/A	#N/A	#N/A	#N/A	#N/A	#N/A	#N/A	#N/A	#N/A	#N/A	#N/A						null	null	GO:0004222	metalloendopeptidase activity	GO:0006508	proteolysis	null	null	null	null	null	null	null	3.4.24.16 (Neurolysin)
PF3D7_1021700	conserved Plasmodium membrane protein, unknown function	null	#N/A	Not Detected	#N/A	Not Detected	#N/A	#N/A	#N/A	#N/A	#N/A	#N/A	#N/A	#N/A	#N/A	#N/A	#N/A	#N/A	#N/A	#N/A	#N/A						GO:0016021, GO:0005746	integral component of membrane, mitochondrial respiratory chain	GO:0008137	NADH dehydrogenase (ubiquinone) activity	GO:0042773, GO:0006810	ATP synthesis coupled electron transport, transport	null	null	null	null	null	null	null	null
PF3D7_1448500	conserved Plasmodium protein, unknown function	null	#N/A	Not Detected	#N/A	Not Detected	#N/A	#N/A	#N/A	#N/A	#N/A	#N/A	#N/A	#N/A	#N/A	#N/A	#N/A	#N/A	#N/A	#N/A	#N/A						null	null	null	null	null	null	null	null	null	null	null	null	null	null
PF3D7_0602500	geranylgeranyltransferase, putative	null	#N/A	4	#N/A	Not Detected	#N/A	#N/A	#N/A	#N/A	#N/A	#N/A	#N/A	#N/A	#N/A	#N/A	#N/A	#N/A	#N/A	#N/A	#N/A						null	null	GO:0003824	catalytic activity	null	null	null	null	GO:0004661	protein geranylgeranyltransferase activity	GO:0018344	protein geranylgeranylation	2.5.1.58 (Protein farnesyltransferase); 2.5.1.59 (Protein geranylgeranyltransferase type I)	2.5.1.- (Transferring alkyl or aryl groups, other than methyl groups.)
PF3D7_1121100	conserved Plasmodium protein, unknown function	null	#N/A	5	#N/A	2	#N/A	#N/A	#N/A	#N/A	#N/A	#N/A	#N/A	#N/A	#N/A	#N/A	#N/A	#N/A	#N/A	#N/A	#N/A						GO:0016459	myosin complex	GO:0005524, GO:0003779, GO:0005516, GO:0003774	ATP binding, actin binding, calmodulin binding, motor activity	null	null	GO:0020011	apicoplast	null	null	null	null	null	null
PF3D7_1304000	condensin complex subunit 2, putative	null	#N/A	Not Detected	#N/A	Not Detected	#N/A	#N/A	#N/A	#N/A	#N/A	#N/A	#N/A	#N/A	#N/A	#N/A	#N/A	#N/A	#N/A	#N/A	#N/A						GO:0000796, GO:0005737, GO:0005634	condensin complex, cytoplasm, nucleus	null	null	GO:0007076	mitotic chromosome condensation	null	null	null	null	null	null	null	null
PF3D7_0800300	erythrocyte membrane protein 1, PfEMP1	VAR	#N/A	Not Detected	#N/A	Not Detected	#N/A	#N/A	#N/A	#N/A	#N/A	#N/A	#N/A	#N/A	#N/A	#N/A	#N/A	#N/A	#N/A	#N/A	#N/A						GO:0016021	integral component of membrane	GO:0004872	receptor activity	GO:0009405	pathogenesis	GO:0020002, GO:0020030	host cell plasma membrane, infected host cell surface knob	GO:0050839	cell adhesion molecule binding	GO:0020033, GO:0020035, GO:0020013, GO:0016337	antigenic variation, cytoadherence to microvasculature, mediated by symbiont protein, modulation by symbiont of host erythrocyte aggregation, single organismal cell-cell adhesion	null	null
PF3D7_1463100	conserved Plasmodium protein, unknown function, pseudogene	null	#N/A	Not Detected	#N/A	Not Detected	#N/A	#N/A	#N/A	#N/A	#N/A	#N/A	#N/A	#N/A	#N/A	#N/A	#N/A	#N/A	#N/A	#N/A	#N/A						null	null	null	null	null	null	null	null	null	null	null	null	null	null
PF3D7_0806300	ferlin, putative	null	#N/A	2	#N/A	Not Detected	#N/A	#N/A	#N/A	#N/A	#N/A	#N/A	#N/A	#N/A	#N/A	#N/A	#N/A	#N/A	#N/A	#N/A	#N/A						null	null	GO:0005515	protein binding	null	null	null	null	null	null	null	null	null	null
PF3D7_1007000	conserved membrane protein, unknown function	null	#N/A	4	#N/A	4	#N/A	#N/A	#N/A	#N/A	#N/A	#N/A	#N/A	#N/A	#N/A	#N/A	#N/A	#N/A	#N/A	#N/A	#N/A						GO:0016021	integral component of membrane	null	null	null	null	null	null	null	null	null	null	null	null
PF3D7_1141900	inner membrane complex protein 1b, putative	IMC1b	#N/A	Not Detected	#N/A	Not Detected	#N/A	#N/A	#N/A	#N/A	#N/A	#N/A	#N/A	#N/A	#N/A	#N/A	#N/A	#N/A	#N/A	#N/A	#N/A						null	null	null	null	null	null	GO:0070258, GO:0020038	inner membrane complex, subpellicular network	GO:0005200	structural constituent of cytoskeleton	null	null	null	null
PF3D7_0400700	rifin	RIF	#N/A	Not Detected	#N/A	Not Detected	#N/A	#N/A	#N/A	#N/A	#N/A	#N/A	#N/A	#N/A	#N/A	#N/A	#N/A	#N/A	#N/A	#N/A	#N/A						null	null	null	null	null	null	GO:0020036, GO:0020002, GO:0020003	Maurer's cleft, host cell plasma membrane, symbiont-containing vacuole	null	null	GO:0020033, GO:0020035, GO:0020013	antigenic variation, cytoadherence to microvasculature, mediated by symbiont protein, modulation by symbiont of host erythrocyte aggregation	null	null
PF3D7_0716900	drug/metabolite transporter, putative	DMT2	#N/A	Not Detected	#N/A	Not Detected	#N/A	#N/A	#N/A	#N/A	#N/A	#N/A	#N/A	#N/A	#N/A	#N/A	#N/A	#N/A	#N/A	#N/A	#N/A						null	null	null	null	GO:0055085	transmembrane transport	GO:0016020	membrane	GO:0005215	transporter activity	GO:0006810	transport	3.6.3.44 (Xenobiotic-transporting ATPase)	3.6.3.44 (Xenobiotic-transporting ATPase)
PF3D7_1106200	conserved Plasmodium protein, unknown function	null	#N/A	1	#N/A	1	#N/A	#N/A	#N/A	#N/A	#N/A	#N/A	#N/A	#N/A	#N/A	#N/A	#N/A	#N/A	#N/A	#N/A	#N/A						null	null	null	null	null	null	GO:0020011	apicoplast	null	null	null	null	null	null
PF3D7_0609100	zinc transporter ZIP1, putative	ZIP1	#N/A	Not Detected	#N/A	Not Detected	#N/A	#N/A	#N/A	#N/A	#N/A	#N/A	#N/A	#N/A	#N/A	#N/A	#N/A	#N/A	#N/A	#N/A	#N/A						GO:0016020	membrane	GO:0046873	metal ion transmembrane transporter activity	GO:0030001, GO:0055085	metal ion transport, transmembrane transport	GO:0016021	integral component of membrane	null	null	null	null	null	null
PF3D7_1120600	conserved Plasmodium protein, unknown function	null	#N/A	Not Detected	#N/A	Not Detected	#N/A	#N/A	#N/A	#N/A	#N/A	#N/A	#N/A	#N/A	#N/A	#N/A	#N/A	#N/A	#N/A	#N/A	#N/A						GO:0016020	membrane	null	null	null	null	null	null	null	null	null	null	null	null
PF3D7_0419400	conserved Plasmodium protein, unknown function	null	#N/A	Not Detected	#N/A	Not Detected	#N/A	#N/A	#N/A	#N/A	#N/A	#N/A	#N/A	#N/A	#N/A	#N/A	#N/A	#N/A	#N/A	#N/A	#N/A						GO:0005737	cytoplasm	GO:0000166	nucleotide binding	null	null	null	null	null	null	null	null	null	null
PF3D7_0804300	zinc finger protein, putative	null	#N/A	Not Detected	#N/A	Not Detected	#N/A	#N/A	#N/A	#N/A	#N/A	#N/A	#N/A	#N/A	#N/A	#N/A	#N/A	#N/A	#N/A	#N/A	#N/A						null	null	null	null	null	null	null	null	null	null	null	null	null	null
PF3D7_1344100	krox-like protein, putative	null	#N/A	1	#N/A	Not Detected	#N/A	#N/A	#N/A	#N/A	#N/A	#N/A	#N/A	#N/A	#N/A	#N/A	#N/A	#N/A	#N/A	#N/A	#N/A						GO:0005739	mitochondrion	null	null	null	null	null	null	null	null	null	null	null	null
PF3D7_0421600	erythrocyte membrane protein 1 (PfEMP1)-like pseudogene	VAR	#N/A	Not Detected	#N/A	Not Detected	#N/A	#N/A	#N/A	#N/A	#N/A	#N/A	#N/A	#N/A	#N/A	#N/A	#N/A	#N/A	#N/A	#N/A	#N/A						null	null	null	null	null	null	null	null	null	null	null	null	null	null
PF3D7_0311900	conserved Plasmodium protein, unknown function	null	#N/A	Not Detected	#N/A	Not Detected	#N/A	#N/A	#N/A	#N/A	#N/A	#N/A	#N/A	#N/A	#N/A	#N/A	#N/A	#N/A	#N/A	#N/A	#N/A						GO:0016020	membrane	null	null	null	null	null	null	null	null	null	null	null	null
PF3D7_1217600	anaphase-promoting complex subunit 10, putative	APC10	#N/A	Not Detected	#N/A	Not Detected	#N/A	#N/A	#N/A	#N/A	#N/A	#N/A	#N/A	#N/A	#N/A	#N/A	#N/A	#N/A	#N/A	#N/A	#N/A						null	null	null	null	null	null	GO:0005680	anaphase-promoting complex	null	null	null	null	null	null
PF3D7_1434000	CCR4-associated factor 16, putative	CAF16	#N/A	2	#N/A	Not Detected	#N/A	#N/A	#N/A	#N/A	#N/A	#N/A	#N/A	#N/A	#N/A	#N/A	#N/A	#N/A	#N/A	#N/A	#N/A						null	null	GO:0005524, GO:0016887	ATP binding, ATPase activity	null	null	GO:0016020	membrane	GO:0042626	ATPase activity, coupled to transmembrane movement of substances	GO:0006810	transport	null	null
PF3D7_1417900	conserved Plasmodium protein, unknown function	null	#N/A	8	#N/A	9	#N/A	#N/A	#N/A	#N/A	#N/A	#N/A	#N/A	#N/A	#N/A	#N/A	#N/A	#N/A	#N/A	#N/A	#N/A						null	null	null	null	null	null	null	null	null	null	null	null	null	null
PF3D7_0315300	conserved Plasmodium protein, unknown function	null	#N/A	Not Detected	#N/A	Not Detected	#N/A	#N/A	#N/A	#N/A	#N/A	#N/A	#N/A	#N/A	#N/A	#N/A	#N/A	#N/A	#N/A	#N/A	#N/A						null	null	null	null	null	null	null	null	null	null	null	null	null	null
PF3D7_0601800	H/ACA snoRNA	null	#N/A	Not Detected	#N/A	Not Detected	#N/A	#N/A	#N/A	#N/A	#N/A	#N/A	#N/A	#N/A	#N/A	#N/A	#N/A	#N/A	#N/A	#N/A	#N/A						null	null	null	null	null	null	null	null	null	null	null	null	null	null
PF3D7_1373400	rifin	RIF	#N/A	Not Detected	#N/A	Not Detected	#N/A	#N/A	#N/A	#N/A	#N/A	#N/A	#N/A	#N/A	#N/A	#N/A	#N/A	#N/A	#N/A	#N/A	#N/A						null	null	null	null	null	null	GO:0020036, GO:0020002, GO:0020003	Maurer's cleft, host cell plasma membrane, symbiont-containing vacuole	null	null	GO:0020033, GO:0020035, GO:0020013	antigenic variation, cytoadherence to microvasculature, mediated by symbiont protein, modulation by symbiont of host erythrocyte aggregation	null	null
PF3D7_0828000	rhomboid protease ROM3	ROM3	#N/A	Not Detected	#N/A	Not Detected	#N/A	#N/A	#N/A	#N/A	#N/A	#N/A	#N/A	#N/A	#N/A	#N/A	#N/A	#N/A	#N/A	#N/A	#N/A						GO:0016021	integral component of membrane	GO:0004252	serine-type endopeptidase activity	null	null	null	null	null	null	GO:0006465	signal peptide processing	3.4.21.105 (Rhomboid protease)	3.4.21.105 (Rhomboid protease)
PF3D7_0506000	conserved Plasmodium protein, unknown function	null	#N/A	Not Detected	#N/A	Not Detected	#N/A	#N/A	#N/A	#N/A	#N/A	#N/A	#N/A	#N/A	#N/A	#N/A	#N/A	#N/A	#N/A	#N/A	#N/A						GO:0005737	cytoplasm	null	null	null	null	null	null	null	null	null	null	null	null
PF3D7_0620600	conserved Plasmodium protein, unknown function	null	#N/A	Not Detected	#N/A	Not Detected	#N/A	#N/A	#N/A	#N/A	#N/A	#N/A	#N/A	#N/A	#N/A	#N/A	#N/A	#N/A	#N/A	#N/A	#N/A						null	null	null	null	null	null	null	null	null	null	null	null	null	null
PF3D7_1328700	Plasmodium RNA of unknown function RUF1	null	#N/A	Not Detected	#N/A	Not Detected	#N/A	#N/A	#N/A	#N/A	#N/A	#N/A	#N/A	#N/A	#N/A	#N/A	#N/A	#N/A	#N/A	#N/A	#N/A						null	null	null	null	null	null	null	null	null	null	null	null	null	null
PF3D7_0415600	GTP:AMP phosphotransferase	GAK	#N/A	Not Detected	#N/A	Not Detected	#N/A	#N/A	#N/A	#N/A	#N/A	#N/A	#N/A	#N/A	#N/A	#N/A	#N/A	#N/A	#N/A	#N/A	#N/A						null	null	GO:0005524, GO:0004017	ATP binding, adenylate kinase activity	null	null	GO:0005759	mitochondrial matrix	GO:0004017, GO:0046899	adenylate kinase activity, nucleoside triphosphate adenylate kinase activity	GO:0006139	nucleobase-containing compound metabolic process	2.7.4.10 (Nucleoside-triphosphate--adenylate kinase)	2.7.4.10 (Nucleoside-triphosphate--adenylate kinase)
PF3D7_1435500	conserved Plasmodium protein, unknown function	null	#N/A	3	#N/A	Not Detected	#N/A	#N/A	#N/A	#N/A	#N/A	#N/A	#N/A	#N/A	#N/A	#N/A	#N/A	#N/A	#N/A	#N/A	#N/A						GO:0030132, GO:0030130	clathrin coat of coated pit, clathrin coat of trans-Golgi network vesicle	GO:0005198	structural molecule activity	GO:0006886, GO:0016192	intracellular protein transport, vesicle-mediated transport	null	null	null	null	null	null	null	null
PF3D7_0206300	pentafunctional AROM polypeptide, putative, pseudogene	AROM	#N/A	Not Detected	#N/A	Not Detected	#N/A	#N/A	#N/A	#N/A	#N/A	#N/A	#N/A	#N/A	#N/A	#N/A	#N/A	#N/A	#N/A	#N/A	#N/A						GO:0005737	cytoplasm	GO:0003856, GO:0016765	3-dehydroquinate synthase activity, transferase activity, transferring alkyl or aryl (other than methyl) groups	GO:0009073	aromatic amino acid family biosynthetic process	null	null	null	null	null	null	1.1.1.25 (Shikimate dehydrogenase); 2.5.1.19 (3-phosphoshikimate 1-carboxyvinyltransferase); 2.7.1.71 (Shikimate kinase); 4.2.1.10 (3-dehydroquinate dehydratase); 4.2.3.4 (3-dehydroquinate synthase)	null
PF3D7_1255200	erythrocyte membrane protein 1, PfEMP1	VAR	#N/A	Not Detected	#N/A	Not Detected	#N/A	#N/A	#N/A	#N/A	#N/A	#N/A	#N/A	#N/A	#N/A	#N/A	#N/A	#N/A	#N/A	#N/A	#N/A						GO:0016021	integral component of membrane	GO:0004872	receptor activity	GO:0009405	pathogenesis	GO:0020002, GO:0020030	host cell plasma membrane, infected host cell surface knob	GO:0050839, GO:0046789	cell adhesion molecule binding, host cell surface receptor binding	GO:0020033, GO:0020035, GO:0020013, GO:0016337	antigenic variation, cytoadherence to microvasculature, mediated by symbiont protein, modulation by symbiont of host erythrocyte aggregation, single organismal cell-cell adhesion	null	null
PF3D7_0410900	conserved Plasmodium protein, unknown function	null	#N/A	3	#N/A	Not Detected	#N/A	#N/A	#N/A	#N/A	#N/A	#N/A	#N/A	#N/A	#N/A	#N/A	#N/A	#N/A	#N/A	#N/A	#N/A						GO:0005737, GO:0016459	cytoplasm, myosin complex	GO:0005524, GO:0003779, GO:0005516, GO:0003774	ATP binding, actin binding, calmodulin binding, motor activity	null	null	null	null	null	null	null	null	null	null
PF3D7_0807200	conserved Plasmodium membrane protein, unknown function	null	#N/A	Not Detected	#N/A	Not Detected	#N/A	#N/A	#N/A	#N/A	#N/A	#N/A	#N/A	#N/A	#N/A	#N/A	#N/A	#N/A	#N/A	#N/A	#N/A						GO:0016020	membrane	null	null	null	null	null	null	null	null	null	null	null	null
PF3D7_1307300	ATP-dependent RNA helicase DBP6, putative	DBP6	#N/A	Not Detected	#N/A	Not Detected	#N/A	#N/A	#N/A	#N/A	#N/A	#N/A	#N/A	#N/A	#N/A	#N/A	#N/A	#N/A	#N/A	#N/A	#N/A						null	null	GO:0005524, GO:0003676	ATP binding, nucleic acid binding	null	null	GO:0030687	preribosome, large subunit precursor	GO:0004004	ATP-dependent RNA helicase activity	null	null	3.6.4.13 (RNA helicase)	3.6.4.13 (RNA helicase)
PF3D7_0621600	tRNA Serine	null	#N/A	Not Detected	#N/A	Not Detected	#N/A	#N/A	#N/A	#N/A	#N/A	#N/A	#N/A	#N/A	#N/A	#N/A	#N/A	#N/A	#N/A	#N/A	#N/A						null	null	null	null	null	null	null	null	null	null	null	null	null	null
PF3D7_0508900	conserved Plasmodium protein, unknown function	null	#N/A	Not Detected	#N/A	Not Detected	#N/A	#N/A	#N/A	#N/A	#N/A	#N/A	#N/A	#N/A	#N/A	#N/A	#N/A	#N/A	#N/A	#N/A	#N/A						GO:0005737, GO:0016459	cytoplasm, myosin complex	GO:0005524, GO:0003779, GO:0003774	ATP binding, actin binding, motor activity	null	null	null	null	null	null	null	null	null	null
PF3D7_0905600	WD repeat-containing protein 66, putative	WDR66	#N/A	Not Detected	#N/A	Not Detected	#N/A	#N/A	#N/A	#N/A	#N/A	#N/A	#N/A	#N/A	#N/A	#N/A	#N/A	#N/A	#N/A	#N/A	#N/A						GO:0005737	cytoplasm	GO:0005515	protein binding	null	null	null	null	null	null	null	null	null	null
PF3D7_1007100	conserved Plasmodium protein, unknown function	null	#N/A	Not Detected	#N/A	Not Detected	#N/A	#N/A	#N/A	#N/A	#N/A	#N/A	#N/A	#N/A	#N/A	#N/A	#N/A	#N/A	#N/A	#N/A	#N/A						null	null	null	null	null	null	null	null	null	null	null	null	null	null
PF3D7_1137400	UVB-resistance protein UVR8 homologue	null	#N/A	5	#N/A	4	#N/A	#N/A	#N/A	#N/A	#N/A	#N/A	#N/A	#N/A	#N/A	#N/A	#N/A	#N/A	#N/A	#N/A	#N/A						null	null	null	null	null	null	null	null	null	null	null	null	null	6.3.2.- (Acid--amino-acid ligases (peptide synthases).)
PF3D7_0807100	ATP-dependent RNA helicase DHH1, putative	DHH1	#N/A	Not Detected	#N/A	Not Detected	#N/A	#N/A	#N/A	#N/A	#N/A	#N/A	#N/A	#N/A	#N/A	#N/A	#N/A	#N/A	#N/A	#N/A	#N/A						null	null	GO:0005524, GO:0003676	ATP binding, nucleic acid binding	null	null	null	null	GO:0003729	mRNA binding	null	null	3.6.4.13 (RNA helicase)	3.6.4.13 (RNA helicase)
PF3D7_1139200	conserved Plasmodium protein, unknown function	null	#N/A	Not Detected	#N/A	Not Detected	#N/A	#N/A	#N/A	#N/A	#N/A	#N/A	#N/A	#N/A	#N/A	#N/A	#N/A	#N/A	#N/A	#N/A	#N/A						null	null	null	null	null	null	null	null	null	null	null	null	null	null
PF3D7_0817400	phosphatase, putative	null	#N/A	Not Detected	#N/A	Not Detected	#N/A	#N/A	#N/A	#N/A	#N/A	#N/A	#N/A	#N/A	#N/A	#N/A	#N/A	#N/A	#N/A	#N/A	#N/A						GO:0005737	cytoplasm	null	null	null	null	null	null	null	null	null	null	null	null
PF3D7_0928900	guanylate kinase	GK	#N/A	5	#N/A	Not Detected	#N/A	#N/A	#N/A	#N/A	#N/A	#N/A	#N/A	#N/A	#N/A	#N/A	#N/A	#N/A	#N/A	#N/A	#N/A						null	null	GO:0004385, GO:0005515	guanylate kinase activity, protein binding	GO:0006163	purine nucleotide metabolic process	null	null	GO:0004385, GO:0019206	guanylate kinase activity, nucleoside kinase activity	GO:0006186	dGDP phosphorylation	2.7.4.8 (Guanylate kinase)	2.7.4.8 (Guanylate kinase)
PF3D7_0623300	EGF-like membrane protein, putative	null	#N/A	Not Detected	#N/A	Not Detected	#N/A	#N/A	#N/A	#N/A	#N/A	#N/A	#N/A	#N/A	#N/A	#N/A	#N/A	#N/A	#N/A	#N/A	#N/A						GO:0016021	integral component of membrane	GO:0005509, GO:0005515	calcium ion binding, protein binding	null	null	null	null	null	null	null	null	null	null
PF3D7_0112600	unspecified product	null	#N/A	Not Detected	#N/A	Not Detected	#N/A	#N/A	#N/A	#N/A	#N/A	#N/A	#N/A	#N/A	#N/A	#N/A	#N/A	#N/A	#N/A	#N/A	#N/A						null	null	null	null	null	null	null	null	null	null	null	null	null	null
PF3D7_0518000	NOSIP domain-containing protein, putative	null	#N/A	Not Detected	#N/A	Not Detected	#N/A	#N/A	#N/A	#N/A	#N/A	#N/A	#N/A	#N/A	#N/A	#N/A	#N/A	#N/A	#N/A	#N/A	#N/A						null	null	null	null	GO:0050999	regulation of nitric-oxide synthase activity	null	null	null	null	null	null	null	null
PF3D7_1134700	DNA-directed RNA polymerase I subunit RPA2, putative	RPA2	#N/A	Not Detected	#N/A	Not Detected	#N/A	#N/A	#N/A	#N/A	#N/A	#N/A	#N/A	#N/A	#N/A	#N/A	#N/A	#N/A	#N/A	#N/A	#N/A						null	null	GO:0003677, GO:0003899	DNA binding, DNA-directed RNA polymerase activity	GO:0006351	transcription, DNA-templated	GO:0005736	DNA-directed RNA polymerase I complex	GO:0003677, GO:0003899	DNA binding, DNA-directed RNA polymerase activity	GO:0006360	transcription from RNA polymerase I promoter	2.7.7.6 (DNA-directed RNA polymerase)	2.7.7.6 (DNA-directed RNA polymerase)
PF3D7_0824200	conserved Plasmodium protein, unknown function	null	#N/A	Not Detected	#N/A	Not Detected	#N/A	#N/A	#N/A	#N/A	#N/A	#N/A	#N/A	#N/A	#N/A	#N/A	#N/A	#N/A	#N/A	#N/A	#N/A						GO:0005737	cytoplasm	GO:0000166	nucleotide binding	null	null	null	null	null	null	null	null	null	null
PF3D7_0507000	conserved Plasmodium protein, unknown function	null	#N/A	Not Detected	#N/A	Not Detected	#N/A	#N/A	#N/A	#N/A	#N/A	#N/A	#N/A	#N/A	#N/A	#N/A	#N/A	#N/A	#N/A	#N/A	#N/A						null	null	null	null	null	null	GO:0020011	apicoplast	null	null	null	null	null	null
PF3D7_0607800	GTP-binding protein, putative	null	#N/A	Not Detected	#N/A	Not Detected	#N/A	#N/A	#N/A	#N/A	#N/A	#N/A	#N/A	#N/A	#N/A	#N/A	#N/A	#N/A	#N/A	#N/A	#N/A						null	null	GO:0005525, GO:0003924	GTP binding, GTPase activity	GO:0006400	tRNA modification	null	null	null	null	null	null	null	null
PF3D7_0625200	conserved Plasmodium protein, unknown function	null	#N/A	Not Detected	#N/A	Not Detected	#N/A	#N/A	#N/A	#N/A	#N/A	#N/A	#N/A	#N/A	#N/A	#N/A	#N/A	#N/A	#N/A	#N/A	#N/A						null	null	GO:0003677, GO:0003899	DNA binding, DNA-directed RNA polymerase activity	GO:0006351	transcription, DNA-templated	GO:0020011	apicoplast	null	null	null	null	null	null
PF3D7_0700100	erythrocyte membrane protein 1, PfEMP1	VAR	#N/A	Not Detected	#N/A	Not Detected	#N/A	#N/A	#N/A	#N/A	#N/A	#N/A	#N/A	#N/A	#N/A	#N/A	#N/A	#N/A	#N/A	#N/A	#N/A						GO:0016021	integral component of membrane	GO:0004872	receptor activity	GO:0009405	pathogenesis	null	null	null	null	null	null	null	null
PF3D7_0926500	conserved Plasmodium protein, unknown function	null	#N/A	Not Detected	#N/A	Not Detected	#N/A	#N/A	#N/A	#N/A	#N/A	#N/A	#N/A	#N/A	#N/A	#N/A	#N/A	#N/A	#N/A	#N/A	#N/A						null	null	null	null	null	null	null	null	null	null	null	null	null	null
PF3D7_1205900	conserved protein, unknown function	null	#N/A	1	#N/A	Not Detected	#N/A	#N/A	#N/A	#N/A	#N/A	#N/A	#N/A	#N/A	#N/A	#N/A	#N/A	#N/A	#N/A	#N/A	#N/A						GO:0016021	integral component of membrane	null	null	null	null	null	null	null	null	null	null	null	null
PF3D7_1225100	isoleucine--tRNA ligase, putative	null	#N/A	Not Detected	#N/A	Not Detected	#N/A	#N/A	#N/A	#N/A	#N/A	#N/A	#N/A	#N/A	#N/A	#N/A	#N/A	#N/A	#N/A	#N/A	#N/A						null	null	GO:0005524, GO:0002161, GO:0004812	ATP binding, aminoacyl-tRNA editing activity, aminoacyl-tRNA ligase activity	GO:0006418	tRNA aminoacylation for protein translation	GO:0020011	apicoplast	null	null	null	null	6.1.1.5 (Isoleucine--tRNA ligase)	6.1.1.5 (Isoleucine--tRNA ligase)
PF3D7_1440200	stromal-processing peptidase, putative	SPP	#N/A	1	#N/A	1	#N/A	#N/A	#N/A	#N/A	#N/A	#N/A	#N/A	#N/A	#N/A	#N/A	#N/A	#N/A	#N/A	#N/A	#N/A						null	null	GO:0003824, GO:0046872	catalytic activity, metal ion binding	null	null	GO:0020011	apicoplast	GO:0004222	metalloendopeptidase activity	GO:0006508	proteolysis	3.4.24.55 (Pitrilysin); 3.4.24.56 (Insulysin)	null
PF3D7_0810700	conserved Plasmodium protein, unknown function	null	#N/A	4	#N/A	Not Detected	#N/A	#N/A	#N/A	#N/A	#N/A	#N/A	#N/A	#N/A	#N/A	#N/A	#N/A	#N/A	#N/A	#N/A	#N/A						null	null	GO:0046872	metal ion binding	null	null	null	null	null	null	null	null	null	null
PF3D7_0935200	vacuolar protein sorting-associated protein 33, putative	VPS33	#N/A	1	#N/A	Not Detected	#N/A	#N/A	#N/A	#N/A	#N/A	#N/A	#N/A	#N/A	#N/A	#N/A	#N/A	#N/A	#N/A	#N/A	#N/A						null	null	null	null	GO:0006904	vesicle docking involved in exocytosis	null	null	null	null	null	null	null	null
PF3D7_0913500	protease, putative	null	#N/A	Not Detected	#N/A	Not Detected	#N/A	#N/A	#N/A	#N/A	#N/A	#N/A	#N/A	#N/A	#N/A	#N/A	#N/A	#N/A	#N/A	#N/A	#N/A						GO:0016020	membrane	null	null	null	null	GO:0020011	apicoplast	null	null	null	null	null	null
PF3D7_0416300	DNA helicase MCM9, putative	MCM9	#N/A	Not Detected	#N/A	Not Detected	#N/A	#N/A	#N/A	#N/A	#N/A	#N/A	#N/A	#N/A	#N/A	#N/A	#N/A	#N/A	#N/A	#N/A	#N/A						null	null	GO:0005524, GO:0003677	ATP binding, DNA binding	GO:0006260	DNA replication	null	null	GO:0008094	DNA-dependent ATPase activity	GO:0006270	DNA replication initiation	3.6.4.12 (DNA helicase)	3.6.4.12 (DNA helicase)
PF3D7_0218800	ribonuclease P	null	#N/A	Not Detected	#N/A	Not Detected	#N/A	#N/A	#N/A	#N/A	#N/A	#N/A	#N/A	#N/A	#N/A	#N/A	#N/A	#N/A	#N/A	#N/A	#N/A						null	null	null	null	null	null	null	null	null	null	null	null	null	null
PF3D7_0214500	conserved Plasmodium protein, unknown function	null	#N/A	Not Detected	#N/A	Not Detected	#N/A	#N/A	#N/A	#N/A	#N/A	#N/A	#N/A	#N/A	#N/A	#N/A	#N/A	#N/A	#N/A	#N/A	#N/A						null	null	null	null	null	null	null	null	null	null	null	null	null	null
PF3D7_1364400	conserved Plasmodium protein, unknown function	null	#N/A	Not Detected	#N/A	Not Detected	#N/A	#N/A	#N/A	#N/A	#N/A	#N/A	#N/A	#N/A	#N/A	#N/A	#N/A	#N/A	#N/A	#N/A	#N/A						GO:0005576, GO:0016020	extracellular region, membrane	null	null	null	null	null	null	null	null	null	null	null	null
PF3D7_0514400	tRNA Phenylalanine	null	#N/A	Not Detected	#N/A	Not Detected	#N/A	#N/A	#N/A	#N/A	#N/A	#N/A	#N/A	#N/A	#N/A	#N/A	#N/A	#N/A	#N/A	#N/A	#N/A						null	null	null	null	null	null	null	null	null	null	null	null	null	null
PF3D7_1138300	conserved Plasmodium membrane protein, unknown function	null	#N/A	Not Detected	#N/A	Not Detected	#N/A	#N/A	#N/A	#N/A	#N/A	#N/A	#N/A	#N/A	#N/A	#N/A	#N/A	#N/A	#N/A	#N/A	#N/A						GO:0016021	integral component of membrane	null	null	null	null	null	null	null	null	null	null	null	null
PF3D7_0321800	WD repeat-containing protein, putative	null	#N/A	Not Detected	#N/A	Not Detected	#N/A	#N/A	#N/A	#N/A	#N/A	#N/A	#N/A	#N/A	#N/A	#N/A	#N/A	#N/A	#N/A	#N/A	#N/A						GO:0005634	nucleus	GO:0005515	protein binding	null	null	null	null	null	null	null	null	null	null
PF3D7_1026000	conserved Plasmodium protein, unknown function	null	#N/A	3	#N/A	Not Detected	#N/A	#N/A	#N/A	#N/A	#N/A	#N/A	#N/A	#N/A	#N/A	#N/A	#N/A	#N/A	#N/A	#N/A	#N/A						GO:0005737, GO:0016020, GO:0005634	cytoplasm, membrane, nucleus	null	null	null	null	null	null	null	null	null	null	null	null
PF3D7_1031000	25 kDa ookinete surface antigen precursor	P25	#N/A	Not Detected	#N/A	2	#N/A	#N/A	#N/A	#N/A	#N/A	#N/A	#N/A	#N/A	#N/A	#N/A	#N/A	#N/A	#N/A	#N/A	#N/A						GO:0009986, GO:0016020	cell surface, membrane	GO:0005515	protein binding	null	null	GO:0046658	anchored component of plasma membrane	null	null	null	null	null	null
PF3D7_1025500	conserved Plasmodium protein, unknown function	null	#N/A	Not Detected	#N/A	Not Detected	#N/A	#N/A	#N/A	#N/A	#N/A	#N/A	#N/A	#N/A	#N/A	#N/A	#N/A	#N/A	#N/A	#N/A	#N/A						GO:0005929, GO:0005737, GO:0030286, GO:0016020, GO:0005874	cilium, cytoplasm, dynein complex, membrane, microtubule	GO:0005524, GO:0016887, GO:0003777	ATP binding, ATPase activity, microtubule motor activity	GO:0007018	microtubule-based movement	null	null	null	null	null	null	null	null
PF3D7_1229200	unspecified product	null	#N/A	Not Detected	#N/A	Not Detected	#N/A	#N/A	#N/A	#N/A	#N/A	#N/A	#N/A	#N/A	#N/A	#N/A	#N/A	#N/A	#N/A	#N/A	#N/A						null	null	null	null	null	null	null	null	null	null	null	null	null	null
PF3D7_1429500	diphthamide biosynthesis protein 2, putative	DPH2	#N/A	Not Detected	#N/A	Not Detected	#N/A	#N/A	#N/A	#N/A	#N/A	#N/A	#N/A	#N/A	#N/A	#N/A	#N/A	#N/A	#N/A	#N/A	#N/A						GO:0005737	cytoplasm	null	null	GO:0017183	peptidyl-diphthamide biosynthetic process from peptidyl-histidine	null	null	null	null	null	null	6.3.1.14 (Diphthine--ammonia ligase); 6.3.2.22 (Transferred entry: 6.3.1.14)	6.3.1.14 (Diphthine--ammonia ligase)
PF3D7_1456100	serine hydroxymethyltransferase, putative	SHMT	#N/A	Not Detected	#N/A	Not Detected	#N/A	#N/A	#N/A	#N/A	#N/A	#N/A	#N/A	#N/A	#N/A	#N/A	#N/A	#N/A	#N/A	#N/A	#N/A						null	null	GO:0004372	glycine hydroxymethyltransferase activity	GO:0006563, GO:0006544	L-serine metabolic process, glycine metabolic process	GO:0005739	mitochondrion	GO:0004372	glycine hydroxymethyltransferase activity	null	null	2.1.2.1 (Glycine hydroxymethyltransferase)	2.1.2.1 (Glycine hydroxymethyltransferase)
PF3D7_1474700	protein kinase, putative	null	#N/A	Not Detected	#N/A	Not Detected	#N/A	#N/A	#N/A	#N/A	#N/A	#N/A	#N/A	#N/A	#N/A	#N/A	#N/A	#N/A	#N/A	#N/A	#N/A						GO:0005737, GO:0005634	cytoplasm, nucleus	GO:0005524, GO:0004672, GO:0004674	ATP binding, protein kinase activity, protein serine/threonine kinase activity	GO:0006468	protein phosphorylation	null	null	null	null	null	null	null	null
PF3D7_1014500	conserved Plasmodium protein, unknown function	null	#N/A	Not Detected	#N/A	Not Detected	#N/A	#N/A	#N/A	#N/A	#N/A	#N/A	#N/A	#N/A	#N/A	#N/A	#N/A	#N/A	#N/A	#N/A	#N/A						GO:0016020	membrane	null	null	null	null	null	null	null	null	null	null	null	null
PF3D7_0218400	ATP-dependent RNA helicase DDX47, putative	DDX47	#N/A	Not Detected	#N/A	Not Detected	#N/A	#N/A	#N/A	#N/A	#N/A	#N/A	#N/A	#N/A	#N/A	#N/A	#N/A	#N/A	#N/A	#N/A	#N/A						null	null	GO:0005524, GO:0003676	ATP binding, nucleic acid binding	null	null	null	null	GO:0004004	ATP-dependent RNA helicase activity	null	null	3.6.4.13 (RNA helicase)	3.6.4.13 (RNA helicase)
PF3D7_1202800	conserved Plasmodium protein, unknown function	null	#N/A	Not Detected	#N/A	Not Detected	#N/A	#N/A	#N/A	#N/A	#N/A	#N/A	#N/A	#N/A	#N/A	#N/A	#N/A	#N/A	#N/A	#N/A	#N/A						null	null	GO:0003676	nucleic acid binding	null	null	null	null	null	null	null	null	null	null
PF3D7_1224500	histone chaperone ASF1, putative	ASF1	#N/A	4	#N/A	Not Detected	#N/A	#N/A	#N/A	#N/A	#N/A	#N/A	#N/A	#N/A	#N/A	#N/A	#N/A	#N/A	#N/A	#N/A	#N/A						GO:0005634	nucleus	GO:0042393	histone binding	GO:0006333, GO:0016573, GO:0006334, GO:0006337	chromatin assembly or disassembly, histone acetylation, nucleosome assembly, nucleosome disassembly	null	null	GO:0003682, GO:0051082	chromatin binding, unfolded protein binding	GO:0016458	gene silencing	null	null
PF3D7_1448700	conserved Plasmodium protein, unknown function	null	#N/A	Not Detected	#N/A	Not Detected	#N/A	#N/A	#N/A	#N/A	#N/A	#N/A	#N/A	#N/A	#N/A	#N/A	#N/A	#N/A	#N/A	#N/A	#N/A						null	null	null	null	null	null	null	null	null	null	null	null	null	null
PF3D7_1123700	mitochondrial ribosomal protein L37, putative	null	#N/A	Not Detected	#N/A	Not Detected	#N/A	#N/A	#N/A	#N/A	#N/A	#N/A	#N/A	#N/A	#N/A	#N/A	#N/A	#N/A	#N/A	#N/A	#N/A						null	null	null	null	null	null	GO:0005739	mitochondrion	null	null	null	null	null	null
PF3D7_1140700	conserved Plasmodium protein, unknown function	null	#N/A	Not Detected	#N/A	Not Detected	#N/A	#N/A	#N/A	#N/A	#N/A	#N/A	#N/A	#N/A	#N/A	#N/A	#N/A	#N/A	#N/A	#N/A	#N/A						GO:0005737	cytoplasm	null	null	null	null	null	null	null	null	null	null	null	null
PF3D7_0716000	RNA-binding protein, putative	null	#N/A	1	#N/A	Not Detected	#N/A	#N/A	#N/A	#N/A	#N/A	#N/A	#N/A	#N/A	#N/A	#N/A	#N/A	#N/A	#N/A	#N/A	#N/A						GO:0005634	nucleus	GO:0003723, GO:0003676, GO:0000166	RNA binding, nucleic acid binding, nucleotide binding	GO:0006397	mRNA processing	null	null	null	null	null	null	null	null
PF3D7_1339900	ABC transporter B family member 5, putative	ABCB5	#N/A	5	#N/A	2	#N/A	#N/A	#N/A	#N/A	#N/A	#N/A	#N/A	#N/A	#N/A	#N/A	#N/A	#N/A	#N/A	#N/A	#N/A						GO:0016021	integral component of membrane	GO:0005524, GO:0042626, GO:0005319	ATP binding, ATPase activity, coupled to transmembrane movement of substances, lipid transporter activity	GO:0006869, GO:0055085	lipid transport, transmembrane transport	GO:0043190, GO:0005887	ATP-binding cassette (ABC) transporter complex, integral component of plasma membrane	GO:0005524, GO:0042626	ATP binding, ATPase activity, coupled to transmembrane movement of substances	null	null	3.6.3.44 (Xenobiotic-transporting ATPase)	3.6.3.44 (Xenobiotic-transporting ATPase)
mal_rna_12	unspecified product	LSUB	#N/A	Not Detected	#N/A	Not Detected	#N/A	#N/A	#N/A	#N/A	#N/A	#N/A	#N/A	#N/A	#N/A	#N/A	#N/A	#N/A	#N/A	#N/A	#N/A						null	null	null	null	null	null	null	null	null	null	null	null	null	null
PF3D7_0724300	3-demethylubiquinone-9 3-methyltransferase, putative	COQ3	#N/A	Not Detected	#N/A	Not Detected	#N/A	#N/A	#N/A	#N/A	#N/A	#N/A	#N/A	#N/A	#N/A	#N/A	#N/A	#N/A	#N/A	#N/A	#N/A						null	null	GO:0008425	2-polyprenyl-6-methoxy-1,4-benzoquinone methyltransferase activity	GO:0006744	ubiquinone biosynthetic process	null	null	GO:0008689	3-demethylubiquinone-9 3-O-methyltransferase activity	GO:0006744	ubiquinone biosynthetic process	2.1.1.64 (3-demethylubiquinol 3-O-methyltransferase)	2.1.1.64 (3-demethylubiquinol 3-O-methyltransferase)
PF3D7_1103700	casein kinase II beta chain	CK2beta1	#N/A	8	#N/A	6	#N/A	#N/A	#N/A	#N/A	#N/A	#N/A	#N/A	#N/A	#N/A	#N/A	#N/A	#N/A	#N/A	#N/A	#N/A						GO:0005956	protein kinase CK2 complex	GO:0019887	protein kinase regulator activity	null	null	GO:0005737, GO:0005634, GO:0005956	cytoplasm, nucleus, protein kinase CK2 complex	GO:0004674	protein serine/threonine kinase activity	null	null	2.7.11.1 (Non-specific serine/threonine protein kinase)	2.7.11.1 (Non-specific serine/threonine protein kinase)
PF3D7_0603500	cation/H+ antiporter	CAX	#N/A	Not Detected	#N/A	4	#N/A	#N/A	#N/A	#N/A	#N/A	#N/A	#N/A	#N/A	#N/A	#N/A	#N/A	#N/A	#N/A	#N/A	#N/A						GO:0016021	integral component of membrane	GO:0015369	calcium:proton antiporter activity	GO:0006816, GO:0055085	calcium ion transport, transmembrane transport	GO:0016021, GO:0005739	integral component of membrane, mitochondrion	GO:0008273	calcium, potassium:sodium antiporter activity	GO:0006816	calcium ion transport	null	null
PF3D7_1041300	erythrocyte membrane protein 1, PfEMP1	VAR	#N/A	Not Detected	#N/A	Not Detected	#N/A	#N/A	#N/A	#N/A	#N/A	#N/A	#N/A	#N/A	#N/A	#N/A	#N/A	#N/A	#N/A	#N/A	#N/A						GO:0016021	integral component of membrane	GO:0004872	receptor activity	GO:0009405	pathogenesis	GO:0020002, GO:0020030	host cell plasma membrane, infected host cell surface knob	GO:0050839, GO:0046789	cell adhesion molecule binding, host cell surface receptor binding	GO:0020033, GO:0020035, GO:0020013, GO:0016337	antigenic variation, cytoadherence to microvasculature, mediated by symbiont protein, modulation by symbiont of host erythrocyte aggregation, single organismal cell-cell adhesion	null	null
PF3D7_0808400	coatomer subunit epsilon, putative	SEC28	#N/A	7	#N/A	4	#N/A	#N/A	#N/A	#N/A	#N/A	#N/A	#N/A	#N/A	#N/A	#N/A	#N/A	#N/A	#N/A	#N/A	#N/A						null	null	GO:0005198	structural molecule activity	GO:0006890	retrograde vesicle-mediated transport, Golgi to ER	GO:0030126	COPI vesicle coat	null	null	GO:0006888	ER to Golgi vesicle-mediated transport	null	null
PF3D7_0715000	4-nitrophenylphosphatase	PNPase	#N/A	8	#N/A	6	#N/A	#N/A	#N/A	#N/A	#N/A	#N/A	#N/A	#N/A	#N/A	#N/A	#N/A	#N/A	#N/A	#N/A	#N/A						null	null	GO:0016791	phosphatase activity	GO:0008152	metabolic process	GO:0005829	cytosol	GO:0016791	phosphatase activity	GO:0008152	metabolic process	3.1.3.41 (4-nitrophenylphosphatase)	3.1.3.41 (4-nitrophenylphosphatase)
PF3D7_0632800	erythrocyte membrane protein 1, PfEMP1	VAR	#N/A	Not Detected	#N/A	Not Detected	#N/A	#N/A	#N/A	#N/A	#N/A	#N/A	#N/A	#N/A	#N/A	#N/A	#N/A	#N/A	#N/A	#N/A	#N/A						GO:0016021	integral component of membrane	GO:0004872	receptor activity	GO:0009405	pathogenesis	GO:0020002, GO:0020030	host cell plasma membrane, infected host cell surface knob	GO:0050839	cell adhesion molecule binding	GO:0020033, GO:0020035, GO:0020013, GO:0016337	antigenic variation, cytoadherence to microvasculature, mediated by symbiont protein, modulation by symbiont of host erythrocyte aggregation, single organismal cell-cell adhesion	null	null
PF3D7_0526100	conserved Plasmodium membrane protein, unknown function	null	#N/A	Not Detected	#N/A	Not Detected	#N/A	#N/A	#N/A	#N/A	#N/A	#N/A	#N/A	#N/A	#N/A	#N/A	#N/A	#N/A	#N/A	#N/A	#N/A						GO:0016020	membrane	null	null	null	null	GO:0020011	apicoplast	null	null	null	null	null	null
PF3D7_0935000	U2 small nuclear ribonucleoprotein B'', putative	null	#N/A	5	#N/A	4	#N/A	#N/A	#N/A	#N/A	#N/A	#N/A	#N/A	#N/A	#N/A	#N/A	#N/A	#N/A	#N/A	#N/A	#N/A						null	null	GO:0003676, GO:0000166	nucleic acid binding, nucleotide binding	null	null	null	null	null	null	null	null	null	null
PF3D7_1345400	conserved Plasmodium protein, unknown function	null	#N/A	Not Detected	#N/A	Not Detected	#N/A	#N/A	#N/A	#N/A	#N/A	#N/A	#N/A	#N/A	#N/A	#N/A	#N/A	#N/A	#N/A	#N/A	#N/A						GO:0005737	cytoplasm	null	null	null	null	null	null	null	null	null	null	null	null
PF3D7_1224800	conserved Plasmodium protein, unknown function	null	#N/A	Not Detected	#N/A	Not Detected	#N/A	#N/A	#N/A	#N/A	#N/A	#N/A	#N/A	#N/A	#N/A	#N/A	#N/A	#N/A	#N/A	#N/A	#N/A						null	null	null	null	null	null	null	null	null	null	null	null	null	null
PF3D7_0308600	pre-mRNA-processing factor 19, putative	PRPF19	#N/A	5	#N/A	5	#N/A	#N/A	#N/A	#N/A	#N/A	#N/A	#N/A	#N/A	#N/A	#N/A	#N/A	#N/A	#N/A	#N/A	#N/A						GO:0005874	microtubule	GO:0048487, GO:0004842, GO:0051082	beta-tubulin binding, ubiquitin-protein transferase activity, unfolded protein binding	GO:0007023, GO:0016567, GO:0007021	post-chaperonin tubulin folding pathway, protein ubiquitination, tubulin complex assembly	GO:0000974, GO:0005634	Prp19 complex, nucleus	null	null	GO:0000349	generation of catalytic spliceosome for first transesterification step	null	6.3.2.- (Acid--amino-acid ligases (peptide synthases).)
PF3D7_0718700	conserved Plasmodium membrane protein, unknown function	null	#N/A	Not Detected	#N/A	Not Detected	#N/A	#N/A	#N/A	#N/A	#N/A	#N/A	#N/A	#N/A	#N/A	#N/A	#N/A	#N/A	#N/A	#N/A	#N/A						null	null	null	null	null	null	null	null	null	null	null	null	null	null
PF3D7_1113300	UDP-galactose transporter, putative	UGT	#N/A	5	#N/A	4	#N/A	#N/A	#N/A	#N/A	#N/A	#N/A	#N/A	#N/A	#N/A	#N/A	#N/A	#N/A	#N/A	#N/A	#N/A						null	null	null	null	GO:0055085	transmembrane transport	GO:0005783	endoplasmic reticulum	GO:0005459	UDP-galactose transmembrane transporter activity	GO:0015785, GO:0042493	UDP-galactose transport, response to drug	null	null
PF3D7_1303800	conserved Plasmodium protein, unknown function	null	#N/A	Not Detected	#N/A	Not Detected	#N/A	#N/A	#N/A	#N/A	#N/A	#N/A	#N/A	#N/A	#N/A	#N/A	#N/A	#N/A	#N/A	#N/A	#N/A						GO:0005694, GO:0005634	chromosome, nucleus	GO:0005488, GO:0004674, GO:0016772	binding, protein serine/threonine kinase activity, transferase activity, transferring phosphorus-containing groups	GO:0006281, GO:0016568	DNA repair, chromatin modification	null	null	null	null	null	null	null	null
PF3D7_0703700	conserved Plasmodium protein, unknown function	null	#N/A	Not Detected	#N/A	Not Detected	#N/A	#N/A	#N/A	#N/A	#N/A	#N/A	#N/A	#N/A	#N/A	#N/A	#N/A	#N/A	#N/A	#N/A	#N/A						null	null	null	null	null	null	null	null	null	null	null	null	null	null
PF3D7_1324000	conserved Plasmodium protein, unknown function	null	#N/A	Not Detected	#N/A	Not Detected	#N/A	#N/A	#N/A	#N/A	#N/A	#N/A	#N/A	#N/A	#N/A	#N/A	#N/A	#N/A	#N/A	#N/A	#N/A						null	null	GO:0004066	asparagine synthase (glutamine-hydrolyzing) activity	GO:0006529, GO:0006541	asparagine biosynthetic process, glutamine metabolic process	null	null	null	null	null	null	null	null
PF3D7_1416000	conserved Plasmodium protein, unknown function	null	#N/A	Not Detected	#N/A	Not Detected	#N/A	#N/A	#N/A	#N/A	#N/A	#N/A	#N/A	#N/A	#N/A	#N/A	#N/A	#N/A	#N/A	#N/A	#N/A						GO:0016020	membrane	null	null	null	null	null	null	null	null	null	null	null	null
PF3D7_0626900	mitochondrial ribosomal protein L46 precursor, putative	null	#N/A	Not Detected	#N/A	Not Detected	#N/A	#N/A	#N/A	#N/A	#N/A	#N/A	#N/A	#N/A	#N/A	#N/A	#N/A	#N/A	#N/A	#N/A	#N/A						null	null	null	null	null	null	null	null	null	null	null	null	null	null
PF3D7_1309600	ribosomal RNA methyltransferase, putative	null	#N/A	Not Detected	#N/A	Not Detected	#N/A	#N/A	#N/A	#N/A	#N/A	#N/A	#N/A	#N/A	#N/A	#N/A	#N/A	#N/A	#N/A	#N/A	#N/A						null	null	GO:0008168	methyltransferase activity	GO:0001510, GO:0032259	RNA methylation, methylation	null	null	GO:0008173	RNA methyltransferase activity	GO:0006364	rRNA processing	2.1.1.56 (mRNA (guanine-N(7)-)-methyltransferase)	2.1.1.- (Methyltransferases.)
PF3D7_0314400	serine/threonine protein phosphatase 6, putative	PPP6	#N/A	4	#N/A	Not Detected	#N/A	#N/A	#N/A	#N/A	#N/A	#N/A	#N/A	#N/A	#N/A	#N/A	#N/A	#N/A	#N/A	#N/A	#N/A						null	null	GO:0016787	hydrolase activity	null	null	GO:0005737, GO:0005634	cytoplasm, nucleus	GO:0004722	protein serine/threonine phosphatase activity	GO:0006470	protein dephosphorylation	3.1.3.16 (Protein-serine/threonine phosphatase)	3.1.3.16 (Protein-serine/threonine phosphatase)
PF3D7_1475200	conserved protein, unknown function	null	#N/A	Not Detected	#N/A	Not Detected	#N/A	#N/A	#N/A	#N/A	#N/A	#N/A	#N/A	#N/A	#N/A	#N/A	#N/A	#N/A	#N/A	#N/A	#N/A						GO:0005634	nucleus	GO:0005524, GO:0008026, GO:0003723, GO:0004386	ATP binding, ATP-dependent helicase activity, RNA binding, helicase activity	null	null	null	null	null	null	null	null	null	null
PF3D7_0305900	conserved Plasmodium protein, unknown function	null	#N/A	Not Detected	#N/A	Not Detected	#N/A	#N/A	#N/A	#N/A	#N/A	#N/A	#N/A	#N/A	#N/A	#N/A	#N/A	#N/A	#N/A	#N/A	#N/A						GO:0005737, GO:0005886	cytoplasm, plasma membrane	GO:0005524, GO:0008270	ATP binding, zinc ion binding	GO:0065002, GO:0017038, GO:0006605	intracellular protein transmembrane transport, protein import, protein targeting	null	null	null	null	null	null	null	null
PF3D7_1232200	dihydrolipoyl dehydrogenase, mitochondrial	LPD1	#N/A	8	#N/A	8	#N/A	#N/A	#N/A	#N/A	#N/A	#N/A	#N/A	#N/A	#N/A	#N/A	#N/A	#N/A	#N/A	#N/A	#N/A						null	null	GO:0004148, GO:0050660	dihydrolipoyl dehydrogenase activity, flavin adenine dinucleotide binding	GO:0045454, GO:0055114	cell redox homeostasis, oxidation-reduction process	GO:0017086	3-methyl-2-oxobutanoate dehydrogenase (lipoamide) complex	GO:0004148, GO:0042803	dihydrolipoyl dehydrogenase activity, protein homodimerization activity	GO:0055114	oxidation-reduction process	1.8.1.4 (Dihydrolipoyl dehydrogenase)	1.8.1.4 (Dihydrolipoyl dehydrogenase)
PF3D7_0410000	erythrocyte vesicle protein 1	EVP1	#N/A	Not Detected	#N/A	Not Detected	#N/A	#N/A	#N/A	#N/A	#N/A	#N/A	#N/A	#N/A	#N/A	#N/A	#N/A	#N/A	#N/A	#N/A	#N/A						null	null	null	null	null	null	GO:0044161, GO:0044164	host cell cytoplasmic vesicle, host cell cytosol	null	null	null	null	null	null
PF3D7_0300100	erythrocyte membrane protein 1, PfEMP1	VAR	#N/A	Not Detected	#N/A	Not Detected	#N/A	#N/A	#N/A	#N/A	#N/A	#N/A	#N/A	#N/A	#N/A	#N/A	#N/A	#N/A	#N/A	#N/A	#N/A						GO:0016021	integral component of membrane	GO:0004872	receptor activity	GO:0009405	pathogenesis	null	null	null	null	null	null	null	null
PF3D7_1404500	rRNA biogenesis protein RRP5, putative	RRP5	#N/A	Not Detected	#N/A	Not Detected	#N/A	#N/A	#N/A	#N/A	#N/A	#N/A	#N/A	#N/A	#N/A	#N/A	#N/A	#N/A	#N/A	#N/A	#N/A						GO:0005622	intracellular	null	null	GO:0006396	RNA processing	null	null	null	null	null	null	null	null
PF3D7_0620900	tRNA Leucine	null	#N/A	Not Detected	#N/A	Not Detected	#N/A	#N/A	#N/A	#N/A	#N/A	#N/A	#N/A	#N/A	#N/A	#N/A	#N/A	#N/A	#N/A	#N/A	#N/A						null	null	null	null	null	null	null	null	null	null	null	null	null	null
PF3D7_0514600	ribose-5-phosphate isomerase, putative	null	#N/A	6	#N/A	2	#N/A	#N/A	#N/A	#N/A	#N/A	#N/A	#N/A	#N/A	#N/A	#N/A	#N/A	#N/A	#N/A	#N/A	#N/A						null	null	GO:0004751	ribose-5-phosphate isomerase activity	GO:0009052	pentose-phosphate shunt, non-oxidative branch	null	null	GO:0004751	ribose-5-phosphate isomerase activity	GO:0009052, GO:0008615	pentose-phosphate shunt, non-oxidative branch, pyridoxine biosynthetic process	5.3.1.6 (Ribose-5-phosphate isomerase)	5.3.1.6 (Ribose-5-phosphate isomerase)
PF3D7_1362800	conserved Plasmodium protein, unknown function	null	#N/A	Not Detected	#N/A	Not Detected	#N/A	#N/A	#N/A	#N/A	#N/A	#N/A	#N/A	#N/A	#N/A	#N/A	#N/A	#N/A	#N/A	#N/A	#N/A						null	null	null	null	null	null	null	null	null	null	null	null	null	null
mal_mito_1	cytochrome c oxidase subunit 3	COX3	#N/A	Not Detected	#N/A	Not Detected	#N/A	#N/A	#N/A	#N/A	#N/A	#N/A	#N/A	#N/A	#N/A	#N/A	#N/A	#N/A	#N/A	#N/A	#N/A						GO:0016020	membrane	GO:0015002	heme-copper terminal oxidase activity	null	null	null	null	null	null	null	null	1.9.3.1 (Cytochrome-c oxidase)	1.9.3.1 (Cytochrome-c oxidase)
PF3D7_0904200	PH domain-containing protein, putative	PH	#N/A	Not Detected	#N/A	Not Detected	#N/A	#N/A	#N/A	#N/A	#N/A	#N/A	#N/A	#N/A	#N/A	#N/A	#N/A	#N/A	#N/A	#N/A	#N/A						null	null	null	null	null	null	GO:0009986	cell surface	null	null	null	null	null	null
PF3D7_0511100	conserved Plasmodium protein, unknown function	null	#N/A	Not Detected	#N/A	Not Detected	#N/A	#N/A	#N/A	#N/A	#N/A	#N/A	#N/A	#N/A	#N/A	#N/A	#N/A	#N/A	#N/A	#N/A	#N/A						null	null	null	null	null	null	null	null	null	null	null	null	null	null
PF3D7_0532200	Plasmodium exported protein (PHISTc), unknown function	null	#N/A	Not Detected	#N/A	Not Detected	#N/A	#N/A	#N/A	#N/A	#N/A	#N/A	#N/A	#N/A	#N/A	#N/A	#N/A	#N/A	#N/A	#N/A	#N/A						GO:0016020	membrane	null	null	null	null	GO:0020011	apicoplast	null	null	null	null	null	null
PF3D7_0931400	conserved Plasmodium protein, unknown function	null	#N/A	5	#N/A	Not Detected	#N/A	#N/A	#N/A	#N/A	#N/A	#N/A	#N/A	#N/A	#N/A	#N/A	#N/A	#N/A	#N/A	#N/A	#N/A						null	null	GO:0005515	protein binding	null	null	null	null	null	null	null	null	null	null
PF3D7_1371200	5.8S ribosomal RNA	null	#N/A	Not Detected	#N/A	Not Detected	#N/A	#N/A	#N/A	#N/A	#N/A	#N/A	#N/A	#N/A	#N/A	#N/A	#N/A	#N/A	#N/A	#N/A	#N/A						null	null	null	null	null	null	null	null	null	null	null	null	null	null
PF3D7_0305100	conserved Plasmodium protein, unknown function	null	#N/A	Not Detected	#N/A	Not Detected	#N/A	#N/A	#N/A	#N/A	#N/A	#N/A	#N/A	#N/A	#N/A	#N/A	#N/A	#N/A	#N/A	#N/A	#N/A						GO:0005634	nucleus	null	null	GO:0006351	transcription, DNA-templated	null	null	null	null	null	null	null	null
PF3D7_0206600	DNA-directed RNA polymerase III subunit RPC10, putative	null	#N/A	Not Detected	#N/A	Not Detected	#N/A	#N/A	#N/A	#N/A	#N/A	#N/A	#N/A	#N/A	#N/A	#N/A	#N/A	#N/A	#N/A	#N/A	#N/A						null	null	GO:0003899, GO:0003676, GO:0008270	DNA-directed RNA polymerase activity, nucleic acid binding, zinc ion binding	GO:0006351	transcription, DNA-templated	GO:0005666	DNA-directed RNA polymerase III complex	GO:0003700	sequence-specific DNA binding transcription factor activity	GO:0006383	transcription from RNA polymerase III promoter	null	2.7.7.6 (DNA-directed RNA polymerase)
PF3D7_0516600	sporozoite surface antigen MB2	MB2	#N/A	Not Detected	#N/A	Not Detected	#N/A	#N/A	#N/A	#N/A	#N/A	#N/A	#N/A	#N/A	#N/A	#N/A	#N/A	#N/A	#N/A	#N/A	#N/A						null	null	GO:0005525, GO:0003924, GO:0003723	GTP binding, GTPase activity, RNA binding	null	null	GO:0005829, GO:0005634, GO:0005886, GO:0020003	cytosol, nucleus, plasma membrane, symbiont-containing vacuole	GO:0005525, GO:0008135	GTP binding, translation factor activity, nucleic acid binding	GO:0006412	translation	null	null
PF3D7_0825600	cytochrome c oxidase assembly protein, putative	null	#N/A	Not Detected	#N/A	Not Detected	#N/A	#N/A	#N/A	#N/A	#N/A	#N/A	#N/A	#N/A	#N/A	#N/A	#N/A	#N/A	#N/A	#N/A	#N/A						null	null	null	null	null	null	null	null	null	null	null	null	null	null
PF3D7_1146800	conserved Plasmodium protein, unknown function	null	#N/A	Not Detected	#N/A	Not Detected	#N/A	#N/A	#N/A	#N/A	#N/A	#N/A	#N/A	#N/A	#N/A	#N/A	#N/A	#N/A	#N/A	#N/A	#N/A						GO:0005737	cytoplasm	GO:0000166	nucleotide binding	null	null	null	null	null	null	null	null	null	2.7.11.1 (Non-specific serine/threonine protein kinase)
PF3D7_0504200	ATP-dependent RNA helicase DDX27, putative	DDX27	#N/A	Not Detected	#N/A	Not Detected	#N/A	#N/A	#N/A	#N/A	#N/A	#N/A	#N/A	#N/A	#N/A	#N/A	#N/A	#N/A	#N/A	#N/A	#N/A						null	null	GO:0005524, GO:0003676	ATP binding, nucleic acid binding	null	null	GO:0020011	apicoplast	GO:0008026	ATP-dependent helicase activity	null	null	3.6.4.12 (DNA helicase); 3.6.4.13 (RNA helicase)	3.6.4.13 (RNA helicase)
PF3D7_1454600	mitochondrial ribosomal protein S11 precursor, putative	null	#N/A	Not Detected	#N/A	Not Detected	#N/A	#N/A	#N/A	#N/A	#N/A	#N/A	#N/A	#N/A	#N/A	#N/A	#N/A	#N/A	#N/A	#N/A	#N/A						GO:0005840	ribosome	GO:0003735	structural constituent of ribosome	GO:0006412	translation	GO:0005739, GO:0000314	mitochondrion, organellar small ribosomal subunit	GO:0003735	structural constituent of ribosome	GO:0006412	translation	null	null
PF3D7_1204100	conserved Plasmodium protein, unknown function	null	#N/A	Not Detected	#N/A	Not Detected	#N/A	#N/A	#N/A	#N/A	#N/A	#N/A	#N/A	#N/A	#N/A	#N/A	#N/A	#N/A	#N/A	#N/A	#N/A						null	null	null	null	null	null	null	null	null	null	null	null	null	null
PF3D7_1129850	UNC-50 protein, putative, pseudogene	null	#N/A	Not Detected	#N/A	Not Detected	#N/A	#N/A	#N/A	#N/A	#N/A	#N/A	#N/A	#N/A	#N/A	#N/A	#N/A	#N/A	#N/A	#N/A	#N/A						null	null	null	null	null	null	null	null	null	null	null	null	null	null
PF3D7_0603700	phenylalanine--tRNA ligase	mFRS	#N/A	Not Detected	#N/A	Not Detected	#N/A	#N/A	#N/A	#N/A	#N/A	#N/A	#N/A	#N/A	#N/A	#N/A	#N/A	#N/A	#N/A	#N/A	#N/A						GO:0005737	cytoplasm	GO:0005524, GO:0000287, GO:0004826, GO:0000049	ATP binding, magnesium ion binding, phenylalanine-tRNA ligase activity, tRNA binding	GO:0006432, GO:0008033	phenylalanyl-tRNA aminoacylation, tRNA processing	GO:0005739	mitochondrion	GO:0004826	phenylalanine-tRNA ligase activity	GO:0006432	phenylalanyl-tRNA aminoacylation	6.1.1.20 (Phenylalanine--tRNA ligase)	6.1.1.20 (Phenylalanine--tRNA ligase)
PF3D7_0824900	conserved Plasmodium protein, unknown function	null	#N/A	Not Detected	#N/A	Not Detected	#N/A	#N/A	#N/A	#N/A	#N/A	#N/A	#N/A	#N/A	#N/A	#N/A	#N/A	#N/A	#N/A	#N/A	#N/A						null	null	null	null	null	null	null	null	null	null	null	null	null	null
PF3D7_1456500	conserved Plasmodium protein, unknown function	null	#N/A	Not Detected	#N/A	Not Detected	#N/A	#N/A	#N/A	#N/A	#N/A	#N/A	#N/A	#N/A	#N/A	#N/A	#N/A	#N/A	#N/A	#N/A	#N/A						GO:0005634	nucleus	null	null	GO:0007049, GO:0007059	cell cycle, chromosome segregation	null	null	null	null	null	null	null	null
PF3D7_1213200	conserved Plasmodium protein, unknown function	null	#N/A	4	#N/A	Not Detected	#N/A	#N/A	#N/A	#N/A	#N/A	#N/A	#N/A	#N/A	#N/A	#N/A	#N/A	#N/A	#N/A	#N/A	#N/A						null	null	null	null	null	null	null	null	null	null	null	null	null	null
PF3D7_0208600	ribosome-recycling factor	RRF1	#N/A	Not Detected	#N/A	Not Detected	#N/A	#N/A	#N/A	#N/A	#N/A	#N/A	#N/A	#N/A	#N/A	#N/A	#N/A	#N/A	#N/A	#N/A	#N/A						null	null	null	null	null	null	GO:0020011	apicoplast	null	null	GO:0032790	ribosome disassembly	null	null
PF3D7_0620500	cleavage stimulation factor subunit 1, putative	null	#N/A	3	#N/A	Not Detected	#N/A	#N/A	#N/A	#N/A	#N/A	#N/A	#N/A	#N/A	#N/A	#N/A	#N/A	#N/A	#N/A	#N/A	#N/A						null	null	GO:0005515	protein binding	null	null	GO:0005848	mRNA cleavage stimulating factor complex	GO:0003723	RNA binding	GO:0006396	RNA processing	null	null
PF3D7_0413700	lysine decarboxylase-like protein, putative	null	#N/A	7	#N/A	6	#N/A	#N/A	#N/A	#N/A	#N/A	#N/A	#N/A	#N/A	#N/A	#N/A	#N/A	#N/A	#N/A	#N/A	#N/A						null	null	null	null	null	null	null	null	null	null	null	null	4.1.1.18 (Lysine decarboxylase)	4.1.1.18 (Lysine decarboxylase)
PF3D7_0605500	cyclin dependent kinase binding protein, putative	null	#N/A	Not Detected	#N/A	Not Detected	#N/A	#N/A	#N/A	#N/A	#N/A	#N/A	#N/A	#N/A	#N/A	#N/A	#N/A	#N/A	#N/A	#N/A	#N/A						null	null	GO:0016538	cyclin-dependent protein serine/threonine kinase regulator activity	GO:0051726, GO:0051302	regulation of cell cycle, regulation of cell division	null	null	null	null	GO:0051726	regulation of cell cycle	null	null
PF3D7_1442000	ADP-ribosylation factor, putative	null	#N/A	4	#N/A	Not Detected	#N/A	#N/A	#N/A	#N/A	#N/A	#N/A	#N/A	#N/A	#N/A	#N/A	#N/A	#N/A	#N/A	#N/A	#N/A						GO:0005622	intracellular	GO:0005525	GTP binding	GO:0006886, GO:0007264	intracellular protein transport, small GTPase mediated signal transduction	null	null	GO:0003924	GTPase activity	GO:0006471	protein ADP-ribosylation	null	null
PF3D7_1123500	conserved Plasmodium protein, unknown function	null	#N/A	6	#N/A	6	#N/A	#N/A	#N/A	#N/A	#N/A	#N/A	#N/A	#N/A	#N/A	#N/A	#N/A	#N/A	#N/A	#N/A	#N/A						GO:0005737, GO:0016020	cytoplasm, membrane	GO:0000166	nucleotide binding	null	null	null	null	null	null	null	null	null	null
PF3D7_1104300	conserved Plasmodium protein, unknown function	null	#N/A	Not Detected	#N/A	Not Detected	#N/A	#N/A	#N/A	#N/A	#N/A	#N/A	#N/A	#N/A	#N/A	#N/A	#N/A	#N/A	#N/A	#N/A	#N/A						GO:0005634	nucleus	GO:0000166	nucleotide binding	null	null	null	null	null	null	null	null	null	null
PF3D7_1133300	LEM3/CDC50 family protein, putative	null	#N/A	Not Detected	#N/A	Not Detected	#N/A	#N/A	#N/A	#N/A	#N/A	#N/A	#N/A	#N/A	#N/A	#N/A	#N/A	#N/A	#N/A	#N/A	#N/A						GO:0016021, GO:0016020, GO:0005739	integral component of membrane, membrane, mitochondrion	null	null	null	null	null	null	null	null	null	null	null	null
PF3D7_1469700	mediator of RNA polymerase II transcription subunit 6, putative	MED6	#N/A	4	#N/A	3	#N/A	#N/A	#N/A	#N/A	#N/A	#N/A	#N/A	#N/A	#N/A	#N/A	#N/A	#N/A	#N/A	#N/A	#N/A						GO:0016592	mediator complex	GO:0001104, GO:0030528	RNA polymerase II transcription cofactor activity, transcription regulator activity	GO:0006357, GO:0006351	regulation of transcription from RNA polymerase II promoter, transcription, DNA-templated	null	null	null	null	null	null	null	null
PF3D7_1114200	GTPase-activating protein, putative	null	#N/A	Not Detected	#N/A	Not Detected	#N/A	#N/A	#N/A	#N/A	#N/A	#N/A	#N/A	#N/A	#N/A	#N/A	#N/A	#N/A	#N/A	#N/A	#N/A						null	null	GO:0005097	Rab GTPase activator activity	GO:0032313	regulation of Rab GTPase activity	null	null	null	null	null	null	null	null
PF3D7_0310500	ATP-dependent RNA helicase DHX57, putative	DHX57	#N/A	2	#N/A	2	#N/A	#N/A	#N/A	#N/A	#N/A	#N/A	#N/A	#N/A	#N/A	#N/A	#N/A	#N/A	#N/A	#N/A	#N/A						null	null	GO:0005524, GO:0003676	ATP binding, nucleic acid binding	null	null	null	null	GO:0004386	helicase activity	null	null	3.6.4.12 (DNA helicase); 3.6.4.13 (RNA helicase)	3.6.4.13 (RNA helicase)
PF3D7_0820400	conserved Plasmodium protein, unknown function	null	#N/A	Not Detected	#N/A	Not Detected	#N/A	#N/A	#N/A	#N/A	#N/A	#N/A	#N/A	#N/A	#N/A	#N/A	#N/A	#N/A	#N/A	#N/A	#N/A						GO:0005737	cytoplasm	null	null	null	null	null	null	null	null	null	null	null	null
PF3D7_0705600	RNA helicase, putative	null	#N/A	Not Detected	#N/A	Not Detected	#N/A	#N/A	#N/A	#N/A	#N/A	#N/A	#N/A	#N/A	#N/A	#N/A	#N/A	#N/A	#N/A	#N/A	#N/A						null	null	null	null	null	null	null	null	null	null	null	null	3.6.4.13 (RNA helicase)	3.6.4.13 (RNA helicase)
PF3D7_0628900	RAP protein, putative	null	#N/A	Not Detected	#N/A	Not Detected	#N/A	#N/A	#N/A	#N/A	#N/A	#N/A	#N/A	#N/A	#N/A	#N/A	#N/A	#N/A	#N/A	#N/A	#N/A						null	null	null	null	null	null	null	null	null	null	null	null	null	null
PF3D7_0517800	apicortin, putative	DCX	#N/A	Not Detected	#N/A	Not Detected	#N/A	#N/A	#N/A	#N/A	#N/A	#N/A	#N/A	#N/A	#N/A	#N/A	#N/A	#N/A	#N/A	#N/A	#N/A						null	null	GO:0000166	nucleotide binding	GO:0035556	intracellular signal transduction	null	null	null	null	null	null	null	null
PF3D7_0616400	conserved Plasmodium protein, unknown function	null	#N/A	Not Detected	#N/A	Not Detected	#N/A	#N/A	#N/A	#N/A	#N/A	#N/A	#N/A	#N/A	#N/A	#N/A	#N/A	#N/A	#N/A	#N/A	#N/A						null	null	null	null	null	null	null	null	null	null	null	null	null	null
PF3D7_0503500	protein kinase, putative	null	#N/A	Not Detected	#N/A	1	#N/A	#N/A	#N/A	#N/A	#N/A	#N/A	#N/A	#N/A	#N/A	#N/A	#N/A	#N/A	#N/A	#N/A	#N/A						null	null	GO:0005524, GO:0004672	ATP binding, protein kinase activity	GO:0006468	protein phosphorylation	null	null	GO:0004672	protein kinase activity	GO:0006468	protein phosphorylation	2.7.11.22 (Cyclin-dependent kinase)	2.7.11.22 (Cyclin-dependent kinase)
PF3D7_0914300	met-10+ like protein, putative	null	#N/A	Not Detected	#N/A	Not Detected	#N/A	#N/A	#N/A	#N/A	#N/A	#N/A	#N/A	#N/A	#N/A	#N/A	#N/A	#N/A	#N/A	#N/A	#N/A						null	null	GO:0016740	transferase activity	null	null	GO:0020011	apicoplast	null	null	null	null	2.1.1.- (Methyltransferases.); 2.1.1.228 (tRNA (guanine(37)-N(1))-methyltransferase)	2.1.1.228 (tRNA (guanine(37)-N(1))-methyltransferase)
PF3D7_1433700	conserved Plasmodium protein, unknown function	null	#N/A	Not Detected	#N/A	Not Detected	#N/A	#N/A	#N/A	#N/A	#N/A	#N/A	#N/A	#N/A	#N/A	#N/A	#N/A	#N/A	#N/A	#N/A	#N/A						null	null	null	null	GO:0008380	RNA splicing	GO:0020011	apicoplast	null	null	null	null	null	null
PF3D7_1034500	conserved Plasmodium protein, unknown function	null	#N/A	1	#N/A	Not Detected	#N/A	#N/A	#N/A	#N/A	#N/A	#N/A	#N/A	#N/A	#N/A	#N/A	#N/A	#N/A	#N/A	#N/A	#N/A						GO:0005737, GO:0016020	cytoplasm, membrane	GO:0005524, GO:0005488, GO:0017111	ATP binding, binding, nucleoside-triphosphatase activity	GO:0019538, GO:0006950	protein metabolic process, response to stress	null	null	null	null	null	null	null	null
PF3D7_0918600	ATP-dependent DNA helicase Q1	RECQ1	#N/A	Not Detected	#N/A	Not Detected	#N/A	#N/A	#N/A	#N/A	#N/A	#N/A	#N/A	#N/A	#N/A	#N/A	#N/A	#N/A	#N/A	#N/A	#N/A						null	null	GO:0005524, GO:0003676	ATP binding, nucleic acid binding	null	null	GO:0005737, GO:0005634	cytoplasm, nucleus	GO:0043138, GO:0016887	3'-5' DNA helicase activity, ATPase activity	GO:0032508	DNA duplex unwinding	3.6.4.12 (DNA helicase)	3.6.4.12 (DNA helicase)
PF3D7_1419300	glutathione S-transferase	GST	#N/A	6	#N/A	2	#N/A	#N/A	#N/A	#N/A	#N/A	#N/A	#N/A	#N/A	#N/A	#N/A	#N/A	#N/A	#N/A	#N/A	#N/A						null	null	GO:0005515	protein binding	null	null	null	null	GO:0004364	glutathione transferase activity	null	null	2.5.1.18 (Glutathione transferase)	2.5.1.18 (Glutathione transferase)
PF3D7_0709800	conserved protein, unknown function	null	#N/A	Not Detected	#N/A	Not Detected	#N/A	#N/A	#N/A	#N/A	#N/A	#N/A	#N/A	#N/A	#N/A	#N/A	#N/A	#N/A	#N/A	#N/A	#N/A						null	null	null	null	null	null	null	null	null	null	null	null	null	null
PF3D7_0609000	conserved Plasmodium protein, unknown function	null	#N/A	4	#N/A	1	#N/A	#N/A	#N/A	#N/A	#N/A	#N/A	#N/A	#N/A	#N/A	#N/A	#N/A	#N/A	#N/A	#N/A	#N/A						null	null	null	null	null	null	null	null	null	null	null	null	null	null
PF3D7_1347600	conserved Plasmodium protein, unknown function	null	#N/A	Not Detected	#N/A	Not Detected	#N/A	#N/A	#N/A	#N/A	#N/A	#N/A	#N/A	#N/A	#N/A	#N/A	#N/A	#N/A	#N/A	#N/A	#N/A						null	null	null	null	null	null	null	null	null	null	null	null	null	null
PF3D7_0221000	Plasmodium exported protein, unknown function	null	#N/A	Not Detected	#N/A	Not Detected	#N/A	#N/A	#N/A	#N/A	#N/A	#N/A	#N/A	#N/A	#N/A	#N/A	#N/A	#N/A	#N/A	#N/A	#N/A						GO:0016020	membrane	null	null	null	null	null	null	null	null	null	null	null	null
PF3D7_0409000	conserved Plasmodium protein, unknown function	null	#N/A	1	#N/A	Not Detected	#N/A	#N/A	#N/A	#N/A	#N/A	#N/A	#N/A	#N/A	#N/A	#N/A	#N/A	#N/A	#N/A	#N/A	#N/A						GO:0005737	cytoplasm	null	null	null	null	null	null	null	null	null	null	null	null
PF3D7_0716700	conserved Plasmodium protein, unknown function	null	#N/A	Not Detected	#N/A	Not Detected	#N/A	#N/A	#N/A	#N/A	#N/A	#N/A	#N/A	#N/A	#N/A	#N/A	#N/A	#N/A	#N/A	#N/A	#N/A						GO:0005634	nucleus	null	null	null	null	null	null	null	null	null	null	null	null
PF3D7_0713600	mitochondrial ribosomal protein S5 precursor, putative	null	#N/A	Not Detected	#N/A	Not Detected	#N/A	#N/A	#N/A	#N/A	#N/A	#N/A	#N/A	#N/A	#N/A	#N/A	#N/A	#N/A	#N/A	#N/A	#N/A						GO:0005840	ribosome	GO:0003723, GO:0003735	RNA binding, structural constituent of ribosome	GO:0006412	translation	null	null	null	null	null	null	null	null
PF3D7_0514100	ATP-dependent DNA helicase UvrD	UvrD	#N/A	1	#N/A	Not Detected	#N/A	#N/A	#N/A	#N/A	#N/A	#N/A	#N/A	#N/A	#N/A	#N/A	#N/A	#N/A	#N/A	#N/A	#N/A						null	null	GO:0005524, GO:0016787	ATP binding, hydrolase activity	null	null	GO:0005634	nucleus	GO:0043140, GO:0005515, GO:0043142	ATP-dependent 3'-5' DNA helicase activity, protein binding, single-stranded DNA-dependent ATPase activity	null	null	3.6.4.12 (DNA helicase)	3.6.4.12 (DNA helicase)
PF3D7_0937500	rifin	RIF	#N/A	Not Detected	#N/A	Not Detected	#N/A	#N/A	#N/A	#N/A	#N/A	#N/A	#N/A	#N/A	#N/A	#N/A	#N/A	#N/A	#N/A	#N/A	#N/A						null	null	null	null	null	null	GO:0020036, GO:0020002, GO:0020003	Maurer's cleft, host cell plasma membrane, symbiont-containing vacuole	null	null	GO:0020033, GO:0020035, GO:0020013	antigenic variation, cytoadherence to microvasculature, mediated by symbiont protein, modulation by symbiont of host erythrocyte aggregation	null	null
PF3D7_1448000	U3 small nucleolar RNA-associated protein 12, putative	UTP12	#N/A	Not Detected	#N/A	Not Detected	#N/A	#N/A	#N/A	#N/A	#N/A	#N/A	#N/A	#N/A	#N/A	#N/A	#N/A	#N/A	#N/A	#N/A	#N/A						null	null	GO:0005515	protein binding	null	null	GO:0005730, GO:0032040	nucleolus, small-subunit processome	null	null	null	null	null	null
PF3D7_1313300	peptidyl-prolyl cis-trans isomerase, putative	null	#N/A	Not Detected	#N/A	Not Detected	#N/A	#N/A	#N/A	#N/A	#N/A	#N/A	#N/A	#N/A	#N/A	#N/A	#N/A	#N/A	#N/A	#N/A	#N/A						null	null	null	null	GO:0006457	protein folding	GO:0020011	apicoplast	null	null	null	null	5.2.1.8 (Peptidylprolyl isomerase)	5.2.1.8 (Peptidylprolyl isomerase)
PF3D7_1469600	biotin carboxylase subunit of acetyl CoA carboxylase, putative	ACC	#N/A	2	#N/A	4	#N/A	#N/A	#N/A	#N/A	#N/A	#N/A	#N/A	#N/A	#N/A	#N/A	#N/A	#N/A	#N/A	#N/A	#N/A						null	null	GO:0005524, GO:0004075, GO:0046872	ATP binding, biotin carboxylase activity, metal ion binding	GO:0008152	metabolic process	GO:0020011, GO:0009343	apicoplast, biotin carboxylase complex	GO:0003989, GO:0009374, GO:0004075	acetyl-CoA carboxylase activity, biotin binding, biotin carboxylase activity	GO:0006633	fatty acid biosynthetic process	6.3.4.14 (Biotin carboxylase)	6.3.4.14 (Biotin carboxylase)
PF3D7_1218200	conserved Plasmodium protein, unknown function	null	#N/A	2	#N/A	Not Detected	#N/A	#N/A	#N/A	#N/A	#N/A	#N/A	#N/A	#N/A	#N/A	#N/A	#N/A	#N/A	#N/A	#N/A	#N/A						GO:0005737, GO:0016020	cytoplasm, membrane	null	null	null	null	null	null	null	null	null	null	null	null
PF3D7_1456600	mitochondrial ribosomal protein L28 precursor, putative	null	#N/A	Not Detected	#N/A	Not Detected	#N/A	#N/A	#N/A	#N/A	#N/A	#N/A	#N/A	#N/A	#N/A	#N/A	#N/A	#N/A	#N/A	#N/A	#N/A						GO:0005840	ribosome	GO:0003735	structural constituent of ribosome	GO:0006412	translation	null	null	null	null	null	null	null	null
PF3D7_1339600	conserved Plasmodium protein, unknown function	null	#N/A	Not Detected	#N/A	Not Detected	#N/A	#N/A	#N/A	#N/A	#N/A	#N/A	#N/A	#N/A	#N/A	#N/A	#N/A	#N/A	#N/A	#N/A	#N/A						GO:0005737	cytoplasm	GO:0016853, GO:0016740	isomerase activity, transferase activity	GO:0008616	queuosine biosynthetic process	null	null	null	null	null	null	null	null
PF3D7_0825200	translation initiation factor IF-3	IF3a	#N/A	Not Detected	#N/A	Not Detected	#N/A	#N/A	#N/A	#N/A	#N/A	#N/A	#N/A	#N/A	#N/A	#N/A	#N/A	#N/A	#N/A	#N/A	#N/A						null	null	null	null	GO:0006413	translational initiation	GO:0005739	mitochondrion	GO:0043022	ribosome binding	null	null	null	null
PF3D7_1333000	20 kDa chaperonin	CPN20	#N/A	8	#N/A	5	#N/A	#N/A	#N/A	#N/A	#N/A	#N/A	#N/A	#N/A	#N/A	#N/A	#N/A	#N/A	#N/A	#N/A	#N/A						GO:0005737	cytoplasm	GO:0005524	ATP binding	GO:0006457	protein folding	GO:0020011	apicoplast	GO:0051087	chaperone binding	null	null	null	null
PF3D7_0723500	dynactin subunit 5, putative	null	#N/A	5	#N/A	2	#N/A	#N/A	#N/A	#N/A	#N/A	#N/A	#N/A	#N/A	#N/A	#N/A	#N/A	#N/A	#N/A	#N/A	#N/A						null	null	null	null	null	null	GO:0005869	dynactin complex	null	null	GO:0007018	microtubule-based movement	null	null
PF3D7_0712600	erythrocyte membrane protein 1, PfEMP1	VAR	#N/A	Not Detected	#N/A	Not Detected	#N/A	#N/A	#N/A	#N/A	#N/A	#N/A	#N/A	#N/A	#N/A	#N/A	#N/A	#N/A	#N/A	#N/A	#N/A						GO:0016021	integral component of membrane	GO:0004872	receptor activity	GO:0009405	pathogenesis	GO:0020002, GO:0020030	host cell plasma membrane, infected host cell surface knob	GO:0050839	cell adhesion molecule binding	GO:0020033, GO:0020035, GO:0020013, GO:0016337	antigenic variation, cytoadherence to microvasculature, mediated by symbiont protein, modulation by symbiont of host erythrocyte aggregation, single organismal cell-cell adhesion	null	null
PF3D7_1335800	conserved Plasmodium protein, unknown function	null	#N/A	Not Detected	#N/A	Not Detected	#N/A	#N/A	#N/A	#N/A	#N/A	#N/A	#N/A	#N/A	#N/A	#N/A	#N/A	#N/A	#N/A	#N/A	#N/A						GO:0005737	cytoplasm	GO:0000166	nucleotide binding	null	null	null	null	null	null	null	null	null	null
PF3D7_0927100	conserved Plasmodium protein, unknown function	null	#N/A	9	#N/A	8	#N/A	#N/A	#N/A	#N/A	#N/A	#N/A	#N/A	#N/A	#N/A	#N/A	#N/A	#N/A	#N/A	#N/A	#N/A						GO:0005737	cytoplasm	GO:0016787, GO:0046872	hydrolase activity, metal ion binding	null	null	null	null	null	null	null	null	null	null
PF3D7_0615300	GPI-anchored wall transfer protein 1, putative	GWT1	#N/A	Not Detected	#N/A	Not Detected	#N/A	#N/A	#N/A	#N/A	#N/A	#N/A	#N/A	#N/A	#N/A	#N/A	#N/A	#N/A	#N/A	#N/A	#N/A						GO:0005789, GO:0016021	endoplasmic reticulum membrane, integral component of membrane	GO:0016746	transferase activity, transferring acyl groups	GO:0006506	GPI anchor biosynthetic process	null	null	null	null	null	null	null	2.3.-.- (Acyltransferases.)
PF3D7_1236400	conserved Plasmodium protein, unknown function	null	#N/A	Not Detected	#N/A	Not Detected	#N/A	#N/A	#N/A	#N/A	#N/A	#N/A	#N/A	#N/A	#N/A	#N/A	#N/A	#N/A	#N/A	#N/A	#N/A						null	null	null	null	null	null	null	null	null	null	null	null	null	null
PF3D7_0822100	mediator of RNA polymerase II transcription subunit 7, putative	MED7	#N/A	Not Detected	#N/A	Not Detected	#N/A	#N/A	#N/A	#N/A	#N/A	#N/A	#N/A	#N/A	#N/A	#N/A	#N/A	#N/A	#N/A	#N/A	#N/A						GO:0016592	mediator complex	GO:0001104	RNA polymerase II transcription cofactor activity	GO:0006357	regulation of transcription from RNA polymerase II promoter	null	null	null	null	null	null	null	null
PF3D7_1310800	conserved Plasmodium protein, unknown function	null	#N/A	2	#N/A	Not Detected	#N/A	#N/A	#N/A	#N/A	#N/A	#N/A	#N/A	#N/A	#N/A	#N/A	#N/A	#N/A	#N/A	#N/A	#N/A						GO:0005634	nucleus	GO:0005515	protein binding	null	null	null	null	null	null	null	null	null	null
PF3D7_0702200	lysophospholipase, putative	null	#N/A	Not Detected	#N/A	Not Detected	#N/A	#N/A	#N/A	#N/A	#N/A	#N/A	#N/A	#N/A	#N/A	#N/A	#N/A	#N/A	#N/A	#N/A	#N/A						null	null	null	null	null	null	null	null	GO:0016787	hydrolase activity	GO:0006644	phospholipid metabolic process	3.1.1.5 (Lysophospholipase)	3.1.1.5 (Lysophospholipase)
malmito_rna_LSUF	unspecified product	LSUF	#N/A	Not Detected	#N/A	Not Detected	#N/A	#N/A	#N/A	#N/A	#N/A	#N/A	#N/A	#N/A	#N/A	#N/A	#N/A	#N/A	#N/A	#N/A	#N/A						null	null	null	null	null	null	null	null	null	null	null	null	null	null
PF3D7_1469100	conserved Plasmodium protein, unknown function	null	#N/A	4	#N/A	Not Detected	#N/A	#N/A	#N/A	#N/A	#N/A	#N/A	#N/A	#N/A	#N/A	#N/A	#N/A	#N/A	#N/A	#N/A	#N/A						GO:0005737	cytoplasm	null	null	null	null	null	null	null	null	null	null	null	null
PF3D7_0726900	mitochondrial import inner membrane translocase subunit TIM50, putative	TIM50	#N/A	4	#N/A	Not Detected	#N/A	#N/A	#N/A	#N/A	#N/A	#N/A	#N/A	#N/A	#N/A	#N/A	#N/A	#N/A	#N/A	#N/A	#N/A						null	null	GO:0005515	protein binding	null	null	GO:0005737, GO:0005634	cytoplasm, nucleus	null	null	null	null	null	null
PF3D7_1216100	conserved Plasmodium membrane protein, unknown function	null	#N/A	Not Detected	#N/A	Not Detected	#N/A	#N/A	#N/A	#N/A	#N/A	#N/A	#N/A	#N/A	#N/A	#N/A	#N/A	#N/A	#N/A	#N/A	#N/A						GO:0016021	integral component of membrane	null	null	null	null	null	null	null	null	null	null	null	null
PF3D7_0935100	protein kish, putative	KSH1	#N/A	Not Detected	#N/A	Not Detected	#N/A	#N/A	#N/A	#N/A	#N/A	#N/A	#N/A	#N/A	#N/A	#N/A	#N/A	#N/A	#N/A	#N/A	#N/A						null	null	null	null	null	null	null	null	null	null	null	null	null	null
PF3D7_1413100	conserved Plasmodium protein, unknown function	null	#N/A	Not Detected	#N/A	Not Detected	#N/A	#N/A	#N/A	#N/A	#N/A	#N/A	#N/A	#N/A	#N/A	#N/A	#N/A	#N/A	#N/A	#N/A	#N/A						null	null	null	null	null	null	null	null	null	null	null	null	null	null
PF3D7_1344000	aminomethyltransferase, putative	null	#N/A	Not Detected	#N/A	Not Detected	#N/A	#N/A	#N/A	#N/A	#N/A	#N/A	#N/A	#N/A	#N/A	#N/A	#N/A	#N/A	#N/A	#N/A	#N/A						GO:0005737	cytoplasm	GO:0004047	aminomethyltransferase activity	GO:0006546	glycine catabolic process	null	null	null	null	null	null	2.1.2.10 (Aminomethyltransferase)	2.1.2.10 (Aminomethyltransferase)
PF3D7_0922700	pre-mRNA-splicing factor 18, putative	PRP18	#N/A	Not Detected	#N/A	Not Detected	#N/A	#N/A	#N/A	#N/A	#N/A	#N/A	#N/A	#N/A	#N/A	#N/A	#N/A	#N/A	#N/A	#N/A	#N/A						GO:0005681	spliceosomal complex	null	null	GO:0008380	RNA splicing	null	null	null	null	GO:0000398	mRNA splicing, via spliceosome	null	null
PF3D7_1228900	conserved Plasmodium protein, unknown function	null	#N/A	Not Detected	#N/A	Not Detected	#N/A	#N/A	#N/A	#N/A	#N/A	#N/A	#N/A	#N/A	#N/A	#N/A	#N/A	#N/A	#N/A	#N/A	#N/A						GO:0005737, GO:0016020	cytoplasm, membrane	null	null	null	null	null	null	null	null	null	null	null	null
PF3D7_0937700	rifin	RIF	#N/A	Not Detected	#N/A	Not Detected	#N/A	#N/A	#N/A	#N/A	#N/A	#N/A	#N/A	#N/A	#N/A	#N/A	#N/A	#N/A	#N/A	#N/A	#N/A						null	null	null	null	null	null	GO:0020036, GO:0020002, GO:0020003	Maurer's cleft, host cell plasma membrane, symbiont-containing vacuole	null	null	GO:0020033, GO:0020035, GO:0020013	antigenic variation, cytoadherence to microvasculature, mediated by symbiont protein, modulation by symbiont of host erythrocyte aggregation	null	null
PF3D7_0806700	conserved Plasmodium membrane protein, unknown function	null	#N/A	1	#N/A	Not Detected	#N/A	#N/A	#N/A	#N/A	#N/A	#N/A	#N/A	#N/A	#N/A	#N/A	#N/A	#N/A	#N/A	#N/A	#N/A						GO:0005634	nucleus	null	null	null	null	null	null	null	null	null	null	null	null
PF3D7_1228700	conserved Plasmodium protein, unknown function	null	#N/A	Not Detected	#N/A	Not Detected	#N/A	#N/A	#N/A	#N/A	#N/A	#N/A	#N/A	#N/A	#N/A	#N/A	#N/A	#N/A	#N/A	#N/A	#N/A						GO:0016020	membrane	null	null	null	null	GO:0020011	apicoplast	null	null	null	null	null	null
PF3D7_0422700	eukaryotic initiation factor 4A-III, putative	EIF4A3	#N/A	5	#N/A	5	#N/A	#N/A	#N/A	#N/A	#N/A	#N/A	#N/A	#N/A	#N/A	#N/A	#N/A	#N/A	#N/A	#N/A	#N/A						null	null	GO:0005524, GO:0003676	ATP binding, nucleic acid binding	null	null	GO:0071013	catalytic step 2 spliceosome	GO:0004004, GO:0044822	ATP-dependent RNA helicase activity, poly(A) RNA binding	GO:0006417	regulation of translation	3.6.4.13 (RNA helicase)	3.6.4.13 (RNA helicase)
PF3D7_1325600	mitochondrial fission 1 protein, putative	FIS1	#N/A	Not Detected	#N/A	3	#N/A	#N/A	#N/A	#N/A	#N/A	#N/A	#N/A	#N/A	#N/A	#N/A	#N/A	#N/A	#N/A	#N/A	#N/A						null	null	GO:0005515	protein binding	GO:0000266	mitochondrial fission	GO:0005741	mitochondrial outer membrane	null	null	GO:0090141	positive regulation of mitochondrial fission	null	null
PF3D7_0730500	conserved Plasmodium protein, unknown function	null	#N/A	1	#N/A	Not Detected	#N/A	#N/A	#N/A	#N/A	#N/A	#N/A	#N/A	#N/A	#N/A	#N/A	#N/A	#N/A	#N/A	#N/A	#N/A						GO:0005737	cytoplasm	null	null	null	null	null	null	null	null	null	null	null	null
PF3D7_1414700	ubiquitin carboxyl-terminal hydrolase, putative	null	#N/A	Not Detected	#N/A	Not Detected	#N/A	#N/A	#N/A	#N/A	#N/A	#N/A	#N/A	#N/A	#N/A	#N/A	#N/A	#N/A	#N/A	#N/A	#N/A						null	null	GO:0036459	ubiquitinyl hydrolase activity	GO:0016579, GO:0006511	protein deubiquitination, ubiquitin-dependent protein catabolic process	null	null	GO:0004221	ubiquitin thiolesterase activity	null	null	3.4.19.12 (Ubiquitinyl hydrolase 1)	3.4.19.12 (Ubiquitinyl hydrolase 1)
PF3D7_0928700	conserved Plasmodium protein, unknown function	null	#N/A	Not Detected	#N/A	Not Detected	#N/A	#N/A	#N/A	#N/A	#N/A	#N/A	#N/A	#N/A	#N/A	#N/A	#N/A	#N/A	#N/A	#N/A	#N/A						null	null	null	null	null	null	null	null	null	null	null	null	null	null
PF3D7_0628000	6-pyruvoyltetrahydropterin synthase	PTPS	#N/A	Not Detected	#N/A	Not Detected	#N/A	#N/A	#N/A	#N/A	#N/A	#N/A	#N/A	#N/A	#N/A	#N/A	#N/A	#N/A	#N/A	#N/A	#N/A						null	null	null	null	null	null	null	null	GO:0003874	6-pyruvoyltetrahydropterin synthase activity	GO:0006729	tetrahydrobiopterin biosynthetic process	4.2.3.12 (6-pyruvoyltetrahydropterin synthase)	4.2.3.12 (6-pyruvoyltetrahydropterin synthase)
PF3D7_1339100	tRNA Methionine	null	#N/A	Not Detected	#N/A	Not Detected	#N/A	#N/A	#N/A	#N/A	#N/A	#N/A	#N/A	#N/A	#N/A	#N/A	#N/A	#N/A	#N/A	#N/A	#N/A						null	null	null	null	null	null	null	null	null	null	null	null	null	null
PF3D7_0115700	erythrocyte membrane protein 1, PfEMP1	VAR	#N/A	Not Detected	#N/A	Not Detected	#N/A	#N/A	#N/A	#N/A	#N/A	#N/A	#N/A	#N/A	#N/A	#N/A	#N/A	#N/A	#N/A	#N/A	#N/A						GO:0016021	integral component of membrane	GO:0004872	receptor activity	GO:0009405	pathogenesis	GO:0020002, GO:0020030	host cell plasma membrane, infected host cell surface knob	GO:0050839	cell adhesion molecule binding	GO:0020033, GO:0020035, GO:0020013, GO:0016337	antigenic variation, cytoadherence to microvasculature, mediated by symbiont protein, modulation by symbiont of host erythrocyte aggregation, single organismal cell-cell adhesion	null	null
PF3D7_1308400	conserved Plasmodium protein, unknown function	null	#N/A	1	#N/A	Not Detected	#N/A	#N/A	#N/A	#N/A	#N/A	#N/A	#N/A	#N/A	#N/A	#N/A	#N/A	#N/A	#N/A	#N/A	#N/A						null	null	null	null	null	null	null	null	null	null	null	null	null	null
PF3D7_0216900	conserved Plasmodium protein, unknown function	null	#N/A	Not Detected	#N/A	Not Detected	#N/A	#N/A	#N/A	#N/A	#N/A	#N/A	#N/A	#N/A	#N/A	#N/A	#N/A	#N/A	#N/A	#N/A	#N/A						null	null	null	null	null	null	null	null	null	null	null	null	null	null
PF3D7_0500900	serine/threonine protein kinase, FIKK family	FIKK5	#N/A	Not Detected	#N/A	Not Detected	#N/A	#N/A	#N/A	#N/A	#N/A	#N/A	#N/A	#N/A	#N/A	#N/A	#N/A	#N/A	#N/A	#N/A	#N/A						null	null	GO:0005524, GO:0004672	ATP binding, protein kinase activity	GO:0006468	protein phosphorylation	null	null	null	null	GO:0006468	protein phosphorylation	2.7.11.1 (Non-specific serine/threonine protein kinase)	2.7.11.1 (Non-specific serine/threonine protein kinase)
PF3D7_1439200	conserved Plasmodium protein, unknown function	null	#N/A	Not Detected	#N/A	Not Detected	#N/A	#N/A	#N/A	#N/A	#N/A	#N/A	#N/A	#N/A	#N/A	#N/A	#N/A	#N/A	#N/A	#N/A	#N/A						null	null	null	null	null	null	null	null	null	null	null	null	null	null
PF3D7_0202800	conserved Plasmodium protein, unknown function	null	#N/A	Not Detected	#N/A	Not Detected	#N/A	#N/A	#N/A	#N/A	#N/A	#N/A	#N/A	#N/A	#N/A	#N/A	#N/A	#N/A	#N/A	#N/A	#N/A						null	null	null	null	null	null	null	null	null	null	null	null	null	null
PF3D7_1029200	WD repeat-containing protein, putative	null	#N/A	Not Detected	#N/A	Not Detected	#N/A	#N/A	#N/A	#N/A	#N/A	#N/A	#N/A	#N/A	#N/A	#N/A	#N/A	#N/A	#N/A	#N/A	#N/A						GO:0005737, GO:0005874	cytoplasm, microtubule	GO:0005515	protein binding	GO:0006810	transport	null	null	null	null	null	null	null	null
PF3D7_1018400	conserved Plasmodium protein, unknown function	null	#N/A	Not Detected	#N/A	Not Detected	#N/A	#N/A	#N/A	#N/A	#N/A	#N/A	#N/A	#N/A	#N/A	#N/A	#N/A	#N/A	#N/A	#N/A	#N/A						null	null	null	null	null	null	null	null	null	null	null	null	null	null
PF3D7_0801100	28S ribosomal RNA	null	#N/A	Not Detected	#N/A	Not Detected	#N/A	#N/A	#N/A	#N/A	#N/A	#N/A	#N/A	#N/A	#N/A	#N/A	#N/A	#N/A	#N/A	#N/A	#N/A						null	null	null	null	null	null	null	null	null	null	null	null	null	null
PF3D7_1142700	methyltransferase, putative	null	#N/A	4	#N/A	2	#N/A	#N/A	#N/A	#N/A	#N/A	#N/A	#N/A	#N/A	#N/A	#N/A	#N/A	#N/A	#N/A	#N/A	#N/A						GO:0005737	cytoplasm	GO:0005515	protein binding	null	null	null	null	null	null	null	null	2.1.1.43 (Histone-lysine N-methyltransferase)	2.1.1.43 (Histone-lysine N-methyltransferase)
PF3D7_0703400	conserved Plasmodium protein, unknown function	null	#N/A	Not Detected	#N/A	Not Detected	#N/A	#N/A	#N/A	#N/A	#N/A	#N/A	#N/A	#N/A	#N/A	#N/A	#N/A	#N/A	#N/A	#N/A	#N/A						GO:0016020	membrane	null	null	null	null	null	null	null	null	null	null	null	null
PF3D7_0902300	serine/threonine protein kinase, FIKK family	FIKK9.4	#N/A	Not Detected	#N/A	Not Detected	#N/A	#N/A	#N/A	#N/A	#N/A	#N/A	#N/A	#N/A	#N/A	#N/A	#N/A	#N/A	#N/A	#N/A	#N/A						null	null	GO:0005524, GO:0004672	ATP binding, protein kinase activity	GO:0006468	protein phosphorylation	null	null	null	null	null	null	2.7.11.1 (Non-specific serine/threonine protein kinase)	2.7.11.1 (Non-specific serine/threonine protein kinase)
PF3D7_1368500	conserved Plasmodium protein, unknown function	null	#N/A	Not Detected	#N/A	Not Detected	#N/A	#N/A	#N/A	#N/A	#N/A	#N/A	#N/A	#N/A	#N/A	#N/A	#N/A	#N/A	#N/A	#N/A	#N/A						null	null	null	null	null	null	null	null	null	null	null	null	null	null
PF3D7_0632700	rifin	RIF	#N/A	Not Detected	#N/A	Not Detected	#N/A	#N/A	#N/A	#N/A	#N/A	#N/A	#N/A	#N/A	#N/A	#N/A	#N/A	#N/A	#N/A	#N/A	#N/A						null	null	null	null	null	null	GO:0020036, GO:0020002, GO:0020003	Maurer's cleft, host cell plasma membrane, symbiont-containing vacuole	null	null	GO:0020033, GO:0020035, GO:0020013	antigenic variation, cytoadherence to microvasculature, mediated by symbiont protein, modulation by symbiont of host erythrocyte aggregation	null	null
PF3D7_1336300	conserved Plasmodium membrane protein, unknown function	null	#N/A	Not Detected	#N/A	Not Detected	#N/A	#N/A	#N/A	#N/A	#N/A	#N/A	#N/A	#N/A	#N/A	#N/A	#N/A	#N/A	#N/A	#N/A	#N/A						null	null	null	null	null	null	null	null	null	null	null	null	null	null
PF3D7_1033800	plasmepsin VII	null	#N/A	Not Detected	#N/A	Not Detected	#N/A	#N/A	#N/A	#N/A	#N/A	#N/A	#N/A	#N/A	#N/A	#N/A	#N/A	#N/A	#N/A	#N/A	#N/A						GO:0016020	membrane	GO:0004190	aspartic-type endopeptidase activity	GO:0006508	proteolysis	null	null	GO:0004190	aspartic-type endopeptidase activity	GO:0006508	proteolysis	3.4.23.- (Aspartic endopeptidases.)	3.4.23.- (Aspartic endopeptidases.)
PF3D7_0419300	conserved Plasmodium protein, unknown function	null	#N/A	Not Detected	#N/A	Not Detected	#N/A	#N/A	#N/A	#N/A	#N/A	#N/A	#N/A	#N/A	#N/A	#N/A	#N/A	#N/A	#N/A	#N/A	#N/A						GO:0031410, GO:0016020	cytoplasmic vesicle, membrane	GO:0005524, GO:0003723, GO:0003724, GO:0004197, GO:0016779, GO:0031079, GO:0005198	ATP binding, RNA binding, RNA helicase activity, cysteine-type endopeptidase activity, nucleotidyltransferase activity, picornain 3C activity, structural molecule activity	GO:0018144, GO:0006508, GO:0006410	RNA-protein covalent cross-linking, proteolysis, transcription, RNA-dependent	null	null	null	null	null	null	null	null
PF3D7_0413100	erythrocyte membrane protein 1, PfEMP1	VAR	#N/A	Not Detected	#N/A	Not Detected	#N/A	#N/A	#N/A	#N/A	#N/A	#N/A	#N/A	#N/A	#N/A	#N/A	#N/A	#N/A	#N/A	#N/A	#N/A						GO:0016021	integral component of membrane	GO:0004872	receptor activity	GO:0009405	pathogenesis	GO:0020002, GO:0020030	host cell plasma membrane, infected host cell surface knob	GO:0050839	cell adhesion molecule binding	GO:0020033, GO:0020035, GO:0020013, GO:0016337	antigenic variation, cytoadherence to microvasculature, mediated by symbiont protein, modulation by symbiont of host erythrocyte aggregation, single organismal cell-cell adhesion	null	null
PF3D7_0400300	rifin	RIF	#N/A	Not Detected	#N/A	Not Detected	#N/A	#N/A	#N/A	#N/A	#N/A	#N/A	#N/A	#N/A	#N/A	#N/A	#N/A	#N/A	#N/A	#N/A	#N/A						null	null	null	null	null	null	GO:0020036, GO:0020002, GO:0020003	Maurer's cleft, host cell plasma membrane, symbiont-containing vacuole	null	null	GO:0020033, GO:0020035, GO:0020013	antigenic variation, cytoadherence to microvasculature, mediated by symbiont protein, modulation by symbiont of host erythrocyte aggregation	null	null
PF3D7_0207600	serine repeat antigen 5	SERA5	#N/A	Not Detected	#N/A	Not Detected	#N/A	#N/A	#N/A	#N/A	#N/A	#N/A	#N/A	#N/A	#N/A	#N/A	#N/A	#N/A	#N/A	#N/A	#N/A						null	null	GO:0008234	cysteine-type peptidase activity	GO:0006508	proteolysis	GO:0020003	symbiont-containing vacuole	GO:0008234, GO:0005515	cysteine-type peptidase activity, protein binding	GO:0002377, GO:0006508, GO:0050776	immunoglobulin production, proteolysis, regulation of immune response	3.4.22.- (Cysteine endopeptidases.)	3.4.22.- (Cysteine endopeptidases.)
PF3D7_1352800	vacuolar fusion protein MON1, putative	MON1	#N/A	2	#N/A	1	#N/A	#N/A	#N/A	#N/A	#N/A	#N/A	#N/A	#N/A	#N/A	#N/A	#N/A	#N/A	#N/A	#N/A	#N/A						null	null	null	null	null	null	null	null	GO:0017112, GO:0032266, GO:0010314, GO:0001786	Rab guanyl-nucleotide exchange factor activity, phosphatidylinositol-3-phosphate binding, phosphatidylinositol-5-phosphate binding, phosphatidylserine binding	GO:0043547	positive regulation of GTPase activity	null	null
PF3D7_1447300	mitochondrial ribosomal protein S14 precursor, putative	null	#N/A	Not Detected	#N/A	Not Detected	#N/A	#N/A	#N/A	#N/A	#N/A	#N/A	#N/A	#N/A	#N/A	#N/A	#N/A	#N/A	#N/A	#N/A	#N/A						null	null	null	null	null	null	GO:0005763	mitochondrial small ribosomal subunit	GO:0003735	structural constituent of ribosome	GO:0006412	translation	null	null
PF3D7_0727900	conserved Plasmodium protein, unknown function	null	#N/A	1	#N/A	Not Detected	#N/A	#N/A	#N/A	#N/A	#N/A	#N/A	#N/A	#N/A	#N/A	#N/A	#N/A	#N/A	#N/A	#N/A	#N/A						GO:0005737	cytoplasm	GO:0003676	nucleic acid binding	null	null	null	null	null	null	null	null	null	null
PF3D7_1144300	60S ribosomal protein L41	RPL41	#N/A	Not Detected	#N/A	Not Detected	#N/A	#N/A	#N/A	#N/A	#N/A	#N/A	#N/A	#N/A	#N/A	#N/A	#N/A	#N/A	#N/A	#N/A	#N/A						GO:0005840	ribosome	GO:0003735	structural constituent of ribosome	GO:0006412	translation	GO:0022625	cytosolic large ribosomal subunit	null	null	null	null	null	null
PF3D7_1215700	conserved Plasmodium protein, unknown function	null	#N/A	Not Detected	#N/A	Not Detected	#N/A	#N/A	#N/A	#N/A	#N/A	#N/A	#N/A	#N/A	#N/A	#N/A	#N/A	#N/A	#N/A	#N/A	#N/A						null	null	GO:0005524, GO:0003684, GO:0030983	ATP binding, damaged DNA binding, mismatched DNA binding	GO:0006298	mismatch repair	null	null	null	null	null	null	null	null
PF3D7_0926200	conserved Plasmodium protein, unknown function	null	#N/A	6	#N/A	6	#N/A	#N/A	#N/A	#N/A	#N/A	#N/A	#N/A	#N/A	#N/A	#N/A	#N/A	#N/A	#N/A	#N/A	#N/A						null	null	null	null	null	null	null	null	null	null	null	null	null	null
PF3D7_0832000	stevor	null	#N/A	Not Detected	#N/A	Not Detected	#N/A	#N/A	#N/A	#N/A	#N/A	#N/A	#N/A	#N/A	#N/A	#N/A	#N/A	#N/A	#N/A	#N/A	#N/A						null	null	null	null	null	null	GO:0020036	Maurer's cleft	null	null	GO:0020013	modulation by symbiont of host erythrocyte aggregation	null	null
PF3D7_1025200	ATP synthase mitochondrial F1 complex assembly factor 2, putative	ATP12	#N/A	Not Detected	#N/A	Not Detected	#N/A	#N/A	#N/A	#N/A	#N/A	#N/A	#N/A	#N/A	#N/A	#N/A	#N/A	#N/A	#N/A	#N/A	#N/A						null	null	null	null	null	null	null	null	null	null	null	null	null	null
PF3D7_1456800	V-type H(+)-translocating pyrophosphatase, putative	VP1	#N/A	Not Detected	#N/A	Not Detected	#N/A	#N/A	#N/A	#N/A	#N/A	#N/A	#N/A	#N/A	#N/A	#N/A	#N/A	#N/A	#N/A	#N/A	#N/A						GO:0016020	membrane	GO:0009678, GO:0004427	hydrogen-translocating pyrophosphatase activity, inorganic diphosphatase activity	GO:0015992	proton transport	GO:0020020	food vacuole	GO:0015078, GO:0009678	hydrogen ion transmembrane transporter activity, hydrogen-translocating pyrophosphatase activity	GO:0006885	regulation of pH	3.6.1.1 (Inorganic diphosphatase)	3.6.1.1 (Inorganic diphosphatase)
PF3D7_1309700	vacuolar protein sorting-associated protein 18, putative	VPS18	#N/A	2	#N/A	Not Detected	#N/A	#N/A	#N/A	#N/A	#N/A	#N/A	#N/A	#N/A	#N/A	#N/A	#N/A	#N/A	#N/A	#N/A	#N/A						GO:0031902, GO:0005765	late endosome membrane, lysosomal membrane	GO:0008270	zinc ion binding	GO:0015031	protein transport	null	null	null	null	null	null	null	null
PF3D7_0903100	protein RER1, putative	RER1	#N/A	6	#N/A	5	#N/A	#N/A	#N/A	#N/A	#N/A	#N/A	#N/A	#N/A	#N/A	#N/A	#N/A	#N/A	#N/A	#N/A	#N/A						GO:0016021	integral component of membrane	null	null	null	null	GO:0033116	endoplasmic reticulum-Golgi intermediate compartment membrane	null	null	null	null	null	null
PF3D7_0923300	perforin-like protein 3	PLP3	#N/A	Not Detected	#N/A	Not Detected	#N/A	#N/A	#N/A	#N/A	#N/A	#N/A	#N/A	#N/A	#N/A	#N/A	#N/A	#N/A	#N/A	#N/A	#N/A						null	null	null	null	null	null	GO:0020009	microneme	null	null	GO:0030260	entry into host cell	null	null
PF3D7_0619600	conserved Plasmodium protein, unknown function	null	#N/A	Not Detected	#N/A	Not Detected	#N/A	#N/A	#N/A	#N/A	#N/A	#N/A	#N/A	#N/A	#N/A	#N/A	#N/A	#N/A	#N/A	#N/A	#N/A						null	null	null	null	null	null	null	null	null	null	null	null	null	null
PF3D7_1345700	isocitrate dehydrogenase [NADP], mitochondrial	IDH	#N/A	9	#N/A	8	#N/A	#N/A	#N/A	#N/A	#N/A	#N/A	#N/A	#N/A	#N/A	#N/A	#N/A	#N/A	#N/A	#N/A	#N/A						null	null	GO:0051287, GO:0004450, GO:0000287	NAD binding, isocitrate dehydrogenase (NADP+) activity, magnesium ion binding	GO:0006102, GO:0055114	isocitrate metabolic process, oxidation-reduction process	GO:0005739	mitochondrion	GO:0004450	isocitrate dehydrogenase (NADP+) activity	GO:0006102, GO:0006099	isocitrate metabolic process, tricarboxylic acid cycle	1.1.1.42 (Isocitrate dehydrogenase (NADP(+)))	1.1.1.42 (Isocitrate dehydrogenase (NADP(+)))
PF3D7_0726400	conserved Plasmodium membrane protein, unknown function	null	#N/A	2	#N/A	1	#N/A	#N/A	#N/A	#N/A	#N/A	#N/A	#N/A	#N/A	#N/A	#N/A	#N/A	#N/A	#N/A	#N/A	#N/A						GO:0005737	cytoplasm	null	null	null	null	null	null	null	null	null	null	null	null
PF3D7_1363200	bifunctional polynucleotide phosphatase/kinase	PNKP	#N/A	Not Detected	#N/A	Not Detected	#N/A	#N/A	#N/A	#N/A	#N/A	#N/A	#N/A	#N/A	#N/A	#N/A	#N/A	#N/A	#N/A	#N/A	#N/A						null	null	GO:0005524	ATP binding	null	null	null	null	GO:0003684, GO:0046403	damaged DNA binding, polynucleotide 3'-phosphatase activity	GO:0006974	cellular response to DNA damage stimulus	2.7.1.78 (Polynucleotide 5'-hydroxyl-kinase); 3.1.3.32 (Polynucleotide 3'-phosphatase)	3.1.3.32 (Polynucleotide 3'-phosphatase)
PF3D7_1352000	conserved Plasmodium protein, unknown function	null	#N/A	Not Detected	#N/A	Not Detected	#N/A	#N/A	#N/A	#N/A	#N/A	#N/A	#N/A	#N/A	#N/A	#N/A	#N/A	#N/A	#N/A	#N/A	#N/A						null	null	GO:0005525, GO:0003924	GTP binding, GTPase activity	GO:0006400	tRNA modification	GO:0020011	apicoplast	null	null	null	null	null	null
PF3D7_1453900	conserved Plasmodium protein, unknown function	null	#N/A	Not Detected	#N/A	Not Detected	#N/A	#N/A	#N/A	#N/A	#N/A	#N/A	#N/A	#N/A	#N/A	#N/A	#N/A	#N/A	#N/A	#N/A	#N/A						null	null	null	null	null	null	null	null	null	null	null	null	null	null
PF3D7_1204400	conserved Plasmodium membrane protein, unknown function	null	#N/A	Not Detected	#N/A	Not Detected	#N/A	#N/A	#N/A	#N/A	#N/A	#N/A	#N/A	#N/A	#N/A	#N/A	#N/A	#N/A	#N/A	#N/A	#N/A						GO:0016021	integral component of membrane	null	null	null	null	null	null	null	null	null	null	null	null
PF3D7_1327100	conserved Plasmodium protein, unknown function	null	#N/A	Not Detected	#N/A	Not Detected	#N/A	#N/A	#N/A	#N/A	#N/A	#N/A	#N/A	#N/A	#N/A	#N/A	#N/A	#N/A	#N/A	#N/A	#N/A						GO:0009341, GO:0005576	beta-galactosidase complex, extracellular region	GO:0004565, GO:0030246, GO:0043169	beta-galactosidase activity, carbohydrate binding, cation binding	GO:0005975	carbohydrate metabolic process	null	null	null	null	null	null	null	null
PF3D7_0418400	conserved Plasmodium protein, unknown function	null	#N/A	Not Detected	#N/A	Not Detected	#N/A	#N/A	#N/A	#N/A	#N/A	#N/A	#N/A	#N/A	#N/A	#N/A	#N/A	#N/A	#N/A	#N/A	#N/A						GO:0005737	cytoplasm	null	null	null	null	null	null	null	null	null	null	null	null
PF3D7_1238800	acyl-CoA synthetase	ACS11	#N/A	9	#N/A	7	#N/A	#N/A	#N/A	#N/A	#N/A	#N/A	#N/A	#N/A	#N/A	#N/A	#N/A	#N/A	#N/A	#N/A	#N/A						null	null	GO:0003824	catalytic activity	GO:0008152	metabolic process	null	null	GO:0004467	long-chain fatty acid-CoA ligase activity	GO:0006631, GO:0006810	fatty acid metabolic process, transport	6.2.1.3 (Long-chain-fatty-acid--CoA ligase)	6.2.1.3 (Long-chain-fatty-acid--CoA ligase)
PF3D7_1241800	ATP-dependent RNA helicase DBP9, putative	DBP9	#N/A	Not Detected	#N/A	Not Detected	#N/A	#N/A	#N/A	#N/A	#N/A	#N/A	#N/A	#N/A	#N/A	#N/A	#N/A	#N/A	#N/A	#N/A	#N/A						null	null	GO:0005524, GO:0003676	ATP binding, nucleic acid binding	null	null	null	null	GO:0004004	ATP-dependent RNA helicase activity	GO:0016070	RNA metabolic process	3.6.4.13 (RNA helicase)	3.6.4.13 (RNA helicase)
PF3D7_1222000	tRNA-splicing ligase RtcB, putative	null	#N/A	Not Detected	#N/A	Not Detected	#N/A	#N/A	#N/A	#N/A	#N/A	#N/A	#N/A	#N/A	#N/A	#N/A	#N/A	#N/A	#N/A	#N/A	#N/A						null	null	GO:0008452	RNA ligase activity	GO:0006396	RNA processing	GO:0020011	apicoplast	null	null	null	null	null	6.5.1.3 (RNA ligase (ATP))
PF3D7_0602800	JmjC domain-containing protein, putative	JmjC2	#N/A	Not Detected	#N/A	Not Detected	#N/A	#N/A	#N/A	#N/A	#N/A	#N/A	#N/A	#N/A	#N/A	#N/A	#N/A	#N/A	#N/A	#N/A	#N/A						GO:0005634	nucleus	null	null	null	null	null	null	null	null	null	null	1.14.11.27 ([Histone H3]-lysine-36 demethylase)	1.14.11.27 ([Histone H3]-lysine-36 demethylase)
PF3D7_0504700	centrosomal protein CEP120, putative	CEP120	#N/A	Not Detected	#N/A	Not Detected	#N/A	#N/A	#N/A	#N/A	#N/A	#N/A	#N/A	#N/A	#N/A	#N/A	#N/A	#N/A	#N/A	#N/A	#N/A						null	null	null	null	null	null	GO:0005813	centrosome	null	null	null	null	3.6.4.13 (RNA helicase)	3.6.4.13 (RNA helicase)
PF3D7_1031100	conserved Plasmodium protein, unknown function	null	#N/A	Not Detected	#N/A	Not Detected	#N/A	#N/A	#N/A	#N/A	#N/A	#N/A	#N/A	#N/A	#N/A	#N/A	#N/A	#N/A	#N/A	#N/A	#N/A						GO:0005737	cytoplasm	null	null	null	null	null	null	null	null	null	null	null	null
PF3D7_1201600	NIMA related kinase 3	NEK3	#N/A	Not Detected	#N/A	Not Detected	#N/A	#N/A	#N/A	#N/A	#N/A	#N/A	#N/A	#N/A	#N/A	#N/A	#N/A	#N/A	#N/A	#N/A	#N/A						null	null	GO:0005524, GO:0004672	ATP binding, protein kinase activity	GO:0006468	protein phosphorylation	GO:0020011	apicoplast	GO:0005524, GO:0004708, GO:0004674	ATP binding, MAP kinase kinase activity, protein serine/threonine kinase activity	GO:0046777	protein autophosphorylation	2.7.11.1 (Non-specific serine/threonine protein kinase)	2.7.11.1 (Non-specific serine/threonine protein kinase)
PF3D7_0212200	mitochondrial ribosomal protein L12 precursor, putative	null	#N/A	2	#N/A	Not Detected	#N/A	#N/A	#N/A	#N/A	#N/A	#N/A	#N/A	#N/A	#N/A	#N/A	#N/A	#N/A	#N/A	#N/A	#N/A						GO:0005840	ribosome	GO:0003735	structural constituent of ribosome	GO:0006412	translation	GO:0020011, GO:0022625, GO:0005739	apicoplast, cytosolic large ribosomal subunit, mitochondrion	GO:0003735	structural constituent of ribosome	GO:0006412	translation	null	null
PF3D7_0921200	conserved Plasmodium membrane protein, unknown function	null	#N/A	2	#N/A	Not Detected	#N/A	#N/A	#N/A	#N/A	#N/A	#N/A	#N/A	#N/A	#N/A	#N/A	#N/A	#N/A	#N/A	#N/A	#N/A						null	null	null	null	null	null	null	null	null	null	null	null	null	null
PF3D7_0420500	conserved Plasmodium protein, unknown function	null	#N/A	Not Detected	#N/A	Not Detected	#N/A	#N/A	#N/A	#N/A	#N/A	#N/A	#N/A	#N/A	#N/A	#N/A	#N/A	#N/A	#N/A	#N/A	#N/A						GO:0005737	cytoplasm	GO:0004725, GO:0008138	protein tyrosine phosphatase activity, protein tyrosine/serine/threonine phosphatase activity	GO:0006470	protein dephosphorylation	null	null	null	null	null	null	null	null
PF3D7_0613800	AP2 domain transcription factor, putative	ApiAP2	#N/A	Not Detected	#N/A	Not Detected	#N/A	#N/A	#N/A	#N/A	#N/A	#N/A	#N/A	#N/A	#N/A	#N/A	#N/A	#N/A	#N/A	#N/A	#N/A						null	null	GO:0003700	sequence-specific DNA binding transcription factor activity	GO:0006355	regulation of transcription, DNA-templated	null	null	GO:0043565	sequence-specific DNA binding	null	null	null	null
PF3D7_0322800	conserved Plasmodium protein, unknown function	null	#N/A	Not Detected	#N/A	Not Detected	#N/A	#N/A	#N/A	#N/A	#N/A	#N/A	#N/A	#N/A	#N/A	#N/A	#N/A	#N/A	#N/A	#N/A	#N/A						GO:0005737	cytoplasm	null	null	null	null	null	null	null	null	null	null	null	null
PF3D7_1244400	RNA-binding protein, putative	null	#N/A	Not Detected	#N/A	Not Detected	#N/A	#N/A	#N/A	#N/A	#N/A	#N/A	#N/A	#N/A	#N/A	#N/A	#N/A	#N/A	#N/A	#N/A	#N/A						GO:0016020, GO:0005634	membrane, nucleus	GO:0003723, GO:0000166	RNA binding, nucleotide binding	null	null	GO:0020011	apicoplast	null	null	null	null	null	null
PF3D7_0420200	holo-[acyl-carrier-protein] synthase, putative	ACPS	#N/A	Not Detected	#N/A	Not Detected	#N/A	#N/A	#N/A	#N/A	#N/A	#N/A	#N/A	#N/A	#N/A	#N/A	#N/A	#N/A	#N/A	#N/A	#N/A						null	null	GO:0008897, GO:0000287, GO:0004222	holo-[acyl-carrier-protein] synthase activity, magnesium ion binding, metalloendopeptidase activity	GO:0006633, GO:0009059, GO:0006364	fatty acid biosynthetic process, macromolecule biosynthetic process, rRNA processing	GO:0020011	apicoplast	null	null	GO:0006633	fatty acid biosynthetic process	2.7.8.7 (Holo-[acyl-carrier-protein] synthase)	2.7.8.7 (Holo-[acyl-carrier-protein] synthase)
PF3D7_1239300	conserved Plasmodium protein, unknown function	null	#N/A	Not Detected	#N/A	Not Detected	#N/A	#N/A	#N/A	#N/A	#N/A	#N/A	#N/A	#N/A	#N/A	#N/A	#N/A	#N/A	#N/A	#N/A	#N/A						GO:0005737, GO:0005634	cytoplasm, nucleus	GO:0008270	zinc ion binding	null	null	null	null	null	null	null	null	null	null
PF3D7_0919700	pyridoxal 5'-phosphate dependent enzyme class III, putative	null	#N/A	3	#N/A	Not Detected	#N/A	#N/A	#N/A	#N/A	#N/A	#N/A	#N/A	#N/A	#N/A	#N/A	#N/A	#N/A	#N/A	#N/A	#N/A						null	null	null	null	null	null	null	null	null	null	null	null	5.1.1.1 (Alanine racemase)	5.1.1.1 (Alanine racemase)
PF3D7_1003800	U5 small nuclear ribonuclear protein, putative	null	#N/A	7	#N/A	4	#N/A	#N/A	#N/A	#N/A	#N/A	#N/A	#N/A	#N/A	#N/A	#N/A	#N/A	#N/A	#N/A	#N/A	#N/A						null	null	GO:0005525, GO:0003924	GTP binding, GTPase activity	null	null	null	null	GO:0003924	GTPase activity	GO:0000398	mRNA splicing, via spliceosome	null	null
PF3D7_0605400	calcium-binding protein, putative	null	#N/A	Not Detected	#N/A	Not Detected	#N/A	#N/A	#N/A	#N/A	#N/A	#N/A	#N/A	#N/A	#N/A	#N/A	#N/A	#N/A	#N/A	#N/A	#N/A						null	null	GO:0005509	calcium ion binding	null	null	null	null	null	null	null	null	null	null
PF3D7_1137700	calcium-binding protein, putative	null	#N/A	Not Detected	#N/A	Not Detected	#N/A	#N/A	#N/A	#N/A	#N/A	#N/A	#N/A	#N/A	#N/A	#N/A	#N/A	#N/A	#N/A	#N/A	#N/A						null	null	GO:0005509	calcium ion binding	null	null	null	null	null	null	null	null	null	null
PF3D7_0711800	Plasmodium RNA of unknown function RUF6	null	#N/A	Not Detected	#N/A	Not Detected	#N/A	#N/A	#N/A	#N/A	#N/A	#N/A	#N/A	#N/A	#N/A	#N/A	#N/A	#N/A	#N/A	#N/A	#N/A						null	null	null	null	null	null	null	null	null	null	null	null	null	null
PF3D7_0812200	trypsin-like serine protease, putative	null	#N/A	Not Detected	#N/A	Not Detected	#N/A	#N/A	#N/A	#N/A	#N/A	#N/A	#N/A	#N/A	#N/A	#N/A	#N/A	#N/A	#N/A	#N/A	#N/A						null	null	GO:0003824, GO:0005515, GO:0004252	catalytic activity, protein binding, serine-type endopeptidase activity	GO:0006508	proteolysis	null	null	null	null	null	null	null	3.4.21.- (Serine endopeptidases.)
PF3D7_1353300	conserved Plasmodium protein, unknown function	null	#N/A	1	#N/A	Not Detected	#N/A	#N/A	#N/A	#N/A	#N/A	#N/A	#N/A	#N/A	#N/A	#N/A	#N/A	#N/A	#N/A	#N/A	#N/A						GO:0016459	myosin complex	GO:0005524, GO:0003779, GO:0003774	ATP binding, actin binding, motor activity	null	null	GO:0020011	apicoplast	null	null	null	null	null	null
PF3D7_0615700	RNA and export factor binding protein, putative	null	#N/A	Not Detected	#N/A	3	#N/A	#N/A	#N/A	#N/A	#N/A	#N/A	#N/A	#N/A	#N/A	#N/A	#N/A	#N/A	#N/A	#N/A	#N/A						null	null	GO:0003676, GO:0000166	nucleic acid binding, nucleotide binding	null	null	null	null	GO:0003723	RNA binding	null	null	null	null
PF3D7_1305200	AP2 domain transcription factor, putative	ApiAP2	#N/A	Not Detected	#N/A	Not Detected	#N/A	#N/A	#N/A	#N/A	#N/A	#N/A	#N/A	#N/A	#N/A	#N/A	#N/A	#N/A	#N/A	#N/A	#N/A						null	null	GO:0003700	sequence-specific DNA binding transcription factor activity	GO:0006355	regulation of transcription, DNA-templated	null	null	GO:0043565	sequence-specific DNA binding	null	null	null	null
PF3D7_0413400	erythrocyte membrane protein 1 (PfEMP1), exon 1, pseudogene	VAR	#N/A	Not Detected	#N/A	Not Detected	#N/A	#N/A	#N/A	#N/A	#N/A	#N/A	#N/A	#N/A	#N/A	#N/A	#N/A	#N/A	#N/A	#N/A	#N/A						GO:0016021	integral component of membrane	GO:0004872	receptor activity	GO:0009405	pathogenesis	null	null	null	null	null	null	null	null
PF3D7_0604300	conserved Plasmodium protein, unknown function	null	#N/A	Not Detected	#N/A	Not Detected	#N/A	#N/A	#N/A	#N/A	#N/A	#N/A	#N/A	#N/A	#N/A	#N/A	#N/A	#N/A	#N/A	#N/A	#N/A						GO:0005737, GO:0016020	cytoplasm, membrane	null	null	null	null	null	null	null	null	null	null	null	null
PF3D7_1246100	delta-aminolevulinic acid synthetase	ALAS	#N/A	Not Detected	#N/A	Not Detected	#N/A	#N/A	#N/A	#N/A	#N/A	#N/A	#N/A	#N/A	#N/A	#N/A	#N/A	#N/A	#N/A	#N/A	#N/A						null	null	GO:0003870, GO:0030170	5-aminolevulinate synthase activity, pyridoxal phosphate binding	GO:0033014	tetrapyrrole biosynthetic process	GO:0005739	mitochondrion	GO:0003870	5-aminolevulinate synthase activity	GO:0006783	heme biosynthetic process	2.3.1.37 (5-aminolevulinate synthase)	2.3.1.37 (5-aminolevulinate synthase)
PF3D7_1130000	phosphoacetylglucosamine mutase, putative	PAGM	#N/A	Not Detected	#N/A	Not Detected	#N/A	#N/A	#N/A	#N/A	#N/A	#N/A	#N/A	#N/A	#N/A	#N/A	#N/A	#N/A	#N/A	#N/A	#N/A						null	null	GO:0016868, GO:0000287	intramolecular transferase activity, phosphotransferases, magnesium ion binding	GO:0005975	carbohydrate metabolic process	null	null	GO:0004610	phosphoacetylglucosamine mutase activity	GO:0006041	glucosamine metabolic process	5.4.2.3 (Phosphoacetylglucosamine mutase)	5.4.2.3 (Phosphoacetylglucosamine mutase)
PF3D7_0928600	conserved Plasmodium protein, unknown function	null	#N/A	Not Detected	#N/A	Not Detected	#N/A	#N/A	#N/A	#N/A	#N/A	#N/A	#N/A	#N/A	#N/A	#N/A	#N/A	#N/A	#N/A	#N/A	#N/A						null	null	null	null	null	null	null	null	null	null	null	null	null	null
PF3D7_0821200	conserved Plasmodium protein, unknown function	null	#N/A	Not Detected	#N/A	Not Detected	#N/A	#N/A	#N/A	#N/A	#N/A	#N/A	#N/A	#N/A	#N/A	#N/A	#N/A	#N/A	#N/A	#N/A	#N/A						GO:0005634	nucleus	null	null	null	null	null	null	null	null	null	null	null	null
PF3D7_0319000	P-type ATPase, putative	ATPase7	#N/A	1	#N/A	Not Detected	#N/A	#N/A	#N/A	#N/A	#N/A	#N/A	#N/A	#N/A	#N/A	#N/A	#N/A	#N/A	#N/A	#N/A	#N/A						GO:0016021	integral component of membrane	GO:0019829, GO:0046872, GO:0000166	cation-transporting ATPase activity, metal ion binding, nucleotide binding	GO:0006812	cation transport	GO:0005887	integral component of plasma membrane	GO:0015662	ATPase activity, coupled to transmembrane movement of ions, phosphorylative mechanism	GO:0006812	cation transport	3.6.3.1 (Phospholipid-translocating ATPase)	3.6.3.1 (Phospholipid-translocating ATPase)
PF3D7_0727300	DNA (cytosine-5)-methyltransferase	DNMT	#N/A	Not Detected	#N/A	Not Detected	#N/A	#N/A	#N/A	#N/A	#N/A	#N/A	#N/A	#N/A	#N/A	#N/A	#N/A	#N/A	#N/A	#N/A	#N/A						null	null	GO:0008168	methyltransferase activity	null	null	GO:0005634	nucleus	GO:0003886, GO:0003677	DNA (cytosine-5-)-methyltransferase activity, DNA binding	GO:0006306	DNA methylation	2.1.1.37 (DNA (cytosine-5-)-methyltransferase)	2.1.1.37 (DNA (cytosine-5-)-methyltransferase)
PF3D7_0727800	cation transporting ATPase, putative	null	#N/A	5	#N/A	2	#N/A	#N/A	#N/A	#N/A	#N/A	#N/A	#N/A	#N/A	#N/A	#N/A	#N/A	#N/A	#N/A	#N/A	#N/A						null	null	GO:0046872, GO:0000166	metal ion binding, nucleotide binding	null	null	GO:0020011, GO:0016021	apicoplast, integral component of membrane	null	null	null	null	3.6.3.12 (Potassium-transporting ATPase)	3.6.3.- (Acting on acid anhydrides; catalyzing transmembrane movement of substances.)
PF3D7_0519900	conserved Plasmodium protein, unknown function	null	#N/A	2	#N/A	Not Detected	#N/A	#N/A	#N/A	#N/A	#N/A	#N/A	#N/A	#N/A	#N/A	#N/A	#N/A	#N/A	#N/A	#N/A	#N/A						null	null	null	null	null	null	GO:0020011	apicoplast	null	null	null	null	null	null
PF3D7_0419900	phosphatidylinositol 4-kinase, putative	null	#N/A	Not Detected	#N/A	Not Detected	#N/A	#N/A	#N/A	#N/A	#N/A	#N/A	#N/A	#N/A	#N/A	#N/A	#N/A	#N/A	#N/A	#N/A	#N/A						null	null	GO:0016773	phosphotransferase activity, alcohol group as acceptor	null	null	null	null	GO:0052742	phosphatidylinositol kinase activity	GO:0046488	phosphatidylinositol metabolic process	2.7.1.67 (1-phosphatidylinositol 4-kinase)	2.7.1.67 (1-phosphatidylinositol 4-kinase)
PF3D7_1410800	ankyrin-repeat protein, putative	null	#N/A	Not Detected	#N/A	Not Detected	#N/A	#N/A	#N/A	#N/A	#N/A	#N/A	#N/A	#N/A	#N/A	#N/A	#N/A	#N/A	#N/A	#N/A	#N/A						null	null	null	null	null	null	null	null	null	null	null	null	null	null
PF3D7_0203200	conserved Plasmodium protein, unknown function	null	#N/A	Not Detected	#N/A	Not Detected	#N/A	#N/A	#N/A	#N/A	#N/A	#N/A	#N/A	#N/A	#N/A	#N/A	#N/A	#N/A	#N/A	#N/A	#N/A						null	null	null	null	null	null	null	null	null	null	null	null	null	null
PF3D7_0726300	DNA mismatch repair protein PMS1, putative	PMS1	#N/A	Not Detected	#N/A	Not Detected	#N/A	#N/A	#N/A	#N/A	#N/A	#N/A	#N/A	#N/A	#N/A	#N/A	#N/A	#N/A	#N/A	#N/A	#N/A						null	null	GO:0005524, GO:0030983	ATP binding, mismatched DNA binding	GO:0006298	mismatch repair	GO:0005634	nucleus	GO:0005524, GO:0030983	ATP binding, mismatched DNA binding	GO:0006298	mismatch repair	null	3.1.-.- (Acting on ester bonds.)
PF3D7_0403100	regulator of chromosome condensation, putative	null	#N/A	2	#N/A	Not Detected	#N/A	#N/A	#N/A	#N/A	#N/A	#N/A	#N/A	#N/A	#N/A	#N/A	#N/A	#N/A	#N/A	#N/A	#N/A						null	null	null	null	null	null	null	null	null	null	null	null	null	null
PF3D7_0400600	erythrocyte membrane protein 1 (PfEMP1), exon 1, pseudogene	null	#N/A	Not Detected	#N/A	Not Detected	#N/A	#N/A	#N/A	#N/A	#N/A	#N/A	#N/A	#N/A	#N/A	#N/A	#N/A	#N/A	#N/A	#N/A	#N/A						null	null	null	null	null	null	null	null	null	null	null	null	null	null
PF3D7_1314800	ubiquitin-like protein, putative	null	#N/A	Not Detected	#N/A	Not Detected	#N/A	#N/A	#N/A	#N/A	#N/A	#N/A	#N/A	#N/A	#N/A	#N/A	#N/A	#N/A	#N/A	#N/A	#N/A						null	null	GO:0005515	protein binding	null	null	null	null	null	null	GO:0019941	modification-dependent protein catabolic process	null	null
PF3D7_0821400	conserved Plasmodium protein, unknown function	null	#N/A	7	#N/A	6	#N/A	#N/A	#N/A	#N/A	#N/A	#N/A	#N/A	#N/A	#N/A	#N/A	#N/A	#N/A	#N/A	#N/A	#N/A						GO:0005737	cytoplasm	null	null	null	null	null	null	null	null	null	null	null	null
PF3D7_1441000	cytoplasmic tRNA 2-thiolation protein 2, putative	NCS2	#N/A	Not Detected	#N/A	Not Detected	#N/A	#N/A	#N/A	#N/A	#N/A	#N/A	#N/A	#N/A	#N/A	#N/A	#N/A	#N/A	#N/A	#N/A	#N/A						null	null	GO:0000049	tRNA binding	GO:0034227, GO:0002098	tRNA thio-modification, tRNA wobble uridine modification	null	null	null	null	GO:0002143	tRNA wobble position uridine thiolation	null	null
PF3D7_0707900	ribosomal protein S8e, putative	null	#N/A	Not Detected	#N/A	Not Detected	#N/A	#N/A	#N/A	#N/A	#N/A	#N/A	#N/A	#N/A	#N/A	#N/A	#N/A	#N/A	#N/A	#N/A	#N/A						null	null	null	null	null	null	null	null	null	null	null	null	null	null
PF3D7_1316400	SAS6-like protein, putative	SAS6L	#N/A	5	#N/A	Not Detected	#N/A	#N/A	#N/A	#N/A	#N/A	#N/A	#N/A	#N/A	#N/A	#N/A	#N/A	#N/A	#N/A	#N/A	#N/A						null	null	null	null	null	null	GO:0020007, GO:0005829	apical complex, cytosol	null	null	null	null	null	null
PF3D7_1129300	conserved Plasmodium protein, unknown function	null	#N/A	2	#N/A	1	#N/A	#N/A	#N/A	#N/A	#N/A	#N/A	#N/A	#N/A	#N/A	#N/A	#N/A	#N/A	#N/A	#N/A	#N/A						null	null	null	null	null	null	GO:0020011	apicoplast	null	null	null	null	null	null
PF3D7_1025300	conserved Plasmodium protein, unknown function	null	#N/A	5	#N/A	6	#N/A	#N/A	#N/A	#N/A	#N/A	#N/A	#N/A	#N/A	#N/A	#N/A	#N/A	#N/A	#N/A	#N/A	#N/A						GO:0016020	membrane	null	null	null	null	GO:0020011	apicoplast	null	null	null	null	null	null
PF3D7_0916200	conserved Plasmodium protein, unknown function	null	#N/A	Not Detected	#N/A	Not Detected	#N/A	#N/A	#N/A	#N/A	#N/A	#N/A	#N/A	#N/A	#N/A	#N/A	#N/A	#N/A	#N/A	#N/A	#N/A						GO:0005737	cytoplasm	GO:0016740	transferase activity	null	null	null	null	null	null	null	null	null	null
PF3D7_0517400	FACT complex subunit SPT16, putative	FACT-L	#N/A	8	#N/A	6	#N/A	#N/A	#N/A	#N/A	#N/A	#N/A	#N/A	#N/A	#N/A	#N/A	#N/A	#N/A	#N/A	#N/A	#N/A						null	null	null	null	null	null	GO:0005634	nucleus	null	null	GO:0006351	transcription, DNA-templated	null	null
PF3D7_0621900	signal recognition particle subunit SRP68, putative	SRP68	#N/A	5	#N/A	4	#N/A	#N/A	#N/A	#N/A	#N/A	#N/A	#N/A	#N/A	#N/A	#N/A	#N/A	#N/A	#N/A	#N/A	#N/A						GO:0005634	nucleus	GO:0003723	RNA binding	null	null	GO:0005786	signal recognition particle, endoplasmic reticulum targeting	null	null	null	null	null	null
PF3D7_1337200	1-deoxy-D-xylulose 5-phosphate synthase	DXS	#N/A	Not Detected	#N/A	1	#N/A	#N/A	#N/A	#N/A	#N/A	#N/A	#N/A	#N/A	#N/A	#N/A	#N/A	#N/A	#N/A	#N/A	#N/A						null	null	GO:0008661	1-deoxy-D-xylulose-5-phosphate synthase activity	GO:0016114	terpenoid biosynthetic process	GO:0020011	apicoplast	null	null	null	null	2.2.1.7 (1-deoxy-D-xylulose-5-phosphate synthase)	2.2.1.7 (1-deoxy-D-xylulose-5-phosphate synthase)
PF3D7_1003200	ribosome-binding factor A, putative	null	#N/A	Not Detected	#N/A	Not Detected	#N/A	#N/A	#N/A	#N/A	#N/A	#N/A	#N/A	#N/A	#N/A	#N/A	#N/A	#N/A	#N/A	#N/A	#N/A						GO:0016020	membrane	null	null	GO:0006364	rRNA processing	GO:0020011	apicoplast	null	null	null	null	null	null
PF3D7_1466300	26S proteasome regulatory subunit RPN2, putative	RPN2	#N/A	9	#N/A	9	#N/A	#N/A	#N/A	#N/A	#N/A	#N/A	#N/A	#N/A	#N/A	#N/A	#N/A	#N/A	#N/A	#N/A	#N/A						GO:0000502	proteasome complex	GO:0005488, GO:0030234	binding, enzyme regulator activity	GO:0042176	regulation of protein catabolic process	GO:0005838	proteasome regulatory particle	GO:0004175	endopeptidase activity	GO:0006511	ubiquitin-dependent protein catabolic process	3.4.25.1 (Proteasome endopeptidase complex)	3.4.25.1 (Proteasome endopeptidase complex)
PF3D7_0212000	GDP-fructose:GMP antiporter, putative	null	#N/A	Not Detected	#N/A	Not Detected	#N/A	#N/A	#N/A	#N/A	#N/A	#N/A	#N/A	#N/A	#N/A	#N/A	#N/A	#N/A	#N/A	#N/A	#N/A						null	null	null	null	null	null	null	null	null	null	null	null	null	null
PF3D7_0303900	phosphatidylethanolamine-binding protein, putative	null	#N/A	Not Detected	#N/A	Not Detected	#N/A	#N/A	#N/A	#N/A	#N/A	#N/A	#N/A	#N/A	#N/A	#N/A	#N/A	#N/A	#N/A	#N/A	#N/A						null	null	null	null	null	null	null	null	null	null	null	null	null	null
PF3D7_1041200	rifin	RIF	#N/A	Not Detected	#N/A	Not Detected	#N/A	#N/A	#N/A	#N/A	#N/A	#N/A	#N/A	#N/A	#N/A	#N/A	#N/A	#N/A	#N/A	#N/A	#N/A						null	null	null	null	null	null	GO:0020036, GO:0020002, GO:0020003	Maurer's cleft, host cell plasma membrane, symbiont-containing vacuole	null	null	GO:0020033, GO:0020035, GO:0020013	antigenic variation, cytoadherence to microvasculature, mediated by symbiont protein, modulation by symbiont of host erythrocyte aggregation	null	null
PF3D7_1127800	conserved Plasmodium protein, unknown function	null	#N/A	1	#N/A	Not Detected	#N/A	#N/A	#N/A	#N/A	#N/A	#N/A	#N/A	#N/A	#N/A	#N/A	#N/A	#N/A	#N/A	#N/A	#N/A						GO:0016020	membrane	null	null	GO:0006351	transcription, DNA-templated	null	null	null	null	null	null	null	null
PF3D7_1428500	protein kinase, putative	null	#N/A	1	#N/A	Not Detected	#N/A	#N/A	#N/A	#N/A	#N/A	#N/A	#N/A	#N/A	#N/A	#N/A	#N/A	#N/A	#N/A	#N/A	#N/A						GO:0016020	membrane	GO:0005524, GO:0005515, GO:0004672	ATP binding, protein binding, protein kinase activity	GO:0006468	protein phosphorylation	null	null	null	null	null	null	2.7.11.1 (Non-specific serine/threonine protein kinase)	2.7.11.1 (Non-specific serine/threonine protein kinase)
PF3D7_1204500	conserved Plasmodium protein, unknown function	null	#N/A	Not Detected	#N/A	Not Detected	#N/A	#N/A	#N/A	#N/A	#N/A	#N/A	#N/A	#N/A	#N/A	#N/A	#N/A	#N/A	#N/A	#N/A	#N/A						null	null	GO:0000166	nucleotide binding	null	null	null	null	null	null	null	null	null	null
PF3D7_0214800	conserved Plasmodium membrane protein, unknown function	null	#N/A	Not Detected	#N/A	Not Detected	#N/A	#N/A	#N/A	#N/A	#N/A	#N/A	#N/A	#N/A	#N/A	#N/A	#N/A	#N/A	#N/A	#N/A	#N/A						null	null	null	null	null	null	GO:0020011	apicoplast	null	null	null	null	null	null
PF3D7_0312300	26S proteasome regulatory subunit RPN12, putative	RPN12	#N/A	7	#N/A	7	#N/A	#N/A	#N/A	#N/A	#N/A	#N/A	#N/A	#N/A	#N/A	#N/A	#N/A	#N/A	#N/A	#N/A	#N/A						null	null	null	null	null	null	GO:0008541	proteasome regulatory particle, lid subcomplex	null	null	GO:0006511	ubiquitin-dependent protein catabolic process	3.4.25.1 (Proteasome endopeptidase complex)	3.4.25.1 (Proteasome endopeptidase complex)
PF3D7_0200200	rifin	RIF	#N/A	Not Detected	#N/A	Not Detected	#N/A	#N/A	#N/A	#N/A	#N/A	#N/A	#N/A	#N/A	#N/A	#N/A	#N/A	#N/A	#N/A	#N/A	#N/A						null	null	null	null	null	null	GO:0020036, GO:0020002, GO:0020003	Maurer's cleft, host cell plasma membrane, symbiont-containing vacuole	null	null	GO:0020033, GO:0020035, GO:0020013	antigenic variation, cytoadherence to microvasculature, mediated by symbiont protein, modulation by symbiont of host erythrocyte aggregation	null	null
PF3D7_1468500	derlin-1	DER1-1	#N/A	Not Detected	#N/A	Not Detected	#N/A	#N/A	#N/A	#N/A	#N/A	#N/A	#N/A	#N/A	#N/A	#N/A	#N/A	#N/A	#N/A	#N/A	#N/A						null	null	null	null	null	null	GO:0005783, GO:0016021	endoplasmic reticulum, integral component of membrane	GO:0016887	ATPase activity	GO:0030433, GO:0010564	ER-associated ubiquitin-dependent protein catabolic process, regulation of cell cycle process	null	null
PF3D7_1360500	guanylyl cyclase beta	GCbeta	#N/A	Not Detected	#N/A	Not Detected	#N/A	#N/A	#N/A	#N/A	#N/A	#N/A	#N/A	#N/A	#N/A	#N/A	#N/A	#N/A	#N/A	#N/A	#N/A						null	null	GO:0046872, GO:0000166, GO:0016849	metal ion binding, nucleotide binding, phosphorus-oxygen lyase activity	GO:0009190, GO:0035556	cyclic nucleotide biosynthetic process, intracellular signal transduction	null	null	null	null	null	null	4.6.1.2 (Guanylate cyclase)	4.6.1.2 (Guanylate cyclase)
PF3D7_0815900	dihydrolipoyl dehydrogenase, apicoplast	aLipDH	#N/A	4	#N/A	3	#N/A	#N/A	#N/A	#N/A	#N/A	#N/A	#N/A	#N/A	#N/A	#N/A	#N/A	#N/A	#N/A	#N/A	#N/A						null	null	GO:0050660, GO:0016491	flavin adenine dinucleotide binding, oxidoreductase activity	GO:0045454, GO:0055114	cell redox homeostasis, oxidation-reduction process	GO:0020011, GO:0045254	apicoplast, pyruvate dehydrogenase complex	GO:0004148, GO:0042803	dihydrolipoyl dehydrogenase activity, protein homodimerization activity	GO:0006086	acetyl-CoA biosynthetic process from pyruvate	1.8.1.4 (Dihydrolipoyl dehydrogenase)	1.8.1.4 (Dihydrolipoyl dehydrogenase)
PF3D7_1365000	conserved Plasmodium protein, unknown function	null	#N/A	Not Detected	#N/A	Not Detected	#N/A	#N/A	#N/A	#N/A	#N/A	#N/A	#N/A	#N/A	#N/A	#N/A	#N/A	#N/A	#N/A	#N/A	#N/A						GO:0005737	cytoplasm	null	null	null	null	null	null	null	null	null	null	null	null
PF3D7_1419900	YTH domain-containing protein, putative	null	#N/A	Not Detected	#N/A	Not Detected	#N/A	#N/A	#N/A	#N/A	#N/A	#N/A	#N/A	#N/A	#N/A	#N/A	#N/A	#N/A	#N/A	#N/A	#N/A						GO:0005634	nucleus	GO:0003723, GO:0046872, GO:0008270	RNA binding, metal ion binding, zinc ion binding	GO:0006397	mRNA processing	null	null	null	null	null	null	null	null
PF3D7_1468800	splicing factor U2AF large subunit, putative	U2AF2	#N/A	Not Detected	#N/A	Not Detected	#N/A	#N/A	#N/A	#N/A	#N/A	#N/A	#N/A	#N/A	#N/A	#N/A	#N/A	#N/A	#N/A	#N/A	#N/A						GO:0005634	nucleus	GO:0003723, GO:0000166	RNA binding, nucleotide binding	GO:0006397	mRNA processing	null	null	GO:0003723	RNA binding	GO:0000398	mRNA splicing, via spliceosome	null	null
PF3D7_1023200	orotidine 5'-phosphate decarboxylase	OMPDC	#N/A	4	#N/A	Not Detected	#N/A	#N/A	#N/A	#N/A	#N/A	#N/A	#N/A	#N/A	#N/A	#N/A	#N/A	#N/A	#N/A	#N/A	#N/A						null	null	GO:0004590	orotidine-5'-phosphate decarboxylase activity	GO:0006207, GO:0006221	'de novo' pyrimidine nucleobase biosynthetic process, pyrimidine nucleotide biosynthetic process	null	null	GO:0004590, GO:0005515	orotidine-5'-phosphate decarboxylase activity, protein binding	GO:0006207	'de novo' pyrimidine nucleobase biosynthetic process	4.1.1.23 (Orotidine-5'-phosphate decarboxylase)	2.4.2.10 (Orotate phosphoribosyltransferase)
PF3D7_1110000	conserved Plasmodium protein, unknown function	null	#N/A	Not Detected	#N/A	Not Detected	#N/A	#N/A	#N/A	#N/A	#N/A	#N/A	#N/A	#N/A	#N/A	#N/A	#N/A	#N/A	#N/A	#N/A	#N/A						null	null	null	null	null	null	null	null	null	null	null	null	null	null
PF3D7_0715700	conserved Plasmodium protein, unknown function	null	#N/A	Not Detected	#N/A	Not Detected	#N/A	#N/A	#N/A	#N/A	#N/A	#N/A	#N/A	#N/A	#N/A	#N/A	#N/A	#N/A	#N/A	#N/A	#N/A						null	null	GO:0003677, GO:0016779	DNA binding, nucleotidyltransferase activity	null	null	null	null	null	null	null	null	null	null
PF3D7_1400100	erythrocyte membrane protein 1 (PfEMP1), pseudogene	null	#N/A	Not Detected	#N/A	Not Detected	#N/A	#N/A	#N/A	#N/A	#N/A	#N/A	#N/A	#N/A	#N/A	#N/A	#N/A	#N/A	#N/A	#N/A	#N/A						null	null	null	null	null	null	null	null	null	null	null	null	null	null
PF3D7_1011200	conserved Plasmodium protein, unknown function	null	#N/A	4	#N/A	4	#N/A	#N/A	#N/A	#N/A	#N/A	#N/A	#N/A	#N/A	#N/A	#N/A	#N/A	#N/A	#N/A	#N/A	#N/A						GO:0000139, GO:0016021	Golgi membrane, integral component of membrane	GO:0005484, GO:0005515	SNAP receptor activity, protein binding	GO:0015031, GO:0016192	protein transport, vesicle-mediated transport	null	null	null	null	null	null	null	null
PF3D7_1018200	serine/threonine protein phosphatase 8, putative	PPP8	#N/A	Not Detected	#N/A	Not Detected	#N/A	#N/A	#N/A	#N/A	#N/A	#N/A	#N/A	#N/A	#N/A	#N/A	#N/A	#N/A	#N/A	#N/A	#N/A						null	null	GO:0005509, GO:0016787	calcium ion binding, hydrolase activity	null	null	GO:0005737, GO:0005634	cytoplasm, nucleus	null	null	null	null	3.1.3.16 (Protein-serine/threonine phosphatase)	3.1.3.16 (Protein-serine/threonine phosphatase)
PF3D7_0626200	conserved Plasmodium protein, unknown function	null	#N/A	Not Detected	#N/A	Not Detected	#N/A	#N/A	#N/A	#N/A	#N/A	#N/A	#N/A	#N/A	#N/A	#N/A	#N/A	#N/A	#N/A	#N/A	#N/A						null	null	null	null	null	null	null	null	null	null	null	null	null	null
PF3D7_1134600	zinc finger protein, putative	null	#N/A	Not Detected	#N/A	Not Detected	#N/A	#N/A	#N/A	#N/A	#N/A	#N/A	#N/A	#N/A	#N/A	#N/A	#N/A	#N/A	#N/A	#N/A	#N/A						null	null	GO:0046872	metal ion binding	null	null	null	null	null	null	null	null	null	null
PF3D7_0517200	conserved Plasmodium protein, unknown function	null	#N/A	Not Detected	#N/A	Not Detected	#N/A	#N/A	#N/A	#N/A	#N/A	#N/A	#N/A	#N/A	#N/A	#N/A	#N/A	#N/A	#N/A	#N/A	#N/A						GO:0005737, GO:0016021	cytoplasm, integral component of membrane	GO:0005515	protein binding	GO:0006351	transcription, DNA-templated	null	null	null	null	null	null	null	null
PF3D7_1220300	cell cycle associated protein, putative	null	#N/A	Not Detected	#N/A	Not Detected	#N/A	#N/A	#N/A	#N/A	#N/A	#N/A	#N/A	#N/A	#N/A	#N/A	#N/A	#N/A	#N/A	#N/A	#N/A						GO:0005737, GO:0005634	cytoplasm, nucleus	GO:0005516, GO:0005515	calmodulin binding, protein binding	GO:0007067	mitotic nuclear division	null	null	null	null	null	null	null	null
PF3D7_1202300	dynein heavy chain, putative	null	#N/A	Not Detected	#N/A	Not Detected	#N/A	#N/A	#N/A	#N/A	#N/A	#N/A	#N/A	#N/A	#N/A	#N/A	#N/A	#N/A	#N/A	#N/A	#N/A						null	null	null	null	null	null	GO:0020011	apicoplast	null	null	null	null	null	null
PF3D7_1220600	conserved Plasmodium protein, unknown function	null	#N/A	Not Detected	#N/A	Not Detected	#N/A	#N/A	#N/A	#N/A	#N/A	#N/A	#N/A	#N/A	#N/A	#N/A	#N/A	#N/A	#N/A	#N/A	#N/A						GO:0016020	membrane	null	null	null	null	GO:0020011	apicoplast	null	null	null	null	null	null
PF3D7_0716500	conserved Plasmodium protein, unknown function	null	#N/A	Not Detected	#N/A	Not Detected	#N/A	#N/A	#N/A	#N/A	#N/A	#N/A	#N/A	#N/A	#N/A	#N/A	#N/A	#N/A	#N/A	#N/A	#N/A						GO:0016020, GO:0005739	membrane, mitochondrion	GO:0009055, GO:0004729	electron carrier activity, oxygen-dependent protoporphyrinogen oxidase activity	GO:0006118, GO:0006783	electron transport, heme biosynthetic process	null	null	null	null	null	null	null	null
PF3D7_1351200	conserved Plasmodium protein, unknown function	null	#N/A	Not Detected	#N/A	Not Detected	#N/A	#N/A	#N/A	#N/A	#N/A	#N/A	#N/A	#N/A	#N/A	#N/A	#N/A	#N/A	#N/A	#N/A	#N/A						GO:0009341, GO:0005576	beta-galactosidase complex, extracellular region	GO:0004565, GO:0030246, GO:0043169, GO:0004553	beta-galactosidase activity, carbohydrate binding, cation binding, hydrolase activity, hydrolyzing O-glycosyl compounds	GO:0005975	carbohydrate metabolic process	null	null	null	null	null	null	null	null
PF3D7_0920900	U4/U6 snRNA-associated-splicing factor, putative	PRP24	#N/A	Not Detected	#N/A	2	#N/A	#N/A	#N/A	#N/A	#N/A	#N/A	#N/A	#N/A	#N/A	#N/A	#N/A	#N/A	#N/A	#N/A	#N/A						null	null	GO:0003676, GO:0000166	nucleic acid binding, nucleotide binding	null	null	null	null	null	null	null	null	null	null
PF3D7_1027200	mitochondrial ribosomal protein S22 precursor, putative	null	#N/A	Not Detected	#N/A	Not Detected	#N/A	#N/A	#N/A	#N/A	#N/A	#N/A	#N/A	#N/A	#N/A	#N/A	#N/A	#N/A	#N/A	#N/A	#N/A						null	null	GO:0008168	methyltransferase activity	GO:0006412	translation	null	null	null	null	null	null	null	2.1.1.- (Methyltransferases.)
PF3D7_0319900	conserved Plasmodium protein, unknown function	null	#N/A	8	#N/A	6	#N/A	#N/A	#N/A	#N/A	#N/A	#N/A	#N/A	#N/A	#N/A	#N/A	#N/A	#N/A	#N/A	#N/A	#N/A						GO:0016021, GO:0030077	integral component of membrane, plasma membrane light-harvesting complex	GO:0045156, GO:0005506	electron transporter, transferring electrons within the cyclic electron transport pathway of photosynthesis activity, iron ion binding	GO:0055114, GO:0006810	oxidation-reduction process, transport	GO:0020011	apicoplast	null	null	null	null	null	null
PF3D7_0723900	RNA-binding protein, putative	null	#N/A	2	#N/A	Not Detected	#N/A	#N/A	#N/A	#N/A	#N/A	#N/A	#N/A	#N/A	#N/A	#N/A	#N/A	#N/A	#N/A	#N/A	#N/A						GO:0005737, GO:0005634	cytoplasm, nucleus	GO:0003723, GO:0003676, GO:0000166	RNA binding, nucleic acid binding, nucleotide binding	GO:0006397, GO:0051028, GO:0006417	mRNA processing, mRNA transport, regulation of translation	null	null	null	null	null	null	null	null
PF3D7_0712800	erythrocyte membrane protein 1, PfEMP1	VAR	#N/A	Not Detected	#N/A	Not Detected	#N/A	#N/A	#N/A	#N/A	#N/A	#N/A	#N/A	#N/A	#N/A	#N/A	#N/A	#N/A	#N/A	#N/A	#N/A						GO:0016021	integral component of membrane	GO:0004872	receptor activity	GO:0009405	pathogenesis	GO:0020002, GO:0020030	host cell plasma membrane, infected host cell surface knob	GO:0050839	cell adhesion molecule binding	GO:0020033, GO:0020035, GO:0020013, GO:0016337	antigenic variation, cytoadherence to microvasculature, mediated by symbiont protein, modulation by symbiont of host erythrocyte aggregation, single organismal cell-cell adhesion	null	null
PF3D7_1148000	serine/threonine protein kinase, putative	null	#N/A	Not Detected	#N/A	Not Detected	#N/A	#N/A	#N/A	#N/A	#N/A	#N/A	#N/A	#N/A	#N/A	#N/A	#N/A	#N/A	#N/A	#N/A	#N/A						null	null	GO:0005524, GO:0004672	ATP binding, protein kinase activity	GO:0006468	protein phosphorylation	null	null	GO:0005524, GO:0004672	ATP binding, protein kinase activity	GO:0006468	protein phosphorylation	2.7.11.1 (Non-specific serine/threonine protein kinase)	2.7.11.1 (Non-specific serine/threonine protein kinase)
PF3D7_0113700	heat shock protein 40, type II	HSP40	#N/A	Not Detected	#N/A	Not Detected	#N/A	#N/A	#N/A	#N/A	#N/A	#N/A	#N/A	#N/A	#N/A	#N/A	#N/A	#N/A	#N/A	#N/A	#N/A						null	null	GO:0051082	unfolded protein binding	GO:0006457	protein folding	GO:0044164	host cell cytosol	GO:0051082	unfolded protein binding	GO:0009408	response to heat	null	null
mal_rna_10	unspecified product	RNA3	#N/A	Not Detected	#N/A	Not Detected	#N/A	#N/A	#N/A	#N/A	#N/A	#N/A	#N/A	#N/A	#N/A	#N/A	#N/A	#N/A	#N/A	#N/A	#N/A						null	null	null	null	null	null	null	null	null	null	null	null	null	null
PF3D7_0629500	amino acid transporter, putative	null	#N/A	Not Detected	#N/A	Not Detected	#N/A	#N/A	#N/A	#N/A	#N/A	#N/A	#N/A	#N/A	#N/A	#N/A	#N/A	#N/A	#N/A	#N/A	#N/A						null	null	null	null	null	null	null	null	null	null	null	null	null	null
PF3D7_0100600	rifin	RIF	#N/A	Not Detected	#N/A	Not Detected	#N/A	#N/A	#N/A	#N/A	#N/A	#N/A	#N/A	#N/A	#N/A	#N/A	#N/A	#N/A	#N/A	#N/A	#N/A						GO:0016020	membrane	null	null	null	null	GO:0020002	host cell plasma membrane	null	null	GO:0020033	antigenic variation	null	null
PF3D7_0930000	procollagen lysine 5-dioxygenase, putative	null	#N/A	Not Detected	#N/A	Not Detected	#N/A	#N/A	#N/A	#N/A	#N/A	#N/A	#N/A	#N/A	#N/A	#N/A	#N/A	#N/A	#N/A	#N/A	#N/A						null	null	null	null	null	null	null	null	null	null	null	null	1.14.11.4 (Procollagen-lysine 5-dioxygenase)	1.14.11.4 (Procollagen-lysine 5-dioxygenase)
PF3D7_1311200	alternative splicing regulator, putative	null	#N/A	Not Detected	#N/A	Not Detected	#N/A	#N/A	#N/A	#N/A	#N/A	#N/A	#N/A	#N/A	#N/A	#N/A	#N/A	#N/A	#N/A	#N/A	#N/A						GO:0005737, GO:0005634	cytoplasm, nucleus	GO:0005515	protein binding	null	null	null	null	null	null	null	null	null	null
PF3D7_1243900	double C2-like domain-containing protein	DOC2	#N/A	1	#N/A	Not Detected	#N/A	#N/A	#N/A	#N/A	#N/A	#N/A	#N/A	#N/A	#N/A	#N/A	#N/A	#N/A	#N/A	#N/A	#N/A						null	null	GO:0005515	protein binding	null	null	GO:0031410, GO:0020002	cytoplasmic vesicle, host cell plasma membrane	GO:0005544	calcium-dependent phospholipid binding	GO:0044409	entry into host	null	null
PF3D7_0109200	cleavage and polyadenylation specificity factor subunit 5, putative	null	#N/A	4	#N/A	Not Detected	#N/A	#N/A	#N/A	#N/A	#N/A	#N/A	#N/A	#N/A	#N/A	#N/A	#N/A	#N/A	#N/A	#N/A	#N/A						GO:0005849	mRNA cleavage factor complex	GO:0003729	mRNA binding	GO:0006378	mRNA polyadenylation	null	null	null	null	null	null	null	null
PF3D7_1139000	unspecified product	null	#N/A	Not Detected	#N/A	Not Detected	#N/A	#N/A	#N/A	#N/A	#N/A	#N/A	#N/A	#N/A	#N/A	#N/A	#N/A	#N/A	#N/A	#N/A	#N/A						null	null	null	null	null	null	null	null	null	null	null	null	null	null
PF3D7_1115300	cysteine proteinase falcipain 2b	FP2B	#N/A	Not Detected	#N/A	Not Detected	#N/A	#N/A	#N/A	#N/A	#N/A	#N/A	#N/A	#N/A	#N/A	#N/A	#N/A	#N/A	#N/A	#N/A	#N/A						null	null	GO:0008234	cysteine-type peptidase activity	GO:0006508	proteolysis	GO:0020020	food vacuole	GO:0004197	cysteine-type endopeptidase activity	GO:0006508	proteolysis	3.4.22.- (Cysteine endopeptidases.); 3.4.23.- (Aspartic endopeptidases.)	3.4.22.- (Cysteine endopeptidases.)
PF3D7_1246500	conserved Plasmodium protein, unknown function	null	#N/A	Not Detected	#N/A	Not Detected	#N/A	#N/A	#N/A	#N/A	#N/A	#N/A	#N/A	#N/A	#N/A	#N/A	#N/A	#N/A	#N/A	#N/A	#N/A						null	null	GO:0051539, GO:0003723, GO:0008173, GO:0005506, GO:0016740	4 iron, 4 sulfur cluster binding, RNA binding, RNA methyltransferase activity, iron ion binding, transferase activity	GO:0006396	RNA processing	null	null	null	null	null	null	null	2.1.1.- (Methyltransferases.)
PF3D7_0702600	chitinase precursor fragment, truncated	null	#N/A	Not Detected	#N/A	Not Detected	#N/A	#N/A	#N/A	#N/A	#N/A	#N/A	#N/A	#N/A	#N/A	#N/A	#N/A	#N/A	#N/A	#N/A	#N/A						null	null	null	null	null	null	null	null	null	null	null	null	null	null
PF3D7_0815500	conserved Plasmodium protein, unknown function	null	#N/A	Not Detected	#N/A	Not Detected	#N/A	#N/A	#N/A	#N/A	#N/A	#N/A	#N/A	#N/A	#N/A	#N/A	#N/A	#N/A	#N/A	#N/A	#N/A						GO:0005737	cytoplasm	null	null	null	null	null	null	null	null	null	null	null	null
PF3D7_0218500	small nuclear ribonucleoprotein Sm D2, putative	SNRPD2	#N/A	10	#N/A	9	#N/A	#N/A	#N/A	#N/A	#N/A	#N/A	#N/A	#N/A	#N/A	#N/A	#N/A	#N/A	#N/A	#N/A	#N/A						null	null	null	null	null	null	GO:0005681	spliceosomal complex	null	null	GO:0000375	RNA splicing, via transesterification reactions	null	null
PF3D7_1414600	mRNA-capping enzyme subunit alpha	Pgt1	#N/A	Not Detected	#N/A	Not Detected	#N/A	#N/A	#N/A	#N/A	#N/A	#N/A	#N/A	#N/A	#N/A	#N/A	#N/A	#N/A	#N/A	#N/A	#N/A						null	null	GO:0004484	mRNA guanylyltransferase activity	GO:0006370	7-methylguanosine mRNA capping	null	null	GO:0004484	mRNA guanylyltransferase activity	GO:0006370	7-methylguanosine mRNA capping	2.7.7.50 (mRNA guanylyltransferase)	2.7.7.50 (mRNA guanylyltransferase)
PF3D7_1403400	conserved Plasmodium protein, unknown function	null	#N/A	Not Detected	#N/A	Not Detected	#N/A	#N/A	#N/A	#N/A	#N/A	#N/A	#N/A	#N/A	#N/A	#N/A	#N/A	#N/A	#N/A	#N/A	#N/A						null	null	null	null	null	null	null	null	null	null	null	null	null	null
PF3D7_1420800	dynein-associated protein, putative	null	#N/A	Not Detected	#N/A	Not Detected	#N/A	#N/A	#N/A	#N/A	#N/A	#N/A	#N/A	#N/A	#N/A	#N/A	#N/A	#N/A	#N/A	#N/A	#N/A						null	null	null	null	null	null	null	null	null	null	null	null	null	null
PF3D7_0909900	helicase SKI2W, putative	null	#N/A	3	#N/A	2	#N/A	#N/A	#N/A	#N/A	#N/A	#N/A	#N/A	#N/A	#N/A	#N/A	#N/A	#N/A	#N/A	#N/A	#N/A						null	null	GO:0005524, GO:0016818, GO:0003676	ATP binding, hydrolase activity, acting on acid anhydrides, in phosphorus-containing anhydrides, nucleic acid binding	null	null	null	null	GO:0004004	ATP-dependent RNA helicase activity	null	null	3.6.4.13 (RNA helicase)	3.6.4.- (Acting on acid anhydrides; involved in cellular and subcellular movement.)
PF3D7_1426500	ABC transporter G family member 2	ABCG2	#N/A	Not Detected	#N/A	Not Detected	#N/A	#N/A	#N/A	#N/A	#N/A	#N/A	#N/A	#N/A	#N/A	#N/A	#N/A	#N/A	#N/A	#N/A	#N/A						GO:0016020	membrane	GO:0005524, GO:0016887	ATP binding, ATPase activity	null	null	GO:0044444, GO:0005886	cytoplasmic part, plasma membrane	GO:0042626, GO:0005319	ATPase activity, coupled to transmembrane movement of substances, lipid transporter activity	GO:0006869	lipid transport	null	3.6.3.27 (Phosphate-transporting ATPase)
PF3D7_1252000	tRNA Glutamic acid	null	#N/A	Not Detected	#N/A	Not Detected	#N/A	#N/A	#N/A	#N/A	#N/A	#N/A	#N/A	#N/A	#N/A	#N/A	#N/A	#N/A	#N/A	#N/A	#N/A						null	null	null	null	null	null	null	null	null	null	null	null	null	null
PF3D7_0319700	ABC transporter I family member 1, putative	ABCI3	#N/A	Not Detected	#N/A	Not Detected	#N/A	#N/A	#N/A	#N/A	#N/A	#N/A	#N/A	#N/A	#N/A	#N/A	#N/A	#N/A	#N/A	#N/A	#N/A						null	null	GO:0005524, GO:0016887	ATP binding, ATPase activity	null	null	GO:0016020	membrane	null	null	null	null	null	3.6.3.- (Acting on acid anhydrides; catalyzing transmembrane movement of substances.)
PF3D7_0412500	Plasmodium RNA of unknown function RUF6	null	#N/A	Not Detected	#N/A	Not Detected	#N/A	#N/A	#N/A	#N/A	#N/A	#N/A	#N/A	#N/A	#N/A	#N/A	#N/A	#N/A	#N/A	#N/A	#N/A						null	null	null	null	null	null	null	null	null	null	null	null	null	null
PF3D7_1300500	rifin	RIF	#N/A	Not Detected	#N/A	Not Detected	#N/A	#N/A	#N/A	#N/A	#N/A	#N/A	#N/A	#N/A	#N/A	#N/A	#N/A	#N/A	#N/A	#N/A	#N/A						null	null	null	null	null	null	GO:0020036, GO:0020002, GO:0020003	Maurer's cleft, host cell plasma membrane, symbiont-containing vacuole	null	null	GO:0020033, GO:0020035, GO:0020013	antigenic variation, cytoadherence to microvasculature, mediated by symbiont protein, modulation by symbiont of host erythrocyte aggregation	null	null
PF3D7_1032200	conserved Plasmodium protein, unknown function	null	#N/A	Not Detected	#N/A	Not Detected	#N/A	#N/A	#N/A	#N/A	#N/A	#N/A	#N/A	#N/A	#N/A	#N/A	#N/A	#N/A	#N/A	#N/A	#N/A						null	null	null	null	null	null	null	null	null	null	null	null	null	null
PF3D7_1316100	inositol polyphosphate kinase, putative	IPK2	#N/A	Not Detected	#N/A	Not Detected	#N/A	#N/A	#N/A	#N/A	#N/A	#N/A	#N/A	#N/A	#N/A	#N/A	#N/A	#N/A	#N/A	#N/A	#N/A						null	null	GO:0008440	inositol-1,4,5-trisphosphate 3-kinase activity	null	null	null	null	null	null	null	null	2.7.1.151 (Inositol-polyphosphate multikinase)	2.7.4.21 (Inositol-hexakisphosphate kinase)
PF3D7_0811900	RNA-binding protein, putative	null	#N/A	Not Detected	#N/A	Not Detected	#N/A	#N/A	#N/A	#N/A	#N/A	#N/A	#N/A	#N/A	#N/A	#N/A	#N/A	#N/A	#N/A	#N/A	#N/A						null	null	GO:0003723, GO:0003676	RNA binding, nucleic acid binding	null	null	GO:0020011	apicoplast	null	null	null	null	null	null
PF3D7_1024700	conserved Plasmodium protein, unknown function	null	#N/A	Not Detected	#N/A	Not Detected	#N/A	#N/A	#N/A	#N/A	#N/A	#N/A	#N/A	#N/A	#N/A	#N/A	#N/A	#N/A	#N/A	#N/A	#N/A						GO:0005737	cytoplasm	null	null	null	null	null	null	null	null	null	null	null	null
PF3D7_0810000	acyl-CoA binding protein, putative	null	#N/A	7	#N/A	8	#N/A	#N/A	#N/A	#N/A	#N/A	#N/A	#N/A	#N/A	#N/A	#N/A	#N/A	#N/A	#N/A	#N/A	#N/A						null	null	GO:0000062	fatty-acyl-CoA binding	null	null	null	null	null	null	null	null	null	null
PF3D7_0821900	conserved Plasmodium protein, unknown function	null	#N/A	Not Detected	#N/A	Not Detected	#N/A	#N/A	#N/A	#N/A	#N/A	#N/A	#N/A	#N/A	#N/A	#N/A	#N/A	#N/A	#N/A	#N/A	#N/A						null	null	GO:0005524, GO:0046872	ATP binding, metal ion binding	null	null	null	null	null	null	null	null	null	null
PF3D7_1135800	conserved Plasmodium protein, unknown function	null	#N/A	Not Detected	#N/A	Not Detected	#N/A	#N/A	#N/A	#N/A	#N/A	#N/A	#N/A	#N/A	#N/A	#N/A	#N/A	#N/A	#N/A	#N/A	#N/A						null	null	null	null	null	null	null	null	null	null	null	null	null	null
PF3D7_1440600	conserved Plasmodium protein, unknown function	null	#N/A	Not Detected	#N/A	Not Detected	#N/A	#N/A	#N/A	#N/A	#N/A	#N/A	#N/A	#N/A	#N/A	#N/A	#N/A	#N/A	#N/A	#N/A	#N/A						GO:0005737, GO:0016459	cytoplasm, myosin complex	GO:0005524, GO:0003779, GO:0005516, GO:0003774	ATP binding, actin binding, calmodulin binding, motor activity	null	null	null	null	null	null	null	null	null	null
PF3D7_0210500	conserved Plasmodium protein, unknown function	null	#N/A	Not Detected	#N/A	Not Detected	#N/A	#N/A	#N/A	#N/A	#N/A	#N/A	#N/A	#N/A	#N/A	#N/A	#N/A	#N/A	#N/A	#N/A	#N/A						GO:0005737	cytoplasm	null	null	null	null	null	null	null	null	null	null	null	null
PF3D7_1326500	conserved Plasmodium protein, unknown function	null	#N/A	Not Detected	#N/A	Not Detected	#N/A	#N/A	#N/A	#N/A	#N/A	#N/A	#N/A	#N/A	#N/A	#N/A	#N/A	#N/A	#N/A	#N/A	#N/A						GO:0005737, GO:0005856	cytoplasm, cytoskeleton	null	null	null	null	null	null	null	null	null	null	null	null
PF3D7_1469300	pre-rRNA-processing protein PNO1, putative	PNO1	#N/A	Not Detected	#N/A	Not Detected	#N/A	#N/A	#N/A	#N/A	#N/A	#N/A	#N/A	#N/A	#N/A	#N/A	#N/A	#N/A	#N/A	#N/A	#N/A						null	null	GO:0003723	RNA binding	null	null	null	null	GO:0051082	unfolded protein binding	null	null	null	null
PF3D7_1437300	conserved Plasmodium protein, unknown function	null	#N/A	Not Detected	#N/A	Not Detected	#N/A	#N/A	#N/A	#N/A	#N/A	#N/A	#N/A	#N/A	#N/A	#N/A	#N/A	#N/A	#N/A	#N/A	#N/A						GO:0005737	cytoplasm	GO:0005524	ATP binding	null	null	null	null	null	null	null	null	null	null
PF3D7_1200200	rifin	RIF	#N/A	Not Detected	#N/A	Not Detected	#N/A	#N/A	#N/A	#N/A	#N/A	#N/A	#N/A	#N/A	#N/A	#N/A	#N/A	#N/A	#N/A	#N/A	#N/A						null	null	null	null	null	null	GO:0020036, GO:0020002, GO:0020003	Maurer's cleft, host cell plasma membrane, symbiont-containing vacuole	null	null	GO:0020033, GO:0020035, GO:0020013	antigenic variation, cytoadherence to microvasculature, mediated by symbiont protein, modulation by symbiont of host erythrocyte aggregation	null	null
PF3D7_0521500	ribosomal large subunit pseudouridylate synthase, putative	null	#N/A	Not Detected	#N/A	Not Detected	#N/A	#N/A	#N/A	#N/A	#N/A	#N/A	#N/A	#N/A	#N/A	#N/A	#N/A	#N/A	#N/A	#N/A	#N/A						null	null	GO:0003723, GO:0009982	RNA binding, pseudouridine synthase activity	GO:0001522	pseudouridine synthesis	null	null	GO:0004730	pseudouridylate synthase activity	GO:0006364	rRNA processing	4.2.1.70 (Pseudouridylate synthase)	5.4.99.12 (tRNA pseudouridine(38-40) synthase)
PF3D7_0313000	conserved Plasmodium protein, unknown function	null	#N/A	Not Detected	#N/A	Not Detected	#N/A	#N/A	#N/A	#N/A	#N/A	#N/A	#N/A	#N/A	#N/A	#N/A	#N/A	#N/A	#N/A	#N/A	#N/A						null	null	GO:0003677, GO:0003899, GO:0046983	DNA binding, DNA-directed RNA polymerase activity, protein dimerization activity	GO:0006351	transcription, DNA-templated	GO:0020011	apicoplast	null	null	null	null	null	null
PF3D7_0209300	2C-methyl-D-erythritol 2,4-cyclodiphosphate synthase	IspF	#N/A	Not Detected	#N/A	Not Detected	#N/A	#N/A	#N/A	#N/A	#N/A	#N/A	#N/A	#N/A	#N/A	#N/A	#N/A	#N/A	#N/A	#N/A	#N/A						GO:0016020	membrane	GO:0008685	2-C-methyl-D-erythritol 2,4-cyclodiphosphate synthase activity	GO:0016114	terpenoid biosynthetic process	GO:0020011	apicoplast	null	null	null	null	4.6.1.12 (2-C-methyl-D-erythritol 2,4-cyclodiphosphate synthase)	4.6.1.12 (2-C-methyl-D-erythritol 2,4-cyclodiphosphate synthase)
PF3D7_0406900	conserved Plasmodium protein, unknown function	null	#N/A	4	#N/A	2	#N/A	#N/A	#N/A	#N/A	#N/A	#N/A	#N/A	#N/A	#N/A	#N/A	#N/A	#N/A	#N/A	#N/A	#N/A						GO:0005737, GO:0016459	cytoplasm, myosin complex	GO:0005524, GO:0003779, GO:0003774	ATP binding, actin binding, motor activity	null	null	null	null	null	null	null	null	null	null
PF3D7_0720600	conserved Plasmodium protein, unknown function	null	#N/A	Not Detected	#N/A	Not Detected	#N/A	#N/A	#N/A	#N/A	#N/A	#N/A	#N/A	#N/A	#N/A	#N/A	#N/A	#N/A	#N/A	#N/A	#N/A						GO:0005737	cytoplasm	null	null	null	null	null	null	null	null	null	null	null	null
PF3D7_1472500	conserved Plasmodium protein, unknown function	null	#N/A	Not Detected	#N/A	Not Detected	#N/A	#N/A	#N/A	#N/A	#N/A	#N/A	#N/A	#N/A	#N/A	#N/A	#N/A	#N/A	#N/A	#N/A	#N/A						null	null	null	null	null	null	null	null	null	null	null	null	null	null
PF3D7_0521400	conserved Plasmodium protein, unknown function	null	#N/A	Not Detected	#N/A	Not Detected	#N/A	#N/A	#N/A	#N/A	#N/A	#N/A	#N/A	#N/A	#N/A	#N/A	#N/A	#N/A	#N/A	#N/A	#N/A						GO:0005634	nucleus	GO:0004527, GO:0003676	exonuclease activity, nucleic acid binding	GO:0006353, GO:0006397, GO:0006364, GO:0006355	DNA-templated transcription, termination, mRNA processing, rRNA processing, regulation of transcription, DNA-templated	GO:0020011	apicoplast	null	null	null	null	null	null
PF3D7_0623500	superoxide dismutase [Fe]	SOD2	#N/A	6	#N/A	6	#N/A	#N/A	#N/A	#N/A	#N/A	#N/A	#N/A	#N/A	#N/A	#N/A	#N/A	#N/A	#N/A	#N/A	#N/A						null	null	GO:0046872, GO:0004784	metal ion binding, superoxide dismutase activity	GO:0055114, GO:0006801	oxidation-reduction process, superoxide metabolic process	GO:0020011, GO:0005739	apicoplast, mitochondrion	GO:0004784	superoxide dismutase activity	GO:0019430	removal of superoxide radicals	1.15.1.1 (Superoxide dismutase)	1.15.1.1 (Superoxide dismutase)
PF3D7_1371300	28S ribosomal RNA	null	#N/A	Not Detected	#N/A	Not Detected	#N/A	#N/A	#N/A	#N/A	#N/A	#N/A	#N/A	#N/A	#N/A	#N/A	#N/A	#N/A	#N/A	#N/A	#N/A						null	null	null	null	null	null	null	null	null	null	null	null	null	null
PF3D7_0526500	conserved Plasmodium protein, unknown function	null	#N/A	3	#N/A	Not Detected	#N/A	#N/A	#N/A	#N/A	#N/A	#N/A	#N/A	#N/A	#N/A	#N/A	#N/A	#N/A	#N/A	#N/A	#N/A						GO:0005634, GO:0005681	nucleus, spliceosomal complex	null	null	GO:0008380, GO:0007049, GO:0006397	RNA splicing, cell cycle, mRNA processing	null	null	null	null	null	null	null	null
PF3D7_1245300	NEDD8-conjugating enzyme UBC12, putative	UBC12	#N/A	Not Detected	#N/A	Not Detected	#N/A	#N/A	#N/A	#N/A	#N/A	#N/A	#N/A	#N/A	#N/A	#N/A	#N/A	#N/A	#N/A	#N/A	#N/A						null	null	GO:0016881	acid-amino acid ligase activity	null	null	null	null	GO:0019788	NEDD8 ligase activity	GO:0045116	protein neddylation	6.3.2.19 (Ubiquitin--protein ligase)	6.3.2.- (Acid--amino-acid ligases (peptide synthases).)
PF3D7_1471000	RNA 3'-terminal phosphate cyclase-like protein, putative	RCL1	#N/A	Not Detected	#N/A	Not Detected	#N/A	#N/A	#N/A	#N/A	#N/A	#N/A	#N/A	#N/A	#N/A	#N/A	#N/A	#N/A	#N/A	#N/A	#N/A						null	null	GO:0003824	catalytic activity	null	null	GO:0030686	90S preribosome	GO:0003963	RNA-3'-phosphate cyclase activity	GO:0006364	rRNA processing	6.5.1.4 (RNA 3'-terminal-phosphate cyclase (ATP))	6.5.1.4 (RNA 3'-terminal-phosphate cyclase (ATP))
PF3D7_1471800	conserved Plasmodium protein, unknown function	null	#N/A	Not Detected	#N/A	Not Detected	#N/A	#N/A	#N/A	#N/A	#N/A	#N/A	#N/A	#N/A	#N/A	#N/A	#N/A	#N/A	#N/A	#N/A	#N/A						null	null	null	null	null	null	null	null	null	null	null	null	null	null
PF3D7_1009200	small subunit rRNA synthesis-associated protein, putative	null	#N/A	Not Detected	#N/A	Not Detected	#N/A	#N/A	#N/A	#N/A	#N/A	#N/A	#N/A	#N/A	#N/A	#N/A	#N/A	#N/A	#N/A	#N/A	#N/A						GO:0005634	nucleus	GO:0004519, GO:0008270	endonuclease activity, zinc ion binding	GO:0006397	mRNA processing	null	null	null	null	null	null	null	null
PF3D7_1311700	cytochrome c, putative	null	#N/A	5	#N/A	Not Detected	#N/A	#N/A	#N/A	#N/A	#N/A	#N/A	#N/A	#N/A	#N/A	#N/A	#N/A	#N/A	#N/A	#N/A	#N/A						null	null	GO:0009055, GO:0020037, GO:0005506	electron carrier activity, heme binding, iron ion binding	null	null	null	null	null	null	null	null	null	null
PF3D7_1000200	rifin	RIF	#N/A	Not Detected	#N/A	Not Detected	#N/A	#N/A	#N/A	#N/A	#N/A	#N/A	#N/A	#N/A	#N/A	#N/A	#N/A	#N/A	#N/A	#N/A	#N/A						null	null	null	null	null	null	GO:0020036, GO:0020002, GO:0020003	Maurer's cleft, host cell plasma membrane, symbiont-containing vacuole	null	null	GO:0020033, GO:0020035, GO:0020013	antigenic variation, cytoadherence to microvasculature, mediated by symbiont protein, modulation by symbiont of host erythrocyte aggregation	null	null
PF3D7_0821600	polyribonucleotide 5'-hydroxyl-kinase Clp1, putative	CLP1	#N/A	3	#N/A	Not Detected	#N/A	#N/A	#N/A	#N/A	#N/A	#N/A	#N/A	#N/A	#N/A	#N/A	#N/A	#N/A	#N/A	#N/A	#N/A						null	null	null	null	null	null	GO:0000214	tRNA-intron endonuclease complex	GO:0051733	polydeoxyribonucleotide kinase activity	GO:0006388	tRNA splicing, via endonucleolytic cleavage and ligation	2.7.1.78 (Polynucleotide 5'-hydroxyl-kinase)	2.7.1.78 (Polynucleotide 5'-hydroxyl-kinase)
PF3D7_0420700	erythrocyte membrane protein 1, PfEMP1	VAR	#N/A	Not Detected	#N/A	Not Detected	#N/A	#N/A	#N/A	#N/A	#N/A	#N/A	#N/A	#N/A	#N/A	#N/A	#N/A	#N/A	#N/A	#N/A	#N/A						GO:0016021	integral component of membrane	GO:0004872	receptor activity	GO:0009405	pathogenesis	GO:0020002, GO:0020030	host cell plasma membrane, infected host cell surface knob	GO:0050839	cell adhesion molecule binding	GO:0020033, GO:0020035, GO:0020013, GO:0016337	antigenic variation, cytoadherence to microvasculature, mediated by symbiont protein, modulation by symbiont of host erythrocyte aggregation, single organismal cell-cell adhesion	null	null
PF3D7_1406400	pentatricopeptide repeat domain-containing protein, putative	PPR	#N/A	Not Detected	#N/A	Not Detected	#N/A	#N/A	#N/A	#N/A	#N/A	#N/A	#N/A	#N/A	#N/A	#N/A	#N/A	#N/A	#N/A	#N/A	#N/A						null	null	null	null	null	null	GO:0020011	apicoplast	null	null	null	null	null	null
PF3D7_0714300	palmitoyltransferase DHHC4, putative	DHHC4	#N/A	Not Detected	#N/A	Not Detected	#N/A	#N/A	#N/A	#N/A	#N/A	#N/A	#N/A	#N/A	#N/A	#N/A	#N/A	#N/A	#N/A	#N/A	#N/A						null	null	GO:0008270	zinc ion binding	null	null	GO:0031211	endoplasmic reticulum palmitoyltransferase complex	GO:0016409	palmitoyltransferase activity	GO:0018345	protein palmitoylation	2.3.1.- (Transferring groups other than amino-acyl groups.)	2.3.1.- (Transferring groups other than amino-acyl groups.)
PF3D7_0906800	conserved Plasmodium protein, unknown function	null	#N/A	Not Detected	#N/A	Not Detected	#N/A	#N/A	#N/A	#N/A	#N/A	#N/A	#N/A	#N/A	#N/A	#N/A	#N/A	#N/A	#N/A	#N/A	#N/A						null	null	null	null	null	null	null	null	null	null	null	null	null	null
PF3D7_0508700	pre-mRNA-processing ATP-dependent RNA helicase PRP5, putative	PRP5	#N/A	3	#N/A	Not Detected	#N/A	#N/A	#N/A	#N/A	#N/A	#N/A	#N/A	#N/A	#N/A	#N/A	#N/A	#N/A	#N/A	#N/A	#N/A						null	null	GO:0005524, GO:0003676	ATP binding, nucleic acid binding	null	null	null	null	GO:0008186	RNA-dependent ATPase activity	null	null	3.6.4.13 (RNA helicase)	3.6.4.13 (RNA helicase)
PF3D7_1324600	conserved Plasmodium protein, unknown function	null	#N/A	Not Detected	#N/A	Not Detected	#N/A	#N/A	#N/A	#N/A	#N/A	#N/A	#N/A	#N/A	#N/A	#N/A	#N/A	#N/A	#N/A	#N/A	#N/A						GO:0005737	cytoplasm	GO:0005525, GO:0003743	GTP binding, translation initiation factor activity	GO:0006413	translational initiation	GO:0016020	membrane	null	null	null	null	null	null
PF3D7_0205600	conserved Plasmodium protein, unknown function	null	#N/A	Not Detected	#N/A	Not Detected	#N/A	#N/A	#N/A	#N/A	#N/A	#N/A	#N/A	#N/A	#N/A	#N/A	#N/A	#N/A	#N/A	#N/A	#N/A						GO:0005737, GO:0005634	cytoplasm, nucleus	GO:0005524	ATP binding	null	null	null	null	null	null	null	null	null	null
PF3D7_0819800	conserved Plasmodium protein, unknown function	null	#N/A	Not Detected	#N/A	Not Detected	#N/A	#N/A	#N/A	#N/A	#N/A	#N/A	#N/A	#N/A	#N/A	#N/A	#N/A	#N/A	#N/A	#N/A	#N/A						null	null	GO:0005515	protein binding	null	null	null	null	null	null	null	null	null	null
PF3D7_0219000	small nucleolar RNA snoR01	null	#N/A	Not Detected	#N/A	Not Detected	#N/A	#N/A	#N/A	#N/A	#N/A	#N/A	#N/A	#N/A	#N/A	#N/A	#N/A	#N/A	#N/A	#N/A	#N/A						null	null	null	null	null	null	null	null	null	null	null	null	null	null
PF3D7_0917000	merozoite organizing protein	MOP	#N/A	Not Detected	#N/A	Not Detected	#N/A	#N/A	#N/A	#N/A	#N/A	#N/A	#N/A	#N/A	#N/A	#N/A	#N/A	#N/A	#N/A	#N/A	#N/A						null	null	GO:0005488	binding	null	null	GO:0045177	apical part of cell	null	null	GO:0051301	cell division	null	null
PF3D7_1026200	conserved Plasmodium protein, unknown function	null	#N/A	Not Detected	#N/A	Not Detected	#N/A	#N/A	#N/A	#N/A	#N/A	#N/A	#N/A	#N/A	#N/A	#N/A	#N/A	#N/A	#N/A	#N/A	#N/A						null	null	GO:0008168, GO:0003676	methyltransferase activity, nucleic acid binding	GO:0032259	methylation	null	null	null	null	null	null	null	null
PF3D7_0517100	conserved Plasmodium protein, unknown function	null	#N/A	Not Detected	#N/A	Not Detected	#N/A	#N/A	#N/A	#N/A	#N/A	#N/A	#N/A	#N/A	#N/A	#N/A	#N/A	#N/A	#N/A	#N/A	#N/A						GO:0005737	cytoplasm	GO:0003677	DNA binding	null	null	null	null	null	null	null	null	null	null
PF3D7_0628800	glutamyl-tRNA(Gln) amidotransferase subunit B	GATB	#N/A	Not Detected	#N/A	Not Detected	#N/A	#N/A	#N/A	#N/A	#N/A	#N/A	#N/A	#N/A	#N/A	#N/A	#N/A	#N/A	#N/A	#N/A	#N/A						null	null	GO:0016884	carbon-nitrogen ligase activity, with glutamine as amido-N-donor	null	null	GO:0020011, GO:0030956	apicoplast, glutamyl-tRNA(Gln) amidotransferase complex	GO:0050567	glutaminyl-tRNA synthase (glutamine-hydrolyzing) activity	GO:0070681	glutaminyl-tRNAGln biosynthesis via transamidation	6.3.5.7 (Glutaminyl-tRNA synthase (glutamine-hydrolyzing))	6.3.5.- (Carbon--nitrogen ligases with glutamine as amido-N-donor.)
PF3D7_0220000	liver stage antigen 3	LSA3	#N/A	Not Detected	#N/A	Not Detected	#N/A	#N/A	#N/A	#N/A	#N/A	#N/A	#N/A	#N/A	#N/A	#N/A	#N/A	#N/A	#N/A	#N/A	#N/A						GO:0016020	membrane	null	null	null	null	null	null	null	null	null	null	null	null
PF3D7_1013900	translation initiation factor eIF-2B subunit delta, putative	null	#N/A	Not Detected	#N/A	Not Detected	#N/A	#N/A	#N/A	#N/A	#N/A	#N/A	#N/A	#N/A	#N/A	#N/A	#N/A	#N/A	#N/A	#N/A	#N/A						null	null	null	null	GO:0044237	cellular metabolic process	GO:0005851	eukaryotic translation initiation factor 2B complex	GO:0003743	translation initiation factor activity	GO:0006446	regulation of translational initiation	null	null
PF3D7_1037900	conserved Plasmodium protein, unknown function	null	#N/A	Not Detected	#N/A	Not Detected	#N/A	#N/A	#N/A	#N/A	#N/A	#N/A	#N/A	#N/A	#N/A	#N/A	#N/A	#N/A	#N/A	#N/A	#N/A						null	null	null	null	null	null	null	null	null	null	null	null	null	null
PF3D7_1404400	mitochondrial ribosomal protein L16 precursor, putative	null	#N/A	Not Detected	#N/A	Not Detected	#N/A	#N/A	#N/A	#N/A	#N/A	#N/A	#N/A	#N/A	#N/A	#N/A	#N/A	#N/A	#N/A	#N/A	#N/A						GO:0005840	ribosome	GO:0003735	structural constituent of ribosome	GO:0006412	translation	GO:0000311	plastid large ribosomal subunit	GO:0003735	structural constituent of ribosome	GO:0006412	translation	null	null
PF3D7_1408800	conserved Plasmodium protein, unknown function	null	#N/A	Not Detected	#N/A	Not Detected	#N/A	#N/A	#N/A	#N/A	#N/A	#N/A	#N/A	#N/A	#N/A	#N/A	#N/A	#N/A	#N/A	#N/A	#N/A						GO:0005882	intermediate filament	GO:0005198	structural molecule activity	null	null	null	null	null	null	null	null	null	null
PF3D7_1477500	Plasmodium exported protein (PHISTb), unknown function	null	#N/A	Not Detected	#N/A	Not Detected	#N/A	#N/A	#N/A	#N/A	#N/A	#N/A	#N/A	#N/A	#N/A	#N/A	#N/A	#N/A	#N/A	#N/A	#N/A						GO:0016020	membrane	null	null	null	null	null	null	null	null	null	null	null	null
PF3D7_1125500	small nuclear ribonucleoprotein Sm D1, putative	SNRPD1	#N/A	8	#N/A	7	#N/A	#N/A	#N/A	#N/A	#N/A	#N/A	#N/A	#N/A	#N/A	#N/A	#N/A	#N/A	#N/A	#N/A	#N/A						null	null	null	null	null	null	GO:0030532	small nuclear ribonucleoprotein complex	GO:0003723, GO:0005515	RNA binding, protein binding	GO:0000398	mRNA splicing, via spliceosome	null	null
PF3D7_1234600	protein TOC75, putative	TOC75	#N/A	4	#N/A	3	#N/A	#N/A	#N/A	#N/A	#N/A	#N/A	#N/A	#N/A	#N/A	#N/A	#N/A	#N/A	#N/A	#N/A	#N/A						GO:0019867	outer membrane	null	null	null	null	GO:0020011	apicoplast	null	null	GO:0015031	protein transport	null	null
PF3D7_1311400	AP-1 complex subunit mu-1	AP1M1	#N/A	3	#N/A	Not Detected	#N/A	#N/A	#N/A	#N/A	#N/A	#N/A	#N/A	#N/A	#N/A	#N/A	#N/A	#N/A	#N/A	#N/A	#N/A						GO:0030131	clathrin adaptor complex	GO:0005515	protein binding	GO:0006886, GO:0016192	intracellular protein transport, vesicle-mediated transport	GO:0005794, GO:0030131, GO:0030125, GO:0020008	Golgi apparatus, clathrin adaptor complex, clathrin vesicle coat, rhoptry	GO:0005515	protein binding	GO:0006886, GO:0016192	intracellular protein transport, vesicle-mediated transport	null	null
PF3D7_0504500	MOLO1 domain-containing protein, putative	null	#N/A	Not Detected	#N/A	Not Detected	#N/A	#N/A	#N/A	#N/A	#N/A	#N/A	#N/A	#N/A	#N/A	#N/A	#N/A	#N/A	#N/A	#N/A	#N/A						GO:0005892	acetylcholine-gated channel complex	null	null	null	null	null	null	null	null	null	null	null	null
PF3D7_0208100	conserved Plasmodium protein, unknown function	null	#N/A	Not Detected	#N/A	Not Detected	#N/A	#N/A	#N/A	#N/A	#N/A	#N/A	#N/A	#N/A	#N/A	#N/A	#N/A	#N/A	#N/A	#N/A	#N/A						GO:0005737	cytoplasm	null	null	null	null	null	null	null	null	null	null	null	null
PF3D7_0805400	acetyltransferase, putative	null	#N/A	Not Detected	#N/A	Not Detected	#N/A	#N/A	#N/A	#N/A	#N/A	#N/A	#N/A	#N/A	#N/A	#N/A	#N/A	#N/A	#N/A	#N/A	#N/A						null	null	GO:0008080	N-acetyltransferase activity	null	null	null	null	null	null	null	null	2.3.1.- (Transferring groups other than amino-acyl groups.); 2.3.1.88 (Peptide alpha-N-acetyltransferase)	2.3.1.88 (Peptide alpha-N-acetyltransferase)
PF3D7_1432300	conserved Plasmodium protein, unknown function	null	#N/A	4	#N/A	1	#N/A	#N/A	#N/A	#N/A	#N/A	#N/A	#N/A	#N/A	#N/A	#N/A	#N/A	#N/A	#N/A	#N/A	#N/A						GO:0005737, GO:0005643	cytoplasm, nuclear pore	GO:0008536, GO:0008565	Ran GTPase binding, protein transporter activity	GO:0006886, GO:0000059	intracellular protein transport, protein import into nucleus, docking	null	null	null	null	null	null	null	null
PF3D7_1304700	cyclin	CYC4	#N/A	Not Detected	#N/A	Not Detected	#N/A	#N/A	#N/A	#N/A	#N/A	#N/A	#N/A	#N/A	#N/A	#N/A	#N/A	#N/A	#N/A	#N/A	#N/A						GO:0005634	nucleus	GO:0019901	protein kinase binding	GO:0006396, GO:0006355	RNA processing, regulation of transcription, DNA-templated	null	null	null	null	GO:0000079	regulation of cyclin-dependent protein serine/threonine kinase activity	null	null
PF3D7_1320900	RNA-binding protein, putative	null	#N/A	Not Detected	#N/A	Not Detected	#N/A	#N/A	#N/A	#N/A	#N/A	#N/A	#N/A	#N/A	#N/A	#N/A	#N/A	#N/A	#N/A	#N/A	#N/A						null	null	GO:0003676, GO:0000166	nucleic acid binding, nucleotide binding	null	null	null	null	GO:0003723, GO:0003755	RNA binding, peptidyl-prolyl cis-trans isomerase activity	GO:0006457	protein folding	5.2.1.8 (Peptidylprolyl isomerase)	5.2.1.8 (Peptidylprolyl isomerase)
PF3D7_0706900	tRNA Histidine	null	#N/A	Not Detected	#N/A	Not Detected	#N/A	#N/A	#N/A	#N/A	#N/A	#N/A	#N/A	#N/A	#N/A	#N/A	#N/A	#N/A	#N/A	#N/A	#N/A						null	null	null	null	null	null	null	null	null	null	null	null	null	null
PF3D7_0826900	conserved Plasmodium protein, unknown function	null	#N/A	Not Detected	#N/A	Not Detected	#N/A	#N/A	#N/A	#N/A	#N/A	#N/A	#N/A	#N/A	#N/A	#N/A	#N/A	#N/A	#N/A	#N/A	#N/A						GO:0016021, GO:0005886	integral component of membrane, plasma membrane	GO:0005524, GO:0003677	ATP binding, DNA binding	GO:0007049, GO:0051301, GO:0007059	cell cycle, cell division, chromosome segregation	null	null	null	null	null	null	null	null
PF3D7_0521900	conserved Plasmodium protein, unknown function	null	#N/A	Not Detected	#N/A	Not Detected	#N/A	#N/A	#N/A	#N/A	#N/A	#N/A	#N/A	#N/A	#N/A	#N/A	#N/A	#N/A	#N/A	#N/A	#N/A						GO:0005737, GO:0016459	cytoplasm, myosin complex	GO:0005524, GO:0003779, GO:0005516, GO:0003774	ATP binding, actin binding, calmodulin binding, motor activity	null	null	null	null	null	null	null	null	null	null
PF3D7_0103100	vacuolar protein sorting-associated protein 51, putative	VPS51	#N/A	Not Detected	#N/A	Not Detected	#N/A	#N/A	#N/A	#N/A	#N/A	#N/A	#N/A	#N/A	#N/A	#N/A	#N/A	#N/A	#N/A	#N/A	#N/A						null	null	null	null	null	null	GO:0005794	Golgi apparatus	null	null	GO:0015031, GO:0042147	protein transport, retrograde transport, endosome to Golgi	null	null
PF3D7_1210700	conserved Plasmodium protein, unknown function	null	#N/A	Not Detected	#N/A	Not Detected	#N/A	#N/A	#N/A	#N/A	#N/A	#N/A	#N/A	#N/A	#N/A	#N/A	#N/A	#N/A	#N/A	#N/A	#N/A						null	null	null	null	null	null	null	null	null	null	null	null	null	null
PF3D7_1360000	conserved Plasmodium protein, unknown function	null	#N/A	8	#N/A	8	#N/A	#N/A	#N/A	#N/A	#N/A	#N/A	#N/A	#N/A	#N/A	#N/A	#N/A	#N/A	#N/A	#N/A	#N/A						null	null	GO:0016787	hydrolase activity	null	null	null	null	null	null	null	null	null	null
PF3D7_0820200	phosphatidylglycerophosphate synthase	PGPS	#N/A	Not Detected	#N/A	Not Detected	#N/A	#N/A	#N/A	#N/A	#N/A	#N/A	#N/A	#N/A	#N/A	#N/A	#N/A	#N/A	#N/A	#N/A	#N/A						null	null	GO:0003824	catalytic activity	GO:0008152	metabolic process	null	null	GO:0008444	CDP-diacylglycerol-glycerol-3-phosphate 3-phosphatidyltransferase activity	GO:0006072, GO:0006655	glycerol-3-phosphate metabolic process, phosphatidylglycerol biosynthetic process	2.7.8.5 (CDP-diacylglycerol--glycerol-3-phosphate 3-phosphatidyltransferase)	2.7.8.5 (CDP-diacylglycerol--glycerol-3-phosphate 3-phosphatidyltransferase)
PF3D7_1246600	pre-mRNA-splicing factor CWC26, putative	BUD13	#N/A	Not Detected	#N/A	Not Detected	#N/A	#N/A	#N/A	#N/A	#N/A	#N/A	#N/A	#N/A	#N/A	#N/A	#N/A	#N/A	#N/A	#N/A	#N/A						null	null	null	null	null	null	GO:0070274	RES complex	null	null	GO:0000398	mRNA splicing, via spliceosome	null	null
PF3D7_1345800	conserved Plasmodium protein, unknown function	null	#N/A	Not Detected	#N/A	Not Detected	#N/A	#N/A	#N/A	#N/A	#N/A	#N/A	#N/A	#N/A	#N/A	#N/A	#N/A	#N/A	#N/A	#N/A	#N/A						GO:0005737, GO:0016020	cytoplasm, membrane	null	null	null	null	null	null	null	null	null	null	null	null
PF3D7_1447100	conserved Plasmodium protein, unknown function	null	#N/A	Not Detected	#N/A	Not Detected	#N/A	#N/A	#N/A	#N/A	#N/A	#N/A	#N/A	#N/A	#N/A	#N/A	#N/A	#N/A	#N/A	#N/A	#N/A						null	null	GO:0005524	ATP binding	null	null	null	null	null	null	null	null	null	null
PF3D7_1462500	conserved Plasmodium protein, unknown function	null	#N/A	Not Detected	#N/A	Not Detected	#N/A	#N/A	#N/A	#N/A	#N/A	#N/A	#N/A	#N/A	#N/A	#N/A	#N/A	#N/A	#N/A	#N/A	#N/A						null	null	null	null	null	null	null	null	null	null	null	null	null	null
PF3D7_1218500	conserved Plasmodium protein, unknown function	null	#N/A	6	#N/A	6	#N/A	#N/A	#N/A	#N/A	#N/A	#N/A	#N/A	#N/A	#N/A	#N/A	#N/A	#N/A	#N/A	#N/A	#N/A						GO:0005737	cytoplasm	GO:0005525, GO:0003924	GTP binding, GTPase activity	null	null	null	null	null	null	null	null	null	null
PF3D7_1113000	conserved Plasmodium protein, unknown function	null	#N/A	7	#N/A	8	#N/A	#N/A	#N/A	#N/A	#N/A	#N/A	#N/A	#N/A	#N/A	#N/A	#N/A	#N/A	#N/A	#N/A	#N/A						null	null	null	null	null	null	null	null	null	null	null	null	null	null
PF3D7_0323300	conserved protein, unknown function	null	#N/A	Not Detected	#N/A	Not Detected	#N/A	#N/A	#N/A	#N/A	#N/A	#N/A	#N/A	#N/A	#N/A	#N/A	#N/A	#N/A	#N/A	#N/A	#N/A						GO:0005576	extracellular region	null	null	null	null	null	null	null	null	null	null	null	null
PF3D7_1137100	mitochondrial ribosomal protein S9 precursor, putative	null	#N/A	Not Detected	#N/A	Not Detected	#N/A	#N/A	#N/A	#N/A	#N/A	#N/A	#N/A	#N/A	#N/A	#N/A	#N/A	#N/A	#N/A	#N/A	#N/A						GO:0005739, GO:0005840	mitochondrion, ribosome	GO:0003735	structural constituent of ribosome	GO:0006412	translation	GO:0015935	small ribosomal subunit	GO:0003735	structural constituent of ribosome	GO:0006412	translation	null	null
PF3D7_1138700	conserved Plasmodium protein, unknown function	null	#N/A	2	#N/A	Not Detected	#N/A	#N/A	#N/A	#N/A	#N/A	#N/A	#N/A	#N/A	#N/A	#N/A	#N/A	#N/A	#N/A	#N/A	#N/A						GO:0005737, GO:0016459	cytoplasm, myosin complex	GO:0005524, GO:0003779, GO:0005516, GO:0003774	ATP binding, actin binding, calmodulin binding, motor activity	null	null	null	null	null	null	null	null	null	null
PF3D7_1408200	AP2 domain transcription factor AP2-G2, putative	AP2-G2	#N/A	Not Detected	#N/A	Not Detected	#N/A	#N/A	#N/A	#N/A	#N/A	#N/A	#N/A	#N/A	#N/A	#N/A	#N/A	#N/A	#N/A	#N/A	#N/A						null	null	GO:0003700	sequence-specific DNA binding transcription factor activity	GO:0006355	regulation of transcription, DNA-templated	GO:0005634	nucleus	GO:0043565	sequence-specific DNA binding	null	null	null	null
PF3D7_0100200	rifin	RIF	#N/A	Not Detected	#N/A	Not Detected	#N/A	#N/A	#N/A	#N/A	#N/A	#N/A	#N/A	#N/A	#N/A	#N/A	#N/A	#N/A	#N/A	#N/A	#N/A						null	null	null	null	null	null	GO:0020036, GO:0020002, GO:0020003	Maurer's cleft, host cell plasma membrane, symbiont-containing vacuole	null	null	GO:0020033, GO:0020035, GO:0020013	antigenic variation, cytoadherence to microvasculature, mediated by symbiont protein, modulation by symbiont of host erythrocyte aggregation	null	null
PF3D7_0612200	leucine-rich repeat protein	LRR6	#N/A	Not Detected	#N/A	Not Detected	#N/A	#N/A	#N/A	#N/A	#N/A	#N/A	#N/A	#N/A	#N/A	#N/A	#N/A	#N/A	#N/A	#N/A	#N/A						null	null	GO:0005515	protein binding	null	null	GO:0020011	apicoplast	null	null	null	null	null	null
PF3D7_0711400	histone deacetylase complex subunit SAP18, putative	SAP18	#N/A	Not Detected	#N/A	Not Detected	#N/A	#N/A	#N/A	#N/A	#N/A	#N/A	#N/A	#N/A	#N/A	#N/A	#N/A	#N/A	#N/A	#N/A	#N/A						null	null	null	null	null	null	GO:0000118	histone deacetylase complex	GO:0003714	transcription corepressor activity	GO:0006357	regulation of transcription from RNA polymerase II promoter	null	null
PF3D7_1200500	rifin	RIF	#N/A	Not Detected	#N/A	Not Detected	#N/A	#N/A	#N/A	#N/A	#N/A	#N/A	#N/A	#N/A	#N/A	#N/A	#N/A	#N/A	#N/A	#N/A	#N/A						null	null	null	null	null	null	GO:0020036, GO:0020002, GO:0020003	Maurer's cleft, host cell plasma membrane, symbiont-containing vacuole	null	null	GO:0020033, GO:0020035, GO:0020013	antigenic variation, cytoadherence to microvasculature, mediated by symbiont protein, modulation by symbiont of host erythrocyte aggregation	null	null
PF3D7_1402700	U2 snRNP-associated SURP motif-containing protein, putative	SR140	#N/A	Not Detected	#N/A	Not Detected	#N/A	#N/A	#N/A	#N/A	#N/A	#N/A	#N/A	#N/A	#N/A	#N/A	#N/A	#N/A	#N/A	#N/A	#N/A						null	null	GO:0003723, GO:0000166	RNA binding, nucleotide binding	GO:0006396	RNA processing	null	null	null	null	null	null	null	null
PF3D7_1407000	LCCL domain-containing protein	CCp3	#N/A	Not Detected	#N/A	Not Detected	#N/A	#N/A	#N/A	#N/A	#N/A	#N/A	#N/A	#N/A	#N/A	#N/A	#N/A	#N/A	#N/A	#N/A	#N/A						GO:0016020	membrane	GO:0005515, GO:0005044	protein binding, scavenger receptor activity	null	null	GO:0044312, GO:0020003	crystalloid, symbiont-containing vacuole	null	null	null	null	null	null
PF3D7_0922400	para-aminobenzoic acid synthetase	pBAS	#N/A	Not Detected	#N/A	Not Detected	#N/A	#N/A	#N/A	#N/A	#N/A	#N/A	#N/A	#N/A	#N/A	#N/A	#N/A	#N/A	#N/A	#N/A	#N/A						null	null	null	null	GO:0009058	biosynthetic process	null	null	null	null	GO:0008153	para-aminobenzoic acid biosynthetic process	2.6.1.85 (Aminodeoxychorismate synthase)	2.6.1.85 (Aminodeoxychorismate synthase)
PF3D7_1453500	pyridine nucleotide transhydrogenase, putative	null	#N/A	Not Detected	#N/A	Not Detected	#N/A	#N/A	#N/A	#N/A	#N/A	#N/A	#N/A	#N/A	#N/A	#N/A	#N/A	#N/A	#N/A	#N/A	#N/A						GO:0016021	integral component of membrane	GO:0008750, GO:0050661	NAD(P)+ transhydrogenase (AB-specific) activity, NADP binding	GO:0055114	oxidation-reduction process	GO:0020011, GO:0016021, GO:0005739	apicoplast, integral component of membrane, mitochondrion	null	null	null	null	1.6.1.1 (NAD(P)(+) transhydrogenase (Si-specific))	1.6.1.2 (NAD(P)(+) transhydrogenase (Re/Si-specific))
PF3D7_0604600	DNA helicase, putative	null	#N/A	Not Detected	#N/A	Not Detected	#N/A	#N/A	#N/A	#N/A	#N/A	#N/A	#N/A	#N/A	#N/A	#N/A	#N/A	#N/A	#N/A	#N/A	#N/A						null	null	GO:0005524, GO:0003677, GO:0004519, GO:0003676	ATP binding, DNA binding, endonuclease activity, nucleic acid binding	null	null	null	null	GO:0004003	ATP-dependent DNA helicase activity	null	null	3.6.4.12 (DNA helicase)	3.6.4.12 (DNA helicase)
PF3D7_1131400	conserved Plasmodium protein, unknown function	null	#N/A	Not Detected	#N/A	Not Detected	#N/A	#N/A	#N/A	#N/A	#N/A	#N/A	#N/A	#N/A	#N/A	#N/A	#N/A	#N/A	#N/A	#N/A	#N/A						GO:0016020	membrane	null	null	null	null	GO:0020011	apicoplast	null	null	null	null	null	null
PF3D7_1210500	conserved Plasmodium protein, unknown function	null	#N/A	Not Detected	#N/A	Not Detected	#N/A	#N/A	#N/A	#N/A	#N/A	#N/A	#N/A	#N/A	#N/A	#N/A	#N/A	#N/A	#N/A	#N/A	#N/A						null	null	null	null	null	null	null	null	null	null	null	null	null	null
PF3D7_0900200	rifin	RIF	#N/A	Not Detected	#N/A	Not Detected	#N/A	#N/A	#N/A	#N/A	#N/A	#N/A	#N/A	#N/A	#N/A	#N/A	#N/A	#N/A	#N/A	#N/A	#N/A						null	null	null	null	null	null	GO:0020036, GO:0020002, GO:0020003	Maurer's cleft, host cell plasma membrane, symbiont-containing vacuole	null	null	GO:0020033, GO:0020035, GO:0020013	antigenic variation, cytoadherence to microvasculature, mediated by symbiont protein, modulation by symbiont of host erythrocyte aggregation	null	null
PF3D7_0925800	conserved Plasmodium protein, unknown function	null	#N/A	Not Detected	#N/A	Not Detected	#N/A	#N/A	#N/A	#N/A	#N/A	#N/A	#N/A	#N/A	#N/A	#N/A	#N/A	#N/A	#N/A	#N/A	#N/A						GO:0005737	cytoplasm	GO:0005488	binding	GO:0016070	RNA metabolic process	null	null	null	null	null	null	null	null
PF3D7_1365400	ubiquitin-activating enzyme	Uba2	#N/A	Not Detected	#N/A	Not Detected	#N/A	#N/A	#N/A	#N/A	#N/A	#N/A	#N/A	#N/A	#N/A	#N/A	#N/A	#N/A	#N/A	#N/A	#N/A						null	null	GO:0003824, GO:0008641	catalytic activity, small protein activating enzyme activity	null	null	GO:0020011, GO:0016020	apicoplast, membrane	GO:0016887	ATPase activity	GO:0030433, GO:0010564	ER-associated ubiquitin-dependent protein catabolic process, regulation of cell cycle process	2.7.7.73 (Sulfur carrier protein ThiS adenylyltransferase); 6.3.2.19 (Ubiquitin--protein ligase)	null
PF3D7_0704800	conserved Plasmodium protein, unknown function	null	#N/A	2	#N/A	1	#N/A	#N/A	#N/A	#N/A	#N/A	#N/A	#N/A	#N/A	#N/A	#N/A	#N/A	#N/A	#N/A	#N/A	#N/A						null	null	GO:0003824	catalytic activity	null	null	null	null	null	null	null	null	null	null
malmito_rna_RNA18	unspecified product	RNA18	#N/A	Not Detected	#N/A	Not Detected	#N/A	#N/A	#N/A	#N/A	#N/A	#N/A	#N/A	#N/A	#N/A	#N/A	#N/A	#N/A	#N/A	#N/A	#N/A						null	null	null	null	null	null	null	null	null	null	null	null	null	null
PF3D7_0109300	fatty acid elongation protein, GNS1/SUR4 family, putative	null	#N/A	Not Detected	#N/A	Not Detected	#N/A	#N/A	#N/A	#N/A	#N/A	#N/A	#N/A	#N/A	#N/A	#N/A	#N/A	#N/A	#N/A	#N/A	#N/A						GO:0016021	integral component of membrane	null	null	null	null	GO:0005886	plasma membrane	null	null	null	null	6.2.1.3 (Long-chain-fatty-acid--CoA ligase)	2.3.1.199 (Very-long-chain 3-oxoacyl-CoA synthase)
PF3D7_1002600	conserved Plasmodium protein, unknown function	null	#N/A	Not Detected	#N/A	Not Detected	#N/A	#N/A	#N/A	#N/A	#N/A	#N/A	#N/A	#N/A	#N/A	#N/A	#N/A	#N/A	#N/A	#N/A	#N/A						GO:0016020	membrane	null	null	null	null	GO:0020011	apicoplast	null	null	null	null	null	null
PF3D7_1347100	DNA topoisomerase 3, putative	TOP3	#N/A	Not Detected	#N/A	Not Detected	#N/A	#N/A	#N/A	#N/A	#N/A	#N/A	#N/A	#N/A	#N/A	#N/A	#N/A	#N/A	#N/A	#N/A	#N/A						null	null	GO:0003677, GO:0003916, GO:0003917	DNA binding, DNA topoisomerase activity, DNA topoisomerase type I activity	GO:0006265	DNA topological change	null	null	null	null	GO:0006268	DNA unwinding involved in DNA replication	5.99.1.2 (DNA topoisomerase); 5.99.1.3 (DNA topoisomerase (ATP-hydrolyzing))	5.99.1.2 (DNA topoisomerase)
PF3D7_1142800	conserved Plasmodium protein, unknown function	null	#N/A	8	#N/A	8	#N/A	#N/A	#N/A	#N/A	#N/A	#N/A	#N/A	#N/A	#N/A	#N/A	#N/A	#N/A	#N/A	#N/A	#N/A						null	null	null	null	null	null	null	null	null	null	null	null	null	null
PF3D7_0813700	ABC transporter F family member 1, putative	ABCF1	#N/A	Not Detected	#N/A	Not Detected	#N/A	#N/A	#N/A	#N/A	#N/A	#N/A	#N/A	#N/A	#N/A	#N/A	#N/A	#N/A	#N/A	#N/A	#N/A						null	null	GO:0005524, GO:0016887	ATP binding, ATPase activity	null	null	GO:0020011	apicoplast	null	null	null	null	null	null
PF3D7_1150400	erythrocyte membrane protein 1, PfEMP1	VAR	#N/A	Not Detected	#N/A	Not Detected	#N/A	#N/A	#N/A	#N/A	#N/A	#N/A	#N/A	#N/A	#N/A	#N/A	#N/A	#N/A	#N/A	#N/A	#N/A						GO:0016021	integral component of membrane	GO:0004872	receptor activity	GO:0009405	pathogenesis	GO:0020002, GO:0020030	host cell plasma membrane, infected host cell surface knob	GO:0050839, GO:0046789	cell adhesion molecule binding, host cell surface receptor binding	GO:0020033, GO:0020035, GO:0020013, GO:0016337	antigenic variation, cytoadherence to microvasculature, mediated by symbiont protein, modulation by symbiont of host erythrocyte aggregation, single organismal cell-cell adhesion	null	null
PF3D7_0203700	protein MAK16, putative	MAK16	#N/A	Not Detected	#N/A	Not Detected	#N/A	#N/A	#N/A	#N/A	#N/A	#N/A	#N/A	#N/A	#N/A	#N/A	#N/A	#N/A	#N/A	#N/A	#N/A						null	null	null	null	null	null	GO:0005730, GO:0030687	nucleolus, preribosome, large subunit precursor	null	null	GO:0042273	ribosomal large subunit biogenesis	null	null
PF3D7_0320200	CPW-WPC family protein	null	#N/A	Not Detected	#N/A	Not Detected	#N/A	#N/A	#N/A	#N/A	#N/A	#N/A	#N/A	#N/A	#N/A	#N/A	#N/A	#N/A	#N/A	#N/A	#N/A						null	null	null	null	null	null	null	null	null	null	null	null	null	null
PF3D7_0513200	conserved Plasmodium protein, unknown function	null	#N/A	2	#N/A	1	#N/A	#N/A	#N/A	#N/A	#N/A	#N/A	#N/A	#N/A	#N/A	#N/A	#N/A	#N/A	#N/A	#N/A	#N/A						GO:0005634	nucleus	GO:0003723	RNA binding	GO:0006397	mRNA processing	null	null	null	null	null	null	null	null
PF3D7_0923700	conserved protein, unknown function	null	#N/A	Not Detected	#N/A	Not Detected	#N/A	#N/A	#N/A	#N/A	#N/A	#N/A	#N/A	#N/A	#N/A	#N/A	#N/A	#N/A	#N/A	#N/A	#N/A						GO:0005737	cytoplasm	null	null	null	null	null	null	null	null	null	null	null	null
PF3D7_0705000	mRNA cap guanine-N7 methyltransferase, putative	null	#N/A	Not Detected	#N/A	Not Detected	#N/A	#N/A	#N/A	#N/A	#N/A	#N/A	#N/A	#N/A	#N/A	#N/A	#N/A	#N/A	#N/A	#N/A	#N/A						null	null	null	null	null	null	null	null	GO:0004482	mRNA (guanine-N7-)-methyltransferase activity	GO:0006370	7-methylguanosine mRNA capping	2.1.1.56 (mRNA (guanine-N(7)-)-methyltransferase)	2.1.1.56 (mRNA (guanine-N(7)-)-methyltransferase)
[truncated: 4,620 more rows]

## Sheet: Pf RNA DEseq2
name	Gene Description	Gene Name	baseMean	baseMeanA	baseMeanB		Rank (SG)	Percentile (SG)	Decile (SG)		Rank (OO)	Percentile (OO)	Decile (OO)		foldChange	log2FoldChange	lfcSE	stat	PValue	PAdj	FDR	falsePos	PfSG_count_avg	PfOO_count_avg	PfSG_TIN_avg	PfOO_TIN_avg	Pass TIN?
[truncated: 2,664 more rows]

## Sheet: Pf Sense UIS_UOS
name	Gene Description	Gene Name	Sense RNA UIS/UOS
[truncated: 124 more rows]

[truncated: 13 more sheets: Pf Antisense UIS_UOS, Pf RNA TPM, Pf Proteomics, Pf TR - SG, Pf TR -OO, Py oo vs sg, Py RNA DEseq2, Py Sense UIS_UOS, Py Antisense UIS_UOS, Py RNA TPM, Py proteomics, Py TR - SG, Py TR - OO]
