# Supplementary material for: Addendum: Transcriptomics and proteomics reveal two waves of translational repression during the maturation of malaria parasite sporozoites
Source: Nat Commun. 2022 Jan 6;13:283. doi: 10.1038/s41467-021-27767-7 (PMC8738726; doi:10.1038/s41467-021-27767-7)
Supplement: Supplementary file 3 — Supplementary Data 2 [file 41467_2021_27767_MOESM3_ESM.xlsx]

## Sheet: Pf Top Sense RNAs
target_id	Gene ID	Gene Description	Gene Name	length	eff_length	PfOO1	PfOO2	PfOO3	PfOO-AVG TPM	PfOO-STDEV	PfOO TPM Rank	PfSG1	PfSG2	PfSG3	PfSG-AVG TPM	PfSG-STDEV	PfSG TPM Rank	UIS or UOS
PF3D7_1137800.1	PF3D7_1137800	sporozoite surface protein essential for liver stage development, putative	SPELD	456	307	2117.1	3505.77	3594.28	3072.38	828.482	37	66764	50023.3	58382.7	58390	8370.35	2	UIS
PF3D7_1335900.1	PF3D7_1335900	thrombospondin-related anonymous protein	TRAP	1725	1576	9053.45	11141.4	12014.8	10736.5	1521.62	9	39108.1	43202	42197.5	41502.5	2133.6	3	UIS
PF3D7_1216600.1	PF3D7_1216600	cell traversal protein for ookinetes and sporozoites	CelTOS	549	400	1129.18	1642.79	1781.82	1517.93	343.769	76	35743.5	21170.2	34279.1	30397.6	8024.64	4	UIS
PF3D7_1449000.1	PF3D7_1449000	gamete egress and sporozoite traversal protein, putative	GEST	747	598	397.127	807.091	1034.87	746.363	323.179	137	23487.3	27430.4	22696	24537.9	2536.03	6	UIS
PF3D7_0408700.1	PF3D7_0408700	perforin-like protein 1	PLP1	2529	2380	312.238	384.736	461.208	386.061	74.4938	235	8740.14	4406.36	8319.14	7155.21	2389.87	14	UIS
PF3D7_1235100.1	PF3D7_1235100	conserved protein, unknown function	null	216	67.0317	245.794	470.395	211.246	309.145	140.711	272	5203.3	9345.94	6492.29	7013.84	2120	15	UIS
PF3D7_0932200.1	PF3D7_0932200	profilin	PFN	516	367	359.15	477.696	617.338	484.728	129.238	196	5147.86	5556.77	5781.92	5495.52	321.437	20	UIS
PF3D7_1016900.1	PF3D7_1016900	early transcribed membrane protein 10.3	ETRAMP10.3	327	178	501.111	470.019	226.869	399.333	150.165	231	6309.51	1450	5882.91	4547.47	2690.96	24	UIS
PF3D7_0112700.1	PF3D7_0112700	28S ribosomal RNA	null	4104	3955	10234.2	13315.8	11956.2	11835.4	1544.35	8	1181.82	3200.36	1812.3	2064.83	1032.69	57	UOS
PF3D7_0404800.1	PF3D7_0404800	sporozoite-specific protein S10, putative	null	1704	1555	7564.1	11897.4	12593.6	10685	2725.13	10	1013.54	1466.9	903.12	1127.85	298.769	98	UOS
PF3D7_0931300.1	PF3D7_0931300	conserved Plasmodium protein, unknown function	null	918	769	9847.49	10347	5944.92	8713.14	2410.32	15	23.5763	34.2365	38.9699	32.2609	7.88467	1065	UOS
PF3D7_0816500.1	PF3D7_0816500	small heat shock protein HSP20, putative	HSP20	519	370	16399.2	7423.23	6206.95	10009.8	5566.71	12	0.264868	3.4995	1.09083	1.6184	1.68061	2844	UOS
PF3D7_0304600.1	PF3D7_0304600	circumsporozoite (CS) protein	CSP	1194	1045	366797	318125	350298	345073	24753.1	1	284589	345450	309771	313270	30581	1
PF3D7_0805200.1	PF3D7_0805200	gamete release protein, putative	GAMER	282	133	47732.2	48202.7	39172.2	45035.7	5083.39	2	35670.2	12287.8	36650.9	28203	13791.7	5
PF3D7_1312500.1	PF3D7_1312500	conserved Plasmodium protein, unknown function	null	198	49.4247	15874.6	12206.5	12393.8	13491.6	2065.83	7	28410.1	9278.36	18988.2	18892.2	9566.23	7
PF3D7_1133400.1	PF3D7_1133400	apical membrane antigen 1	AMA1	1869	1720	5600.13	7700.02	7965.86	7088.67	1295.95	20	13873.9	13888.9	14567.8	14110.2	396.364	8
PF3D7_1026500.1	PF3D7_1026500	conserved Plasmodium protein, unknown function	null	213	64.0516	9490.91	7758.35	13248.1	10165.8	2806.41	11	20204.1	9090.09	10201.8	13165.3	6121.04	9
PF3D7_0104000.1	PF3D7_0104000	thrombospondin-related sporozoite protein	TRSP	492	343	4455.66	6404.34	6512.06	5790.69	1157.42	22	11262.1	10041.4	9692.46	10332	824.18	10
PF3D7_0913800.1	PF3D7_0913800	conserved Plasmodium protein, unknown function	null	261	112	4022.62	4087.82	4017.67	4042.7	39.1505	31	12797	5639.77	9142.42	9193.06	3578.88	11
mal_rna_17:rRNA	mal_rna_17:rRNA	mal_rna_17:rRNA	mal_rna_17:rRNA	195	46.6066	14335.6	21983.2	22032.8	19450.5	4429.73	4	5622.71	10760.8	7179.04	7854.18	2634.74	12
PF3D7_0723300.1	PF3D7_0723300	conserved protein, unknown function	null	2643	2494	1620.13	2264.6	2226.08	2036.94	361.479	58	7148.86	7522.54	7952.27	7541.22	402.031	13
PF3D7_0519200.1	PF3D7_0519200	V-type proton ATPase 16 kDa proteolipid subunit	null	498	349	7016.27	9437.13	10244.1	8899.17	1679.81	14	5388.1	6943.4	6235.38	6188.96	778.688	16
PF3D7_1365900.1	PF3D7_1365900	ubiquitin-60S ribosomal protein L40	null	387	238	8939.83	9293.37	8825.32	9019.51	243.986	13	6797.77	4406.72	7146.22	6116.9	1491.27	17
PF3D7_1444800.1	PF3D7_1444800	fructose-bisphosphate aldolase	FBPA	1110	961	2125.94	2645.88	2735.22	2502.35	329.024	44	5873.64	5307.93	6891.46	6024.34	802.45	18
PF3D7_0617900.1	PF3D7_0617900	histone H3 variant	H3.3	411	262	6546.13	7790.58	8839.6	7725.44	1148.12	18	5191.07	5759.12	5891.59	5613.93	372.146	19
PF3D7_0610400.1	PF3D7_0610400	histone H3	H3	411	262	1813.31	3032.79	1975.7	2273.93	662.186	52	5201.92	4152.14	5526.49	4960.18	718.357	21
PF3D7_1342500.1	PF3D7_1342500	sporozoite protein essential for cell traversal	SPECT1	738	589	1366.81	2643.14	3062.12	2357.36	883.048	49	4660.63	6171.8	3845.75	4892.73	1180.27	22
PF3D7_1246200.1	PF3D7_1246200	actin I	ACT1	1131	982	9978.87	8817.23	7335.37	8710.49	1324.98	16	4687.99	4274.95	4962.68	4641.87	346.177	23
PF3D7_1105100.1	PF3D7_1105100	histone H2B	H2B	354	205	4198.68	6095.04	3328.35	4540.69	1414.7	29	5869.07	2787.54	4797.51	4484.71	1564.4	25
PF3D7_0617800.1	PF3D7_0617800	histone H2A	H2A	399	250	5863.19	9180.26	7675.87	7573.11	1660.92	19	4083.9	4279.79	4570.04	4311.24	244.592	26
PF3D7_1127200.1	PF3D7_1127200	conserved Plasmodium protein, unknown function	null	207	58.1281	16938.2	18906.1	21437.1	19093.8	2255.32	5	4845.42	4120.91	3440.46	4135.6	702.595	27
PF3D7_0718400.1	PF3D7_0718400	ribosomal protein S8, mitochondrial, putative	null	390	241	6622	6669.13	7821.07	7037.4	679.087	21	3209.23	4118.16	4299	3875.46	584.017	29
PF3D7_0919300.1	PF3D7_0919300	thioredoxin-like protein 1, putative	TrxL1	624	475	22657.4	17263.7	18960.8	19627.3	2757.93	3	3390.01	3549.61	3925.19	3621.6	274.758	34
PF3D7_0817900.1	PF3D7_0817900	high mobility group protein B2	HMGB2	300	151	11208.5	15433	18592	15077.8	3704.54	6	2928.35	4147.41	3556.96	3544.24	609.63	35
PF3D7_0503400.1	PF3D7_0503400	actin-depolymerizing factor 1	ADF1	369	220	11579.7	7750.99	5735.59	8355.43	2968.57	17	3484.83	2750.5	4052.58	3429.3	652.814	37
PF3D7_1310700.1	PF3D7_1310700	RNA-binding protein, putative	null	432	283	8981.81	3497.05	3130.03	5202.96	3277.72	25	3449.09	1798.1	3678.82	2975.34	1025.97	41
PF3D7_1017500.1	PF3D7_1017500	myosin essential light chain ELC	ELC	405	256	3422.15	6406.46	7291.1	5706.57	2027.21	23	1838.67	2603.96	1709.42	2050.68	483.49	58
PF3D7_1246400.1	PF3D7_1246400	myosin A-tail interacting protein	MTIP	615	466	8192.9	4613.78	4040.3	5615.66	2250.3	24	2204.18	1280	2191.91	1892.03	530.069	62

## Sheet: Pf Sense UIS_UOS
name	Gene Description	Gene Name	Sense RNA UIS/UOS
PF3D7_0202100	liver stage associated protein 2	LSAP2	UIS
PF3D7_1333100	conserved Plasmodium protein, unknown function	null	UIS
PF3D7_1436300	translocon component PTEX150	PTEX150	UIS
PF3D7_1142900	conserved Plasmodium protein, unknown function	null	UIS
PF3D7_0629300	phospholipase, putative	PL	UIS
PF3D7_1449000	gamete egress and sporozoite traversal protein, putative	GEST	UIS
PF3D7_1107100	nucleic acid binding protein, putative	null	UIS
PF3D7_1427100	lipase, putative	null	UIS
PF3D7_1235100	conserved protein, unknown function	null	UIS
PF3D7_0317100	6-cysteine protein	B9	UIS
PF3D7_1216600	cell traversal protein for ookinetes and sporozoites	CelTOS	UIS
PF3D7_0526600	conserved Plasmodium protein, unknown function	null	UIS
PF3D7_1137800	sporozoite surface protein essential for liver stage development, putative	SPELD	UIS
PF3D7_0408700	perforin-like protein 1	PLP1	UIS
PF3D7_1217400	conserved protein, unknown function	null	UIS
PF3D7_1112100	conserved Plasmodium protein, unknown function	null	UIS
PF3D7_1322400	conserved Plasmodium protein, unknown function	null	UIS
PF3D7_1110700	actin-like protein, putative	ALP1	UIS
PF3D7_1147000	sporozoite and liver stage asparagine-rich protein	SLARP	UIS
PF3D7_0616500	TRAP-like protein	TLP	UIS
PF3D7_1205800	high mobility group protein B3, putative	HMGB3	UIS
PF3D7_0932200	profilin	PFN	UIS
PF3D7_1016900	early transcribed membrane protein 10.3	ETRAMP10.3	UIS
PF3D7_1244600	ADP-ribosylation factor GTPase-activating protein 1	ARFGAP1	UIS
PF3D7_0318200	DNA-directed RNA polymerase II subunit RPB1	RPB1	UIS
PF3D7_0532100	early transcribed membrane protein 5	ETRAMP5	UIS
PF3D7_0303200	HAD superfamily protein, putative	null	UIS
PF3D7_1330500	CTLH domain-containing protein, putative	null	UIS
PF3D7_1131700	conserved Plasmodium protein, unknown function	null	UIS
PF3D7_0511200	stearoyl-CoA desaturase	SCD	UIS
PF3D7_1131800	oxysterol-binding protein, putative	null	UIS
PF3D7_1125000	conserved protein, unknown function	null	UIS
PF3D7_0806500	DnaJ protein, putative	null	UIS
PF3D7_0508000	6-cysteine protein	P38	UIS
PF3D7_1022700	phospholipid scramblase, putative	null	UIS
PF3D7_0420300	AP2 domain transcription factor, putative	ApiAP2	UIS
PF3D7_1329700	apicoplast calcium binding protein 1	ACBP1	UIS
PF3D7_1212800	succinate dehydrogenase [ubiquinone] iron-sulfur subunit, mitochondrial	SDHB	UIS
PF3D7_1110600	ribosomal protein L11, mitochondrial, putative	null	UIS
PF3D7_1017000	DNA polymerase delta catalytic subunit	null	UIS
PF3D7_0418900	conserved protein, unknown function	null	UIS
PF3D7_0107300	conserved Plasmodium protein, unknown function	null	UIS
PF3D7_1336700	parasitophorous vacuolar protein 3, putative	PV3	UIS
PF3D7_1471200	inorganic anion exchanger, inorganic anion antiporter	SulP	UIS
PF3D7_1338000	LMBR1 domain-containing protein, putative	null	UIS
PF3D7_0914100	conserved Plasmodium protein, unknown function	null	UIS
PF3D7_0404400	6-cysteine protein P36	P36	UIS
PF3D7_0421700	conserved Plasmodium protein, unknown function	null	UIS
PF3D7_0919500	major facilitator superfamily domain-containing protein, putative	MFS3	UIS
PF3D7_1303500	sodium/hydrogen exchanger	NHE	UIS
PF3D7_1142300	conserved Plasmodium membrane protein, unknown function	null	UIS
PF3D7_0911100	conserved protein, unknown function	null	UIS
PF3D7_1136900	subtilisin-like protease 2	SUB2	UIS
PF3D7_0610800	transketolase	TK	UIS
PF3D7_1446900	glutaminyl-peptide cyclotransferase, putative	null	UIS
PF3D7_1435300	glutamate synthase [NADH], putative	null	UIS
PF3D7_0528100	AP-1/2 complex subunit beta, putative	null	UIS
PF3D7_1207400	conserved Plasmodium protein, unknown function	null	UIS
PF3D7_0922200	S-adenosylmethionine synthetase	SAMS	UIS
PF3D7_0519800	EELM2 domain-containing protein, putative	null	UIS
PF3D7_0407600	conserved Plasmodium protein, unknown function	null	UIS
PF3D7_1212700	eukaryotic translation initiation factor 3 subunit A, putative	EIF3A	UIS
PF3D7_1335900	thrombospondin-related anonymous protein	TRAP	UIS
PF3D7_0404800	sporozoite-specific protein S10, putative	null	UOS
PF3D7_0112700	28S ribosomal RNA	null	UOS
PF3D7_1442600	TRAP-like protein	TREP	UOS
PF3D7_1008700	tubulin beta chain	null	UOS
PF3D7_0518900	conserved protein, unknown function	null	UOS
PF3D7_0320900	histone H2A.Z	H2A.Z	UOS
PF3D7_0315900	conserved Plasmodium protein, unknown function	null	UOS
PF3D7_0405900	apical sushi protein	ASP	UOS
PF3D7_0903700	alpha tubulin 1	null	UOS
PF3D7_0730400	IMP1-like protein, putative	IMP2	UOS
PF3D7_0312400	glycogen synthase kinase 3	GSK3	UOS
PF3D7_0315800	zinc finger protein, putative	null	UOS
PF3D7_1236500	conserved Plasmodium protein, unknown function	null	UOS
PF3D7_0515700	glideosome-associated protein 40, putative	GAP40	UOS
PF3D7_1006000	IMP1-like protein, putative	IMP4	UOS
PF3D7_1219700	raf kinase inhibitor	RKIP	UOS
PF3D7_0525800	inner membrane complex protein 1g, putative	IMC1g	UOS
PF3D7_1222700	glideosome-associated protein 45	GAP45	UOS
PF3D7_0829900	non-coding RNA	null	UOS
PF3D7_1435200	conserved protein, unknown function	null	UOS
PF3D7_1341800	inner membrane complex protein 1k, putative	IMC1k	UOS
PF3D7_1003600	inner membrane complex protein 1c, putative	IMC1c	UOS
PF3D7_1351700	inner membrane complex protein 1f, putative	IMC1f	UOS
PF3D7_0622900	AP2 domain transcription factor AP2Tel	AP2Tel	UOS
PF3D7_1319400	conserved Plasmodium protein, unknown function	null	UOS
PF3D7_1006800	G-strand-binding protein 2, putative	GBP2	UOS
PF3D7_1020000	RNA-binding protein 34, putative	RBM34	UOS
PF3D7_0931300	conserved Plasmodium protein, unknown function	null	UOS
PF3D7_0423500	glideosome associated protein with multiple membrane spans 2	GAPM2	UOS
PF3D7_1116000	rhoptry neck protein 4	RON4	UOS
PF3D7_1351800	conserved Plasmodium protein, unknown function	null	UOS
PF3D7_0819600	conserved protein, unknown function	null	UOS
PF3D7_0510300	stripes inner membrane complex protein, putative	SIP	UOS
PF3D7_1031900	conserved Plasmodium protein, unknown function	null	UOS
PF3D7_0620200	conserved Plasmodium protein, unknown function	null	UOS
PF3D7_1323700	glideosome associated protein with multiple membrane spans 1	GAPM1	UOS
PF3D7_1361500	PH domain-containing protein, putative	null	UOS
PF3D7_0209500	conserved Plasmodium protein, unknown function	null	UOS
PF3D7_0214900	rhoptry neck protein 6	RON6	UOS
PF3D7_0805100	conserved protein, unknown function	null	UOS
PF3D7_1406800	glideosome associated protein with multiple membrane spans 3	GAPM3	UOS
PF3D7_1028900	inner membrane complex protein 1m, putative	IMC1m	UOS
PF3D7_1447500	inner membrane complex protein, putative	IMC20	UOS
PF3D7_0304100	inner membrane complex protein 1e, putative	IMC1e	UOS
PF3D7_1145200	serine/threonine protein kinase, putative	null	UOS
PF3D7_1449600	conserved protein, unknown function	null	UOS
PF3D7_1221400	inner membrane complex protein 1h, putative	IMC1h	UOS
PF3D7_1140400	conserved Plasmodium protein, unknown function	null	UOS
PF3D7_0929600	G2 protein, putative	null	UOS
PF3D7_0918000	glideosome-associated protein 50	GAP50	UOS
PF3D7_0817700	rhoptry neck protein 5	RON5	UOS
PF3D7_0707300	rhoptry-associated membrane antigen	RAMA	UOS
PF3D7_0414900	armadillo-domain containing rhoptry protein	ARO	UOS
PF3D7_0816500	small heat shock protein HSP20, putative	HSP20	UOS
PF3D7_0304000	inner membrane complex protein 1a, putative	IMC1a	UOS
PF3D7_1230300	subpellicular microtubule protein 2, putative	SPM2	UOS
PF3D7_0605700	conserved Plasmodium protein, unknown function	null	UOS
PF3D7_0909500	subpellicular microtubule protein 1, putative	SPM1	UOS
PF3D7_0621400	Pf77 protein	ALV7	UOS
PF3D7_0722200	rhoptry-associated leucine zipper-like protein 1	RALP1	UOS
PF3D7_1131500	conserved Plasmodium protein, unknown function	null	UOS

## Sheet: Pf Top Sense RNA Table
Plasmodium Gene ID	Gene Name or Symbol	Product Description	oo-spz Rank	sg-spz Rank	UIS or UOS
PF3D7_0304600	CSP	circumsporozoite (CS) protein	1	1
PF3D7_0805200	GAMER	gamete release protein, putative	2	5
PF3D7_0919300	TrxL1	thioredoxin-like protein 1, putative	3	34
mal_rna_17:rRNA	mal_rna_17:rRNA	mal_rna_17:rRNA	4	12
PF3D7_1127200	null	conserved Plasmodium protein, unknown function	5	27
PF3D7_0817900	HMGB2	high mobility group protein B2	6	35
PF3D7_1312500	null	conserved Plasmodium protein, unknown function	7	7
PF3D7_0112700	null	28S ribosomal RNA	8	57	UOS
PF3D7_1335900	TRAP	thrombospondin-related anonymous protein	9	3	UIS
PF3D7_0404800	null	sporozoite-specific protein S10, putative	10	98	UOS
PF3D7_1026500	null	conserved Plasmodium protein, unknown function	11	9
PF3D7_0816500	HSP20	small heat shock protein HSP20, putative	12	2844	UOS
PF3D7_1365900	null	ubiquitin-60S ribosomal protein L40	13	17
PF3D7_0519200	null	V-type proton ATPase 16 kDa proteolipid subunit	14	16
PF3D7_0931300	null	conserved Plasmodium protein, unknown function	15	1065	UOS
PF3D7_1246200	ACT1	actin I	16	23
PF3D7_0503400	ADF1	actin-depolymerizing factor 1	17	37
PF3D7_0617900	H3.3	histone H3 variant	18	19
PF3D7_0617800	H2A	histone H2A	19	26
PF3D7_1133400	AMA1	apical membrane antigen 1	20	8
PF3D7_0718400	null	ribosomal protein S8, mitochondrial, putative	21	29
PF3D7_0104000	TRSP	thrombospondin-related sporozoite protein	22	10
PF3D7_1017500	ELC	myosin essential light chain ELC	23	58
PF3D7_1246400	MTIP	myosin A-tail interacting protein	24	62
PF3D7_1310700	null	RNA-binding protein, putative	25	41
PF3D7_1105100	H2B	histone H2B	29	25
PF3D7_0913800	null	conserved Plasmodium protein, unknown function	31	11
PF3D7_1137800	SPELD	sporozoite surface protein essential for liver stage development, putative	37	2	UIS
PF3D7_1444800	FBPA	fructose-bisphosphate aldolase	44	18
PF3D7_1342500	SPECT1	sporozoite protein essential for cell traversal	49	22
PF3D7_0610400	H3	histone H3	52	21
PF3D7_0723300	null	conserved protein, unknown function	58	13
PF3D7_1216600	CelTOS	cell traversal protein for ookinetes and sporozoites	76	4	UIS
PF3D7_1449000	GEST	gamete egress and sporozoite traversal protein, putative	137	6	UIS
PF3D7_0932200	PFN	profilin	196	20	UIS
PF3D7_1016900	ETRAMP10.3	early transcribed membrane protein 10.3	231	24	UIS
PF3D7_0408700	SPECT2/PLP1	perforin-like protein 1	235	14	UIS
PF3D7_1235100	null	conserved protein, unknown function	272	15	UIS

## Sheet: Py Top Sense RNAs
target_id	Gene ID	Gene Description	Gene Name	length	eff_length	PyOO1	PyOO2	PyOO3	PyOO-AVG	PyOO-STDEV	PyOO TPM Rank	PySG1	PySG2	PySG3	PySG-AVG	PySG-STDEV	PySG TPM Rank	UIS or UOS
PY17X_1434600.1	PY17X_1434600	cell traversal protein for ookinetes and sporozoites	CelTOS	558	409	5100.3	4213.64	6085.95	5133.3	936.591	29	23672.7	21009.7	28307.5	24330	3693.03	4	UIS
PY17X_1316500.1	PY17X_1316500	gamete egress and sporozoite traversal protein, putative	GEST	750	601	1301.59	1044.3	1737.09	1360.99	350.194	108	7434.59	6919.77	6833.54	7062.63	324.996	12	UIS
PY17X_0912300.1	PY17X_0912300	sporozoite surface protein essential for liver stage development, putative	SPELD	450	301	1039.06	1215.75	1634.69	1296.5	305.915	114	6935.14	6616.46	6538.49	6696.7	210.146	13	UIS
PY17X_0712100.1	PY17X_0712100	heat shock protein 70, putative	HSP70	2049	1900	1335.76	1157.42	1178.65	1223.94	97.4161	119	10050.7	10360.7	9013.7	9808.37	705.441	10	UIS
PY17X_1007700.1	PY17X_1007700	sporozoite micronemal protein essential for cell traversal	PLP1	2448	2299	1032.57	852.033	1259.84	1048.15	204.349	138	4458.76	3952.04	4424.9	4278.57	283.287	19	UIS
PY17X_0101400.1	PY17X_0101400	conserved rodent malaria protein, unknown function	null	447	298	641.509	368.398	625.674	545.194	153.314	215	19098.8	17611.3	16534.7	17748.3	1287.53	6	UIS
PY17X_1402400.1	PY17X_1402400	protein UIS3	UIS3	648	499	437.416	434.475	550.357	474.083	66.0719	250	11006.9	12439.4	10399	11281.8	1047.6	8	UIS
PY17X_0502200.1	PY17X_0502200	early transcribed membrane protein	UIS4	675	526	164.314	80.0719	182.993	142.46	54.8306	650	204539	194370	201650	200186	5240.12	1	UIS
PY17X_1354300.1	PY17X_1354300	conserved Plasmodium protein, unknown function	null	753	604	83.674	45.7255	121.471	83.6235	37.8728	921	18816	22083.9	17041.9	19313.9	2557.61	5	UIS
PY17X_0835500.1	PY17X_0835500	conserved Plasmodium protein, unknown function	null	1200	1051	20154.6	22707.5	11187.3	18016.5	6050.41	4	26.195	13.1026	14.5087	17.9354	7.18746	1687	UOS
PY17X_0714500.1	PY17X_0714500	small heat shock protein HSP20, putative	HSP20	516	367	16289.6	17265.2	12416.7	15323.8	2564.47	6	1650.36	1451.21	1630.12	1577.23	109.605	64	UOS
PY17X_0904300.1	PY17X_0904300	conserved protein, unknown function	null	528	379	6505.09	6625.83	6438.04	6522.99	95.1656	21	120.312	162.032	88.5143	123.619	36.8703	545	UOS
PY17X_0944300.1	PY17X_0944300	histone H2B, putative	H2B	357	208	6585.02	7063.89	4902.68	6183.86	1135.08	22	197.162	257.666	222.375	225.734	30.3916	364	UOS
PY17X_0405400.1	PY17X_0405400	circumsporozoite (CS) protein	CSP	1284	1135	106758	113549	113749	111352	3979.78	1	135613	135535	158398	143182	13177.5	2
PY17X_0923200.1	PY17X_0923200	conserved Plasmodium protein, unknown function	null	213	64.0516	21178.2	22357	27102.3	23545.8	3135.88	2	4188.55	4323.15	3428.17	3979.96	482.577	22
PY17X_1354800.1	PY17X_1354800	thrombospondin-related anonymous protein	TRAP	2451	2302	22491.2	19254.2	25182.5	22309.3	2968.33	3	64099	62085.9	72712.1	66299	5644.38	3
PY17X_1411000.1	PY17X_1411000	RNA-binding protein, putative	null	465	316	16336.4	17606.6	14882.9	16275.3	1362.88	5	3461.33	3039.89	3797.67	3432.96	379.686	24
PY17X_1228600.1	PY17X_1228600	gamete release protein, putative	GAMER	291	142	13421.4	15749.2	15965	15045.2	1410.39	7	4451.16	3748.05	3790.67	3996.63	394.214	21
PY17X_0823500.1	PY17X_0823500	thioredoxin-like protein 1, putative	TrxL1	621	472	12152.2	13120.1	13813	13028.4	834.186	8	2385.08	2759.05	2611.43	2585.19	188.361	35
PY17X_1412800.1	PY17X_1412800	conserved Plasmodium protein, unknown function	null	201	52.2911	12592.5	12227	13734.8	12851.4	786.543	9	12822.3	13174.6	13559.9	13185.6	368.923	7
PY17X_0818100.1	PY17X_0818100	conserved Plasmodium protein, unknown function	null	216	67.0317	11888.5	10794.9	14741.1	12474.8	2037.39	10	10644.4	8689.43	12367.5	10567.1	1840.25	9
PY17X_1210000.1	PY17X_1210000	zinc finger (CCCH type) protein, putative	null	1161	1012	10064.7	10252.4	14611.5	11642.9	2572.62	11	5027.87	6180.38	3398.29	4868.85	1397.85	17
PY17X_0713100.1	PY17X_0713100	high mobility group protein B2	HMGB2	297	148	8759.72	7632.34	10978.9	9123.65	1702.7	12	3590.57	3555.86	3121.84	3422.76	261.179	25
PY17X_0625700.1	PY17X_0625700	18S ribosomal RNA	null	2066	1917	8427.23	10241.2	8158.96	8942.46	1132.71	13	6536.65	10515.4	7808.18	8286.74	2032.09	11
PY17X_1239600.1	PY17X_1239600	conserved Plasmodium protein, unknown function	null	273	124	8039.24	7723.08	10536.3	8766.21	1541.07	14	1652.46	1449.71	1242.02	1448.06	205.225	71
PY17X_1424700.1	PY17X_1424700	superoxide dismutase [Fe], putative	FeSOD	597	448	6724.49	6876.82	9770.58	7790.63	1716.38	15	1809.02	2194.06	1614.49	1872.52	294.957	50
PY17X_0502800.1	PY17X_0502800	myosin essential light chain ELC, putative	ELC	390	241	7142.16	8073.46	7865.03	7693.55	488.758	16	1935.47	1814.59	1651.4	1800.49	142.559	53
PY17X_1412750.1	PY17X_1412750	apical ring associated protein 1, putative	ARA1	192	43.8484	8986.85	6786.72	6953.92	7575.83	1224.84	17	2583.41	2427.56	2712.51	2574.49	142.684	36
PY17X_1424900.1	PY17X_1424900	conserved protein, unknown function	null	1182	1033	7203.26	6993.45	7552.75	7249.82	282.542	18	2973.58	2985.39	2586.21	2848.39	227.134	31
PY17X_0307200.1	PY17X_0307200	conserved Plasmodium protein, unknown function	null	1587	1438	6844.24	6714.24	6391.79	6650.09	232.947	19	1009.04	1192.26	897.052	1032.78	149.029	95
PY17X_0902700.1	PY17X_0902700	membrane associated erythrocyte binding-like protein	MAEBL	5106	4957	6211.33	5932.9	7667.55	6603.93	931.586	20	2720.75	3171.74	2490.14	2794.21	346.687	32
PY17X_0625850.1	PY17X_0625850	28S ribosomal RNA	null	3885	3736	5423.96	6816	5688.57	5976.18	739.244	23	4475.9	7441.82	5392.07	5769.93	1518.64	15
PY17X_1361500.1	PY17X_1361500	DNA-directed RNA polymerases I, II, and III subunit RPABC4, putative	RPB12	177	31.3862	3873.89	5499.67	8535.49	5969.68	2366.08	24	2942.16	2703.66	2655.91	2767.24	153.352	33
PY17X_1007600.1	PY17X_1007600	sporozoite invasion-associated protein 1, putative	SIAP1	3000	2851	5639.69	5441.55	6083	5721.41	328.441	25	3968.21	4431.09	3708.65	4035.98	365.957	20
PY17X_0210500.1	PY17X_0210500	thrombospondin related sporozoite protein, putative	TRSP	525	376	5082.35	4884.61	6577.12	5514.69	925.385	27	4690.7	4520.64	4546.19	4585.84	91.7027	18
PY17X_1143100.1	PY17X_1143100	ubiquitin-60S ribosomal protein L40, putative	null	387	238	5071.76	4989.85	5271.74	5111.12	145.008	30	3614.88	4312.95	3269.69	3732.51	531.484	23
PY17X_1328800.1	PY17X_1328800	40S ribosomal protein S28e, putative	null	204	55.1953	4020.87	3114.82	3414.61	3516.77	461.583	43	5356.82	4875.21	5451.66	5227.9	309.095	16
PY17X_1324700.1	PY17X_1324700	thioredoxin 1, putative	TRX1	315	166	3203.37	3065.46	3535.84	3268.22	241.803	47	5987.84	5822.65	6549.55	6120.01	381.049	14

## Sheet: Py Sense UIS_UOS
name	Gene Description	Gene Name	Sense UIS/UOS
PY17X_0502200	early transcribed membrane protein	UIS4	UIS
PY17X_1354300	conserved Plasmodium protein, unknown function	null	UIS
PY17X_1019000	lipase, putative	UIS28	UIS
PY17X_0514800	conserved Plasmodium protein, unknown function	null	UIS
PY17X_0625900	Plasmodium exported protein, unknown function	null	UIS
PY17X_1339100	inorganic anion antiporter, putative	null	UIS
PY17X_0101400	conserved rodent malaria protein, unknown function	null	UIS
PY17X_1402400	protein UIS3	UIS3	UIS
PY17X_0702100	conserved protein, unknown function	null	UIS
PY17X_1457400	conserved Plasmodium protein, unknown function	UIS8	UIS
PY17X_0911300	WD repeat-containing protein, putative	null	UIS
PY17X_1332700	serine/threonine protein phosphatase UIS2, putative	UIS2	UIS
PY17X_1104900	ATP-dependent RNA helicase DDX27, putative	DDX27	UIS
PY17X_1457500	mitochondrial carrier protein, putative	null	UIS
PY17X_0316700	replication factor C subunit 1, putative	RFC1	UIS
PY17X_0908100	conserved Plasmodium protein, unknown function	null	UIS
PY17X_1247800	RING zinc finger protein, putative	null	UIS
PY17X_0204400	chromatin assembly factor 1 subunit C, putative	CAF1C	UIS
PY17X_1028700	conserved protein, unknown function	null	UIS
PY17X_1238000	EELM2 domain-containing protein, putative	null	UIS
PY17X_0507300	RNA-binding protein, putative	UIS12	UIS
PY17X_0909400	conserved Plasmodium protein, unknown function	null	UIS
PY17X_0207200	eukaryotic translation initiation factor 2-alpha kinase 2, putative	eIK2	UIS
PY17X_0915900	heat shock protein 70, putative	UIS24	UIS
PY17X_1117200	TRAP-like protein	TLP	UIS
PY17X_1022000	serine/threonine protein phosphatase 7, putative	PP7	UIS
PY17X_0818400	conserved Plasmodium protein, unknown function	null	UIS
PY17X_0212700	cysteine desulfurase IscS, putative	NFS1	UIS
PY17X_0513800	conserved Plasmodium protein, unknown function	null	UIS
PY17X_1457700	ATP-dependent RNA helicase DBP9, putative	DBP9	UIS
PY17X_0613400	HSP40, subfamily A, putative	HSP40	UIS
PY17X_0712100	heat shock protein 70, putative	HSP70	UIS
PY17X_0304700	conserved Plasmodium protein, unknown function	null	UIS
PY17X_1452000	CHCH domain-containing protein, putative	null	UIS
PY17X_1240300	18S rRNA (guanine-N(7))-methyltransferase, putative	null	UIS
PY17X_0109700	conserved Plasmodium protein, unknown function	null	UIS
PY17X_1209500	PHD finger protein PHD1, putative	PHD1	UIS
PY17X_1419500	tRNA (guanine(26)-N(2))-dimethyltransferase, putative	TRM1	UIS
PY17X_1003600	6-cysteine protein P52	P52	UIS
PY17X_1224000	conserved Plasmodium protein, unknown function	null	UIS
PY17X_1413100	eukaryotic translation initation factor 4 gamma, putative	EIF4G	UIS
PY17X_0614300	N-acetyltransferase, GNAT family, putative	null	UIS
PY17X_0410800	phd finger protein, putative	null	UIS
PY17X_1332100	YL1 nuclear protein, putative	null	UIS
PY17X_0607000	high mobility group protein B3, putative	HMGB3	UIS
PY17X_1316500	gamete egress and sporozoite traversal protein, putative	GEST	UIS
PY17X_0912300	sporozoite surface protein essential for liver stage development, putative	SPELD	UIS
PY17X_0523100	AP2 domain transcription factor, putative	ApiAP2	UIS
PY17X_0922400	conserved Plasmodium protein, unknown function	null	UIS
PY17X_1414400	telomerase reverse transcriptase, putative	TERT	UIS
PY17X_1009300	protein phosphatase PPM1, putative	PPM1	UIS
PY17X_1434600	cell traversal protein for ookinetes and sporozoites	CelTOS	UIS
PY17X_0826300	ubiquitin-like protein, putative	null	UIS
PY17X_0826400	S-adenosylmethionine synthetase, putative	SAMS	UIS
PY17X_0942100	polyadenylate-binding protein-interacting protein 1, putative	PAIP1	UIS
PY17X_1431000	bromodomain protein 2, putative	BDP2	UIS
PY17X_1127500	E3 ubiquitin-protein ligase RNF5, putative	RNF5	UIS
PY17X_0207300	Niemann-Pick type C1-related protein, putative	NCR1	UIS
PY17X_1313500	ATP-dependent RNA helicase DDX5, putative	DDX5	UIS
PY17X_1039800	cysteine-rich small secreted protein CSS, putative	null	UIS
PY17X_1216200	transcriptional coactivator ADA2, putative	ADA2	UIS
PY17X_0512300	U3 small nucleolar ribonucleoprotein protein MPP10, putative	MPP10	UIS
PY17X_0215000	N6-adenosine-methyltransferase MT-A70, putative	MT-A70	UIS
PY17X_1314100	nucleoporin NUP313, putative	NUP313	UIS
PY17X_1007700	sporozoite micronemal protein essential for cell traversal	PLP1	UIS
PY17X_1431400	kelch domain-containing protein, putative	null	UIS
PY17X_0903500	sporozoite and liver stage asparagine-rich protein	SLARP	UIS
PY17X_1241400	DnaJ protein, putative	null	UIS
PY17X_1457900	sulfhydryl oxidase, putative	QSOX	UIS
PY17X_0403600	RNA-binding protein, putative	null	UIS
PY17X_1138700	conserved Plasmodium protein, unknown function	null	UIS
PY17X_0405800	conserved Plasmodium protein, unknown function	null	UIS
PY17X_1360900	aconitate hydratase, putative	null	UIS
PY17X_1124900	SNF2 helicase, putative	ISWI	UIS
PY17X_0516500	protein GEXP15, putative	GEXP15	UIS
PY17X_1455300	pre-mRNA-splicing factor CWC22, putative	CWC22	UIS
PY17X_1361700	AP2 domain transcription factor, putative	ApiAP2	UIS
PY17X_1109800	structural maintenance of chromosomes protein 4, putative	SMC4	UIS
PY17X_0803900	erythrocyte membrane-associated antigen, putative	null	UIS
PY17X_0518000	S-adenosylmethionine decarboxylase/ornithine decarboxylase	AdoMetDC/ODC	UIS
PY17X_1343600	glideosome associated protein with multiple membrane spans 1, putative	GAPM1	UOS
PY17X_1439000	inner membrane complex protein 1h, putative	IMC1h	UOS
PY17X_1228800	alpha/beta hydrolase, putative	null	UOS
PY17X_0917800	RNA-binding protein, putative	null	UOS
PY17X_0714200	meiotic recombination protein DMC1, putative	DMC1	UOS
PY17X_0712700	dynactin subunit 6, putative	null	UOS
PY17X_0822400	cytochrome b5, putative	null	UOS
PY17X_1116500	glideosome-associated protein 40, putative	GAP40	UOS
PY17X_0835500	conserved Plasmodium protein, unknown function	null	UOS
PY17X_0910400	carbonic anhydrase, putative	CA	UOS
PY17X_1210100	tubulin beta chain, putative	null	UOS
PY17X_1429300	protein phosphatase PPM5, putative	PPM5	UOS
PY17X_1236600	cyclin, putative	CYC3	UOS
PY17X_0833700	G2 protein, putative	null	UOS
PY17X_0409900	N2227-like protein, putative	null	UOS
PY17X_0807600	rhoptry-associated membrane antigen, putative	RAMA	UOS
PY17X_1330200	glyceraldehyde-3-phosphate dehydrogenase	GAPDH	UOS
PY17X_0404800	inner membrane complex protein 1a, putative	IMC1a	UOS
PY17X_1228700	conserved protein, unknown function	null	UOS
PY17X_0411900	kinase-related protein PKRP, putative	PKRP	UOS
PY17X_1134600	serine/threonine protein kinase ARK3, putative	ARK3	UOS
PY17X_0215900	IMP1-like protein, putative	IMP2	UOS
PY17X_1020300	conserved Plasmodium protein, unknown function	null	UOS
PY17X_1028500	conserved Plasmodium protein, unknown function	null	UOS
PY17X_1360600	inner membrane complex protein 1k, putative	IMC1k	UOS
PY17X_1360300	inner membrane complex suture component, putative	ISC1	UOS
PY17X_1216500	protein KIC8, putative	null	UOS
PY17X_0823400	PPPDE peptidase, putative	null	UOS
PY17X_1011200	conserved protein, unknown function	null	UOS
PY17X_0404900	inner membrane complex protein 1e, putative	IMC1e	UOS
PY17X_1466700	coronin, putative	null	UOS
PY17X_1205100	inner membrane complex protein 1c, putative	IMC1c	UOS
PY17X_0808300	cytoskeleton associated protein, putative	null	UOS
PY17X_0619700	LEM3/CDC50 family protein	CDC50A	UOS
PY17X_0614900	conserved Plasmodium protein, unknown function	null	UOS
PY17X_0614800	conserved Plasmodium protein, unknown function	null	UOS
PY17X_1139200	glideosome-associated connector, putative	GAC	UOS
PY17X_1370100	glycerol kinase, putative	null	UOS
PY17X_0910000	conserved Plasmodium protein, unknown function	null	UOS
PY17X_1443500	haloacid dehalogenase-like hydrolase, putative	HAD3	UOS
PY17X_1459200	conserved Plasmodium protein, unknown function	null	UOS
PY17X_0420500	alpha tubulin 1	null	UOS
PY17X_1315100	inner membrane complex protein, putative	null	UOS
PY17X_1442000	cytochrome c heme lyase, putative	CCHL	UOS
PY17X_0606651	kelch domain-containing protein, putative	null	UOS
PY17X_0525300	glideosome associated protein with multiple membrane spans 2, putative	GAPM2	UOS
PY17X_0904300	conserved protein, unknown function	null	UOS
PY17X_0106000	conserved Plasmodium protein, unknown function	null	UOS
PY17X_1367500	conserved Plasmodium protein, unknown function	null	UOS
PY17X_1460900	kinesin-13, putative	null	UOS
PY17X_0405100	conserved Plasmodium protein, unknown function	null	UOS
PY17X_1121700	inner membrane complex protein 1j, putative	ALV7	UOS
PY17X_1447300	thioredoxin-like associated protein 1, putative	TLAP1	UOS
PY17X_1461300	conserved Plasmodium protein, unknown function	null	UOS
PY17X_0944300	histone H2B, putative	H2B	UOS
PY17X_0509100	conserved Plasmodium protein, unknown function	null	UOS
PY17X_0711400	conserved protein, unknown function	null	UOS
PY17X_0206000	photosensitized INA-labeled protein PHIL1, putative	PHIL1	UOS
PY17X_1310400	conserved Plasmodium protein, unknown function	null	UOS
PY17X_0503000	conserved Plasmodium protein, unknown function	null	UOS
PY17X_0934000	rhoptry neck protein 4	RON4	UOS
PY17X_1037800	glideosome associated protein with multiple membrane spans 3, putative	GAPM3	UOS
PY17X_1024700	glycine--tRNA ligase, putative	GlyRS	UOS
PY17X_1107600	rhomboid protease ROM4, putative	ROM4	UOS
PY17X_1440100	glideosome-associated protein 45, putative	GAP45	UOS
PY17X_0301500	repetitive organellar protein, putative	ROPE	UOS
PY17X_0410700	calcium-dependent protein kinase 3	CDPK3	UOS
PY17X_1413300	conserved Plasmodium protein, unknown function	null	UOS
PY17X_1352900	ubiquitin activating enzyme, putative	null	UOS
PY17X_0905400	conserved Plasmodium protein, unknown function	null	UOS
PY17X_0703100	protein disulfide-isomerase, putative	null	UOS
PY17X_0713300	rhoptry neck protein 5	RON5	UOS
PY17X_1117900	BFR1 domain-containing protein, putative	null	UOS
PY17X_1341500	conserved Plasmodium protein, unknown function	null	UOS
PY17X_1444700	protein SOC2, putative	SOC2	UOS
PY17X_1453700	p25-alpha family protein, putative	null	UOS
PY17X_1215000	conserved Plasmodium protein, unknown function	null	UOS
PY17X_1462100	myosin A-tail interacting protein, putative	MTIP	UOS
PY17X_1370200	inner membrane complex protein 1f, putative	IMC1f	UOS
PY17X_1426500	conserved Plasmodium protein, unknown function	null	UOS
PY17X_0617500	conserved Plasmodium protein, unknown function	null	UOS
PY17X_1116200	conserved protein, unknown function	null	UOS
PY17X_1027400	conserved protein, unknown function	null	UOS
PY17X_0714500	small heat shock protein HSP20, putative	HSP20	UOS
PY17X_0934200	peptidyl-prolyl cis-trans isomerase, putative	null	UOS
PY17X_1003200	AP2 domain transcription factor AP2-SP2	AP2-SP2	UOS
PY17X_1237600	40S ribosomal protein S24, putative	RPS24	UOS
PY17X_0720700	regulator of chromosome condensation, putative	null	UOS
PY17X_0908600	EELM2 domain-containing protein, putative	null	UOS
PY17X_1006600	conserved Plasmodium protein, unknown function	null	UOS
PY17X_1012200	calmodulin, putative	CAM	UOS
PY17X_1307600	triosephosphate isomerase, putative	TIM	UOS
PY17X_1104200	actin-depolymerizing factor 1, putative	ADF1	UOS
PY17X_1120500	conserved Plasmodium protein, unknown function	null	UOS
PY17X_0313900	autophagy-related protein 11, putative	ATG11	UOS
PY17X_1139500	14-3-3 protein, putative	14-3-3II	UOS
PY17X_0913600	casein kinase 1, putative	CK1	UOS
PY17X_1409500	protein phosphatase PPM6, putative	PPM6	UOS
PY17X_0511300	conserved Plasmodium protein, unknown function	null	UOS
PY17X_1243800	inner membrane complex protein 1g, putative	IMC1g	UOS
PY17X_0611300	conserved Plasmodium protein, unknown function	null	UOS
PY17X_MIT02500	ribosomal RNA fragment	null	UOS
PY17X_1239700	ATP-dependent RNA helicase DDX1, putative	DDX1	UOS
PY17X_1437500	ribulose-phosphate 3-epimerase, putative	null	UOS

## Sheet: Py Top Sense RNA Table
Plasmodium Gene ID	Gene Name or Symbol	Product Description	oo-spz Rank	sg-spz Rank	UIS or UOS
PY17X_0405400	CSP	circumsporozoite (CS) protein	1	2
PY17X_0923200	null	conserved Plasmodium protein, unknown function	2	22
PY17X_1354800	TRAP	thrombospondin-related anonymous protein	3	3
PY17X_0835500	null	conserved Plasmodium protein, unknown function	4	1687	UOS
PY17X_1411000	null	RNA-binding protein, putative	5	24
PY17X_0714500	HSP20	small heat shock protein HSP20, putative	6	64	UOS
PY17X_1228600	GAMER	gamete release protein, putative	7	21
PY17X_0823500	TrxL1	thioredoxin-like protein 1, putative	8	35
PY17X_1412800	null	conserved Plasmodium protein, unknown function	9	7
PY17X_0818100	null	conserved Plasmodium protein, unknown function	10	9
PY17X_1210000	null	zinc finger (CCCH type) protein, putative	11	17
PY17X_0713100	HMGB2	high mobility group protein B2	12	25
PY17X_0625700	null	18S ribosomal RNA	13	11
PY17X_1239600	null	conserved Plasmodium protein, unknown function	14	71
PY17X_1424700	FeSOD	superoxide dismutase [Fe], putative	15	50
PY17X_0502800	ELC	myosin essential light chain ELC, putative	16	53
PY17X_1412750	ARA1	apical ring associated protein 1, putative	17	36
PY17X_1424900	null	conserved protein, unknown function	18	31
PY17X_0307200	null	conserved Plasmodium protein, unknown function	19	95
PY17X_0902700	MAEBL	membrane associated erythrocyte binding-like protein	20	32
PY17X_0904300	null	conserved protein, unknown function	21	545	UOS
PY17X_0944300	H2B	histone H2B, putative	22	364	UOS
PY17X_0625850	null	28S ribosomal RNA	23	15
PY17X_1361500	RPB12	DNA-directed RNA polymerases I, II, and III subunit RPABC4, putative	24	33
PY17X_1007600	SIAP1	sporozoite invasion-associated protein 1, putative	25	20
PY17X_0210500	TRSP	thrombospondin related sporozoite protein, putative	27	18
PY17X_1434600	CelTOS	cell traversal protein for ookinetes and sporozoites	29	4	UIS
PY17X_1143100	null	ubiquitin-60S ribosomal protein L40, putative	30	23
PY17X_1328800	null	40S ribosomal protein S28e, putative	43	16
PY17X_1324700	TRX1	thioredoxin 1, putative	47	14
PY17X_1316500	GEST	gamete egress and sporozoite traversal protein, putative	108	12	UIS
PY17X_0912300	SPELD	sporozoite surface protein essential for liver stage development, putative	114	13	UIS
PY17X_0712100	HSP70	heat shock protein 70, putative	119	10	UIS
PY17X_1007700	PLP1	sporozoite micronemal protein essential for cell traversal	138	19	UIS
PY17X_0101400	null	conserved rodent malaria protein, unknown function	215	6	UIS
PY17X_1402400	UIS3	protein UIS3	250	8	UIS
PY17X_0502200	UIS4	early transcribed membrane protein	650	1	UIS
PY17X_1354300	null	conserved Plasmodium protein, unknown function	921	5	UIS
