# Supplementary material for: Addendum: Transcriptomics and proteomics reveal two waves of translational repression during the maturation of malaria parasite sporozoites
Source: Nat Commun. 2022 Jan 6;13:283. doi: 10.1038/s41467-021-27767-7 (PMC8738726; doi:10.1038/s41467-021-27767-7)
Supplement: Supplementary file 4 — Supplementary Data 3 [file 41467_2021_27767_MOESM4_ESM.xlsx]

## Sheet: Pf UIS RNA (sense)
name	Gene Description	Gene Name	baseMean	baseMeanA	baseMeanB		Rank (SG)	Percentile (SG)	Decile (SG)		Rank (OO)	Percentile (OO)	Decile (OO)		foldChange	log2FoldChange	lfcSE	stat	PValue	PAdj	FDR	falsePos	PfSG_count_avg	PfOO_count_avg	PfSG_TIN_avg	PfOO_TIN_avg	Pass TIN?
PF3D7_0202100	liver stage associated protein 2	LSAP2	2130.1	4258.2	1.9		116	95.6456	10		2651	0.487988	1		0	-10.9	0.76	-14.36	8.72012e-47	4.43767e-43	0	0	4258.23	1.93333	78.8333	16.2	Pass
PF3D7_1333100	conserved Plasmodium protein, unknown function	null	1246.4	2482.2	10.7		183	93.1306	10		2547	4.39189	1		0	-7.7	0.4	-19.46	2.52865e-84	1.29619e-80	0	0	2482.2	10.6667	74.4333	19	Pass
PF3D7_1436300	translocon component PTEX150	PTEX150	1176.9	2318.2	35.7		195	92.6802	10		2045	23.2357	3		0	-6	0.3	-19.95	1.37965e-88	7.07758e-85	0	0	2318.17	35.6667	70	37.0333	Pass
PF3D7_1142900	conserved Plasmodium protein, unknown function	null	863.7	1700.6	26.8		263	90.1276	10		2234	16.1411	2		0	-6	0.38	-15.75	7.03009e-56	3.58956e-52	0	0	1700.57	26.8	83.0667	48.5333	Pass
PF3D7_0629300	phospholipase, putative	PL	5610.2	10974.2	246.2		39	98.536	10		827	68.9565	7		0	-5.5	0.23	-23.35	1.27749e-120	6.55861e-117	0	0	10974.2	246.167	54.4	48.1667	Pass
PF3D7_1449000	gamete egress and sporozoite traversal protein, putative	GEST	34829.2	68084.2	1574.1		7	99.7372	10		201	92.455	10		0	-5.4	0.29	-18.81	5.69477e-79	2.91743e-75	0	0	68084.2	1574.13	90.9333	68.6333	Pass
PF3D7_1107100	nucleic acid binding protein, putative	null	984.2	1917.1	51.4		236	91.1411	10		1799	32.47	4		0	-5.2	0.33	-15.8	2.87441e-56	1.46796e-52	0	0	1917.1	51.3667	57.1333	43.7	Pass
PF3D7_1427100	lipase, putative	null	1512.9	2933.7	92		162	93.9189	10		1414	46.9219	5		0	-5	0.35	-14.37	7.71656e-47	3.92773e-43	0	0	2933.73	92.0333	49.2	33.8	Pass
PF3D7_1235100	conserved protein, unknown function	null	1587.6	3065.9	109.5		154	94.2192	10		1300	51.2012	6		0	-4.8	0.3	-16.1	2.54328e-58	1.29936e-54	0	0	3065.87	109.467	87.8667	85.1	Pass
PF3D7_0317100	6-cysteine protein	B9	918.3	1773.1	63.6		256	90.3904	10		1663	37.5751	4		0	-4.8	0.28	-17.11	1.34912e-65	6.90211e-62	0	0	1773.13	63.5667	64.9333	37.0667	Pass
PF3D7_1216600	cell traversal protein for ookinetes and sporozoites	CelTOS	35171	67745.2	2596.9		8	99.6997	10		128	95.1952	10		0	-4.7	0.28	-17	8.58443e-65	4.39094e-61	0	0	67745.2	2596.87	93	69.9	Pass
PF3D7_0526600	conserved Plasmodium protein, unknown function	null	918.2	1766.5	69.8		257	90.3529	10		1603	39.8273	4		0	-4.7	0.35	-13.26	4.11798e-40	2.08288e-36	0	0	1766.47	69.8333	49.4667	15.6	Pass
PF3D7_1137800	sporozoite surface protein essential for liver stage development, putative	SPELD	55430.3	106566	4294.2		3	99.8874	10		84	96.8468	10		0	-4.6	0.27	-17.18	3.87331e-66	1.98197e-62	0	0	106566	4294.17	94.2	85.8333	Pass
PF3D7_0408700	perforin-like protein 1	PLP1	39240.5	75356.5	3124.5		5	99.8123	10		112	95.7958	10		0	-4.6	0.35	-13.06	5.73653e-39	2.89408e-35	0	0	75356.5	3124.47	79.2	65.7	Pass
PF3D7_1217400	conserved protein, unknown function	null	3885.3	7452.3	318.3		68	97.4474	10		693	73.9865	8		0	-4.5	0.23	-20.02	3.96473e-89	2.0343e-85	0	0	7452.27	318.3	51.8333	47.6	Pass
PF3D7_1112100	conserved Plasmodium protein, unknown function	null	1547.8	2960.4	135.1		159	94.0315	10		1186	55.4805	6		0	-4.4	0.28	-15.94	3.18532e-57	1.62706e-53	0	0	2960.43	135.1	74.4	38.6	Pass
PF3D7_1322400	conserved Plasmodium protein, unknown function	null	3571.7	6788.2	355.2		74	97.2222	10		648	75.6757	8		0.1	-4.3	0.27	-15.74	8.61054e-56	4.39568e-52	0	0	6788.2	355.167	53.8333	55	Pass
PF3D7_1110700	actin-like protein, putative	ALP1	4532.5	8551.9	513		61	97.7102	10		502	81.1562	9		0.1	-4.1	0.2	-19.84	1.35362e-87	6.94274e-84	0	0	8551.9	513	56.8667	53.4667	Pass
PF3D7_1147000	sporozoite and liver stage asparagine-rich protein	SLARP	2074.3	3927.8	220.8		124	95.3453	10		882	66.8919	7		0.1	-4.1	0.29	-14.36	9.6099e-47	4.88952e-43	0	0	3927.8	220.8	65.8	39.2333	Pass
PF3D7_0616500	TRAP-like protein	TLP	9611.7	18095.6	1127.7		21	99.2117	10		270	89.8649	9		0.1	-4	0.23	-17.23	1.56141e-66	7.99129e-63	0	0	18095.6	1127.7	54.1	49.9	Pass
PF3D7_1205800	high mobility group protein B3, putative	HMGB3	1318	2477.3	158.8		184	93.0931	10		1085	59.2718	6		0.1	-4	0.23	-17.51	1.12006e-68	5.73585e-65	0	0	2477.3	158.767	58.5667	38.7667	Pass
PF3D7_0932200	profilin	PFN	5536.4	10358.4	714.5		46	98.2733	10		398	85.0601	9		0.1	-3.9	0.25	-15.37	2.53383e-53	1.292e-49	0	0	10358.4	714.533	89.5333	89.9	Pass
PF3D7_1016900	early transcribed membrane protein 10.3	ETRAMP10.3	2105.3	3938.1	272.6		123	95.3829	10		766	71.2462	8		0.1	-3.9	0.51	-7.6	2.96674e-14	1.35076e-10	0	0	3938.07	272.567	74.3333	66.9333	Pass
PF3D7_1244600	ADP-ribosylation factor GTPase-activating protein 1	ARFGAP1	1934.2	3609.1	259.3		134	94.97	10		805	69.7823	7		0.1	-3.8	0.27	-14.11	3.26984e-45	1.66206e-41	0	0	3609.07	259.267	84.3667	84.1667	Pass
PF3D7_0318200	DNA-directed RNA polymerase II subunit RPB1	RPB1	1703.3	3174.1	232.5		145	94.5571	10		856	67.8679	7		0.1	-3.8	0.26	-14.5	1.18004e-47	6.00759e-44	0	0	3174.13	232.5	48.4667	23.2333	Pass
PF3D7_0532100	early transcribed membrane protein 5	ETRAMP5	1583.4	2955	211.8		160	93.994	10		909	65.8784	7		0.1	-3.8	0.35	-10.97	5.07003e-28	2.51017e-24	0	0	2955.03	211.767	75.2333	70.9667	Pass
PF3D7_0303200	HAD superfamily protein, putative	null	1172.9	2185.2	160.6		207	92.2297	10		1075	59.6471	6		0.1	-3.8	0.3	-12.41	2.444e-35	1.2264e-31	0	0	2185.23	160.567	71.2	50.8667	Pass
PF3D7_1330500	CTLH domain-containing protein, putative	null	1074.8	2006.8	142.7		226	91.5165	10		1154	56.6817	6		0.1	-3.8	0.32	-11.76	6.39444e-32	3.19019e-28	0	0	2006.83	142.7	55.7667	40.1	Pass
PF3D7_1131700	conserved Plasmodium protein, unknown function	null	1001.5	1867.9	135		239	91.0285	10		1187	55.4429	6		0.1	-3.8	0.28	-13.5	1.54147e-41	7.81217e-38	0	0	1867.9	135.033	84.1333	78.5667	Pass
PF3D7_0511200	stearoyl-CoA desaturase	SCD	1519.1	2817	221.2		166	93.7688	10		881	66.9294	7		0.1	-3.7	0.25	-14.52	8.56339e-48	4.36048e-44	0	0	2817.03	221.167	43.4333	44.2	Pass
PF3D7_1131800	oxysterol-binding protein, putative	null	2501.4	4622.2	380.6		108	95.9459	10		614	76.952	8		0.1	-3.6	0.26	-14.07	5.72062e-45	2.90722e-41	0	0	4622.23	380.567	51.5333	46.2	Pass
PF3D7_1125000	conserved protein, unknown function	null	4522.7	8297.2	748.3		62	97.6727	10		380	85.7357	9		0.1	-3.5	0.26	-13.59	4.40033e-42	2.2314e-38	0	0	8297.2	748.3	68.6	69.9	Pass
PF3D7_0806500	DnaJ protein, putative	null	1554.5	2842.8	266.2		164	93.8438	10		778	70.7958	8		0.1	-3.4	0.26	-13.21	7.75092e-40	3.91731e-36	0	0	2842.8	266.167	55.7	49.2	Pass
PF3D7_0508000	6-cysteine protein	P38	1540.2	2796.9	283.5		167	93.7312	10		745	72.0345	8		0.1	-3.3	0.26	-12.89	5.40147e-38	2.7191e-34	0	0	2796.93	283.533	77.7	82.1	Pass
PF3D7_1022700	phospholipid scramblase, putative	null	1124.5	2037.4	211.6		224	91.5916	10		912	65.7658	7		0.1	-3.3	0.23	-14.24	5.43672e-46	2.76512e-42	0	0	2037.37	211.633	76.4333	71.8667	Pass
PF3D7_0420300	AP2 domain transcription factor, putative	ApiAP2	6530.5	11781.4	1279.6		35	98.6862	10		244	90.8408	10		0.1	-3.2	0.26	-12.55	4.05516e-36	2.03772e-32	0	0	11781.4	1279.63	47.4	45.0667	Pass
PF3D7_1329700	apicoplast calcium binding protein 1	ACBP1	2043.4	3697.7	389.1		129	95.1577	10		606	77.2523	8		0.1	-3.2	0.31	-10.59	3.19948e-26	1.57575e-22	0	0	3697.73	389.1	60.3	65.2333	Pass
PF3D7_1212800	succinate dehydrogenase [ubiquinone] iron-sulfur subunit, mitochondrial	SDHB	1752.9	3168.7	337.2		147	94.482	10		675	74.6622	8		0.1	-3.2	0.31	-10.5	8.57131e-26	4.21966e-22	0	0	3168.67	337.167	63.0333	67.0333	Pass
PF3D7_1110600	ribosomal protein L11, mitochondrial, putative	null	1052.7	1904.1	201.3		237	91.1036	10		939	64.7523	7		0.1	-3.2	0.23	-13.89	7.5791e-44	3.84867e-40	0	0	1904.07	201.333	90.3333	92.5667	Pass
PF3D7_1017000	DNA polymerase delta catalytic subunit	null	936.9	1693.1	180.7		264	90.0901	10		1007	62.1997	7		0.1	-3.2	0.28	-11.71	1.18148e-31	5.89088e-28	0	0	1693.1	180.667	60.3	48.0333	Pass
PF3D7_0418900	conserved protein, unknown function	null	1413.9	2538.1	289.7		179	93.2808	10		730	72.5976	8		0.1	-3.1	0.24	-13.19	1.04246e-39	5.26442e-36	0	0	2538.13	289.667	88.4333	83.4	Pass
PF3D7_0107300	conserved Plasmodium protein, unknown function	null	1155.9	2064.2	247.6		219	91.7793	10		823	69.1066	7		0.1	-3.1	0.34	-9.09	9.62602e-20	4.60413e-16	0	0	2064.23	247.6	77.1667	72.6	Pass
PF3D7_1336700	parasitophorous vacuolar protein 3, putative	PV3	1081.6	1943.1	220.2		232	91.2913	10		887	66.7042	7		0.1	-3.1	0.24	-12.95	2.22982e-38	1.12361e-34	0	0	1943.07	220.167	90.6667	88.8	Pass
PF3D7_1471200	inorganic anion exchanger, inorganic anion antiporter	SulP	2902	5169.9	634.2		92	96.5465	10		427	83.9715	9		0.1	-3	0.25	-11.96	5.56863e-33	2.78432e-29	0	0	5169.87	634.2	67.5	67.3667	Pass
PF3D7_1338000	LMBR1 domain-containing protein, putative	null	1750.2	3120.7	379.6		151	94.3318	10		616	76.8769	8		0.1	-3	0.23	-13.25	4.61002e-40	2.33129e-36	0	0	3120.7	379.633	47.5	46.7333	Pass
PF3D7_0914100	conserved Plasmodium protein, unknown function	null	1217.9	2163.6	272.3		209	92.1547	10		767	71.2087	8		0.1	-3	0.24	-12.64	1.23608e-36	6.215e-33	0	0	2163.57	272.333	59.9	54.8667	Pass
PF3D7_0404400	6-cysteine protein P36	P36	1816.6	3212.3	420.9		144	94.5946	10		571	78.5661	8		0.1	-2.9	0.33	-8.85	8.95865e-19	4.25984e-15	0	0	3212.33	420.933	80.9	78.6	Pass
PF3D7_0421700	conserved Plasmodium protein, unknown function	null	1023	1805	241		249	90.6532	10		839	68.506	7		0.1	-2.9	0.37	-7.84	4.41266e-15	2.02938e-11	0	0	1805.03	241.033	75.8	60.6667	Pass
PF3D7_0919500	major facilitator superfamily domain-containing protein, putative	MFS3	5818	10150.4	1485.6		50	98.1231	10		220	91.7417	10		0.1	-2.8	0.23	-11.9	1.24564e-32	6.22323e-29	0	0	10150.4	1485.63	70.5667	75.8	Pass
PF3D7_1303500	sodium/hydrogen exchanger	NHE	990.8	1740.4	241.2		259	90.2778	10		836	68.6186	7		0.1	-2.8	0.24	-12.02	2.87246e-33	1.43767e-29	0	0	1740.37	241.233	65.4667	53.6333	Pass
PF3D7_1142300	conserved Plasmodium membrane protein, unknown function	null	2302.9	3990.2	615.5		120	95.4955	10		435	83.6712	9		0.2	-2.7	0.25	-11.03	2.84792e-28	1.41057e-24	0	0	3990.23	615.5	49.5667	43.4667	Pass
PF3D7_0911100	conserved protein, unknown function	null	2012.3	3438.7	585.9		139	94.7823	10		448	83.1832	9		0.2	-2.6	0.21	-12.03	2.49411e-33	1.2488e-29	0	0	3438.67	585.933	58.2667	64.2667	Pass
PF3D7_1136900	subtilisin-like protease 2	SUB2	1656.4	2840	472.8		165	93.8063	10		537	79.8423	8		0.2	-2.6	0.38	-6.8	1.06665e-11	4.68794e-08	0	0	2839.97	472.8	59.0333	54.5	Pass
PF3D7_0610800	transketolase	TK	1486	2538.9	433.1		178	93.3183	10		561	78.9414	8		0.2	-2.6	0.31	-8.17	3.17401e-16	1.47528e-12	0	0	2538.87	433.067	70.9	72.1	Pass
PF3D7_1446900	glutaminyl-peptide cyclotransferase, putative	null	6702.5	11439.4	1965.6		37	98.6111	10		155	94.1817	10		0.2	-2.5	0.21	-12.03	2.58432e-33	1.29371e-29	0	0	11439.4	1965.6	55.1333	49.6	Pass
PF3D7_1435300	glutamate synthase [NADH], putative	null	3703.6	6271.1	1136.1		79	97.0345	10		268	89.9399	9		0.2	-2.5	0.28	-8.91	4.92019e-19	2.34595e-15	0	0	6271.1	1136.07	47.8667	37.1333	Pass
PF3D7_0528100	AP-1/2 complex subunit beta, putative	null	1007.7	1703.5	311.9		262	90.1652	10		702	73.6486	8		0.2	-2.5	0.24	-10.18	2.43529e-24	1.18988e-20	0	0	1703.53	311.933	49.9333	45.7667	Pass
PF3D7_1207400	conserved Plasmodium protein, unknown function	null	7828.2	13152.8	2503.6		31	98.8363	10		132	95.045	10		0.2	-2.4	0.24	-9.94	2.75224e-23	1.33842e-19	0	0	13152.8	2503.57	64.7	58.1	Pass
PF3D7_0922200	S-adenosylmethionine synthetase	SAMS	5219.3	8776.8	1661.9		59	97.7853	10		193	92.7553	10		0.2	-2.4	0.25	-9.68	3.55988e-22	1.72441e-18	0	0	8776.77	1661.9	77.0667	73.4667	Pass
PF3D7_0519800	EELM2 domain-containing protein, putative	null	4158.8	7025.8	1291.8		72	97.2973	10		243	90.8784	10		0.2	-2.4	0.24	-10.22	1.67121e-24	8.17557e-21	0	0	7025.77	1291.77	66.5333	64	Pass
PF3D7_0407600	conserved Plasmodium protein, unknown function	null	2630.9	4430.5	831.4		110	95.8709	10		342	87.1622	9		0.2	-2.4	0.29	-8.32	8.93687e-17	4.1771e-13	0	0	4430.5	831.367	84.9667	80.5333	Pass
PF3D7_1212700	eukaryotic translation initiation factor 3 subunit A, putative	EIF3A	1140.2	1920	360.4		234	91.2162	10		641	75.9384	8		0.2	-2.4	0.28	-8.68	4.02998e-18	1.90537e-14	0	0	1920.03	360.433	44.6333	37.4667	Pass
PF3D7_1335900	thrombospondin-related anonymous protein	TRAP	167332	277811	56853.7		2	99.9249	10		4	99.8498	10		0.2	-2.3	0.22	-10.19	2.22212e-24	1.08639e-20	0	0	277811	56853.7	92.8667	72.2667	Pass

## Sheet: Pf UOS RNA (sense)
name	Gene Description	Gene Name	baseMean	baseMeanA	baseMeanB		Rank (SG)	Percentile (SG)	Decile (SG)		Rank (OO)	Percentile (OO)	Decile (OO)		foldChange	log2FoldChange	lfcSE	stat	PValue	PAdj	FDR	falsePos	PfSG_count_avg	PfOO_count_avg	PfSG_TIN_avg	PfOO_TIN_avg	Pass TIN?
PF3D7_0816500	small heat shock protein HSP20, putative	HSP20	8601.7	2.3	17201.1		2494	6.38138	1		13	99.512	10		8148.1	13	1.04	12.46	1.19378e-35	5.99515e-32	0	0	2.26667	17201.1	51.1667	87.8	Pass
PF3D7_0304000	inner membrane complex protein 1a, putative	IMC1a	2638.8	0.8	5276.8		2571	3.49099	1		66	97.5225	10		6775.5	12.7	1.18	10.81	3.03909e-27	1.50192e-23	0	0	0.833333	5276.77	4	72.3667	Pass
PF3D7_1230300	subpellicular microtubule protein 2, putative	SPM2	893.8	0.8	1786.8		2570	3.52853	1		180	93.2432	10		2440.9	11.3	0.85	13.2	9.10622e-40	4.60046e-36	0	0	0.766667	1786.83	10.5667	48.8667	Pass
PF3D7_0605700	conserved Plasmodium protein, unknown function	null	1350.2	1.7	2698.7		2516	5.55556	1		124	95.3453	10		1530.8	10.6	0.69	15.44	8.62711e-54	4.40155e-50	0	0	1.66667	2698.7	17.8	60.5667	Pass
PF3D7_1221400	inner membrane complex protein 1h, putative	IMC1h	4079.1	7.2	8151		2376	10.8108	2		34	98.7237	10		1116.3	10.1	0.53	18.98	2.30073e-80	1.17912e-76	0	0	7.16667	8151.03	34.8	67.6667	Pass
PF3D7_0909500	subpellicular microtubule protein 1, putative	SPM1	2859.8	5	5714.5		2413	9.42192	1		60	97.7477	10		1132	10.1	0.52	19.68	3.50493e-86	1.79698e-82	0	0	5	5714.53	34.5	62.8333	Pass
PF3D7_0621400	Pf77 protein	ALV7	929.1	2	1856.3		2503	6.04354	1		168	93.6937	10		929.9	9.9	0.61	16.26	1.88182e-59	9.6161e-56	0	0	1.96667	1856.3	15.3	55.5	Pass
PF3D7_1140400	conserved Plasmodium protein, unknown function	null	2508.8	6.8	5010.7		2382	10.5856	2		71	97.3348	10		730	9.5	0.54	17.48	1.9684e-68	1.00782e-64	0	0	6.83333	5010.73	73.4667	82.4667	Pass
PF3D7_0722200	rhoptry-associated leucine zipper-like protein 1	RALP1	1126.1	3.6	2248.6		2457	7.77027	1		142	94.6697	10		603.4	9.2	0.57	16.35	4.62882e-60	2.36579e-56	0	0	3.6	2248.6	11.5	47.0667	Pass
PF3D7_1131500	conserved Plasmodium protein, unknown function	null	869.6	3.4	1735.8		2467	7.39489	1		184	93.0931	10		503.9	9	0.53	16.8	2.24372e-63	1.14744e-59	0	0	3.4	1735.83	26.2333	78.1333	Pass
PF3D7_0929600	G2 protein, putative	null	3331.4	15.7	6647		2226	16.4414	2		50	98.1231	10		425.7	8.7	0.46	18.85	2.96574e-79	1.51964e-75	0	0	15.7	6647.03	69.7667	74.9333	Pass
PF3D7_0918000	glideosome-associated protein 50	GAP50	2033.5	14.1	4052.9		2248	15.6156	2		89	96.6592	10		281	8.1	0.41	19.79	3.43068e-87	1.75925e-83	0	0	14.1	4052.9	44.2667	40.9333	Pass
PF3D7_0931300	conserved Plasmodium protein, unknown function	null	11966.3	110.2	23822.5		1283	51.8393	6		12	99.5495	10		216.1	7.8	0.35	22.36	1.03428e-110	5.30794e-107	0	0	110.167	23822.5	63.0333	71.2	Pass
PF3D7_0817700	rhoptry neck protein 5	RON5	1072.8	10	2135.6		2326	12.6877	2		147	94.482	10		211.9	7.7	0.5	15.55	1.60651e-54	8.19963e-51	0	0	9.96667	2135.63	28.0333	50.6	Pass
PF3D7_1406800	glideosome associated protein with multiple membrane spans 3	GAPM3	2469.2	28	4910.5		1981	25.6381	3		74	97.2222	10		175.2	7.5	0.41	18.32	5.78233e-75	2.96171e-71	0	0	27.9667	4910.47	67.1667	71.7333	Pass
PF3D7_0707300	rhoptry-associated membrane antigen	RAMA	1668.2	19.7	3316.7		2168	18.6186	2		106	96.021	10		166.4	7.4	0.49	14.93	2.11578e-50	1.07799e-46	0	0	19.7333	3316.7	39.2667	55.7667	Pass
PF3D7_0414900	armadillo-domain containing rhoptry protein	ARO	881.4	20.2	1742.7		2156	19.0691	2		182	93.1682	10		86.2	6.4	0.45	14.14	2.14746e-45	1.09198e-41	0	0	20.2	1742.73	48.7333	60.2667	Pass
PF3D7_1028900	inner membrane complex protein 1m, putative	IMC1m	868	21.3	1714.6		2117	20.533	3		187	92.9805	10		80.4	6.3	0.47	13.43	4.29783e-41	2.17685e-37	0	0	21.3333	1714.6	64.1667	69.8	Pass
PF3D7_1447500	inner membrane complex protein, putative	IMC20	1185.7	30.7	2340.6		1927	27.6652	3		138	94.8198	10		75.7	6.2	0.51	12.22	2.48818e-34	1.24758e-30	0	0	30.7333	2340.63	76.9333	84.5	Pass
PF3D7_0304100	inner membrane complex protein 1e, putative	IMC1e	827.1	22.7	1631.5		2096	21.3213	3		196	92.6426	10		71.4	6.2	0.4	15.39	1.85008e-53	9.43541e-50	0	0	22.6667	1631.47	49.5333	81.4	Pass
PF3D7_0209500	conserved Plasmodium protein, unknown function	null	1956.5	56.6	3856.5		1620	39.1892	4		95	96.4339	10		68.6	6.1	0.27	22.64	1.83456e-113	9.41682e-110	0	0	56.5667	3856.47	79.3333	83.3333	Pass
PF3D7_1145200	serine/threonine protein kinase, putative	null	862.6	26.2	1699		2021	24.1366	3		189	92.9054	10		64.2	6	0.47	12.91	4.15604e-38	2.09298e-34	0	0	26.1667	1699.03	25.7333	43.1667	Pass
PF3D7_0515700	glideosome-associated protein 40, putative	GAP40	5705.6	198.2	11213.1		1020	61.7117	7		23	99.1366	10		56.5	5.8	0.42	13.77	3.99555e-43	2.02814e-39	0	0	198.167	11213.1	54.9	49.5667	Pass
PF3D7_0214900	rhoptry neck protein 6	RON6	1417.6	51	2784.2		1673	37.1997	4		120	95.4955	10		54.5	5.8	0.38	15.21	2.93683e-52	1.49719e-48	0	0	50.9667	2784.2	39.9333	44	Pass
PF3D7_1323700	glideosome associated protein with multiple membrane spans 1	GAPM1	1793.3	71.1	3515.4		1517	43.0556	5		100	96.2462	10		49.4	5.6	0.43	13.1	3.42803e-39	1.72979e-35	0	0	71.1	3515.43	80.8667	82.5333	Pass
PF3D7_0805100	conserved protein, unknown function	null	808.5	37.9	1579.1		1826	31.4565	4		200	92.4925	10		41.5	5.4	0.45	11.97	5.09858e-33	2.5498e-29	0	0	37.9	1579.1	69.1667	75.3667	Pass
PF3D7_1449600	conserved protein, unknown function	null	644.9	34.2	1255.7		1870	29.8048	3		249	90.6532	10		37.4	5.2	0.37	14.13	2.39897e-45	1.21964e-41	0	0	34.1667	1255.67	68.6667	84	Pass
PF3D7_1006000	IMP1-like protein, putative	IMP4	4625	270.9	8979.2		877	67.0796	7		28	98.9489	10		33.1	5	0.39	12.91	3.91621e-38	1.97259e-34	0	0	270.867	8979.17	61.3	59.7333	Pass
PF3D7_0315900	conserved Plasmodium protein, unknown function	null	4281.1	335	8227.2		788	70.4204	8		33	98.7613	10		24.6	4.6	0.34	13.52	1.11392e-41	5.64644e-38	0	0	335.033	8227.23	91.1333	92.9667	Pass
PF3D7_1219700	raf kinase inhibitor	RKIP	2394.3	193.9	4594.7		1031	61.2988	7		78	97.0721	10		23.7	4.6	0.43	10.69	1.13302e-26	5.58692e-23	0	0	193.9	4594.73	77.1	78.7	Pass
PF3D7_0423500	glideosome associated protein with multiple membrane spans 2	GAPM2	1735.9	140.7	3331.1		1169	56.1186	6		104	96.0961	10		23.7	4.6	0.35	13.03	8.66028e-39	4.36651e-35	0	0	140.733	3331.1	74.4	67.6333	Pass
PF3D7_1116000	rhoptry neck protein 4	RON4	1563.6	146.8	2980.3		1149	56.8694	6		115	95.6832	10		20.3	4.3	0.49	8.87	7.48569e-19	3.56244e-15	0	0	146.8	2980.33	50.1667	58.6333	Pass
PF3D7_1351800	conserved Plasmodium protein, unknown function	null	1104.2	121.9	2086.5		1237	53.5661	6		150	94.3694	10		17.2	4.1	0.31	13.05	6.50993e-39	3.28361e-35	0	0	121.933	2086.47	63	63.5667	Pass
PF3D7_0525800	inner membrane complex protein 1g, putative	IMC1g	1857.8	220.8	3494.8		960	63.964	7		101	96.2087	10		15.8	4	0.49	8.06	7.61019e-16	3.52352e-12	0	0	220.833	3494.77	77.6333	77.1333	Pass
PF3D7_1222700	glideosome-associated protein 45	GAP45	1749.3	201.1	3297.5		1014	61.9369	7		107	95.9835	10		16.4	4	0.44	9.12	7.26091e-20	3.47653e-16	0	0	201.133	3297.47	81.6667	82.7	Pass
PF3D7_1361500	PH domain-containing protein, putative	null	624.1	72.4	1175.9		1506	43.4685	5		262	90.1652	10		16.2	4	0.45	8.86	8.28046e-19	3.93984e-15	0	0	72.3667	1175.9	50.5	49.2	Pass
PF3D7_0829900	non-coding RNA	null	1730.4	235.7	3225.2		936	64.8649	7		109	95.9084	10		13.7	3.8	0.39	9.61	7.29646e-22	3.52857e-18	0	0	235.7	3225.17	44.3667	31.5	Pass
PF3D7_1442600	TRAP-like protein	TREP	9014.1	1320.1	16708.1		323	87.8754	9		15	99.4369	10		12.7	3.7	0.28	13.26	4.04293e-40	2.04532e-36	0	0	1320.1	16708.1	64.6	60.3333	Pass
PF3D7_1008700	tubulin beta chain	null	5928.8	853.4	11004.3		428	83.9339	9		24	99.0991	10		12.9	3.7	0.38	9.84	7.91288e-23	3.84091e-19	0	0	853.367	11004.3	83.0333	79.8333	Pass
PF3D7_0405900	apical sushi protein	ASP	2805.5	410.3	5200.8		694	73.9489	8		67	97.485	10		12.7	3.7	0.31	12	3.6314e-33	1.81679e-29	0	0	410.267	5200.83	32.8	45.6333	Pass
PF3D7_0819600	conserved protein, unknown function	null	813.4	124	1502.8		1231	53.7913	6		215	91.9294	10		12.1	3.6	0.37	9.82	8.90067e-23	4.3195e-19	0	0	124	1502.83	74.5	79.0333	Pass
PF3D7_1435200	conserved protein, unknown function	null	1578.7	281.1	2876.4		862	67.6426	7		119	95.533	10		10.2	3.4	0.41	8.13	4.42597e-16	2.05454e-12	0	0	281.067	2876.4	52.4	59.8333	Pass
PF3D7_1341800	inner membrane complex protein 1k, putative	IMC1k	1154.9	213.3	2096.5		982	63.1381	7		149	94.4069	10		9.8	3.3	0.42	7.76	8.42675e-15	3.86957e-11	0	0	213.333	2096.53	67.1	70.0667	Pass
PF3D7_1003600	inner membrane complex protein 1c, putative	IMC1c	1494.8	286.3	2703.3		852	68.018	7		123	95.3829	10		9.4	3.2	0.38	8.56	1.10983e-17	5.2284e-14	0	0	286.267	2703.27	68.8	78.1667	Pass
PF3D7_0510300	stripes inner membrane complex protein, putative	SIP	836.6	165.3	1508		1106	58.4835	6		214	91.967	10		9.1	3.2	0.4	7.91	2.665e-15	1.2275e-11	0	0	165.267	1507.97	67.6333	69.4	Pass
PF3D7_0903700	alpha tubulin 1	null	1929.2	412.3	3446.1		691	74.0616	8		103	96.1336	10		8.3	3.1	0.43	7.18	6.75348e-13	3.01881e-09	0	0	412.267	3446.1	78.1333	78	Pass
PF3D7_1031900	conserved Plasmodium protein, unknown function	null	675	140.1	1209.9		1171	56.0435	6		257	90.3529	10		8.6	3.1	0.31	10.19	2.27017e-24	1.10966e-20	0	0	140.067	1209.9	45.4667	45.2	Pass
PF3D7_0404800	sporozoite-specific protein S10, putative	null	31503.6	7450.2	55557.1		69	97.4099	10		5	99.8123	10		7.5	2.9	0.22	12.89	5.14986e-38	2.59296e-34	0	0	7450.17	55557.1	58.6333	62	Pass
PF3D7_0518900	conserved protein, unknown function	null	3358.5	789.8	5927.3		452	83.033	9		59	97.7853	10		7.5	2.9	0.23	12.47	1.14954e-35	5.77416e-32	0	0	789.8	5927.33	53.7333	55.6	Pass
PF3D7_0620200	conserved Plasmodium protein, unknown function	null	689.9	161.5	1218.4		1120	57.958	6		255	90.4279	10		7.6	2.9	0.41	7.21	5.54854e-13	2.48353e-09	0	0	161.467	1218.37	75.2	73.8333	Pass
PF3D7_0112700	28S ribosomal RNA	null	50281.1	13342.5	87219.7		29	98.9114	10		2	99.9249	10		6.5	2.7	0.2	13.41	5.05546e-41	2.56008e-37	0	0	13342.5	87219.7	52.9667	49.5667	Pass
PF3D7_1351700	inner membrane complex protein 1f, putative	IMC1f	863.4	230.1	1496.7		944	64.5646	7		218	91.8168	10		6.5	2.7	0.38	7.18	7.02425e-13	3.13914e-09	0	0	230.133	1496.7	61.3667	62.3667	Pass
PF3D7_0622900	AP2 domain transcription factor AP2Tel	AP2Tel	760.8	203.3	1318.2		1008	62.1622	7		238	91.0661	10		6.5	2.7	0.27	9.87	5.82442e-23	2.82892e-19	0	0	203.333	1318.23	60.5333	67.4667	Pass
PF3D7_0320900	histone H2A.Z	H2A.Z	2282.2	644.6	3919.8		517	80.5931	9		92	96.5465	10		6.1	2.6	0.34	7.74	1.0219e-14	4.68405e-11	0	0	644.6	3919.8	89.2667	88.9667	Pass
PF3D7_0730400	IMP1-like protein, putative	IMP2	1898.2	561.1	3235.4		576	78.3784	8		108	95.9459	10		5.8	2.5	0.39	6.4	1.59429e-10	6.82198e-07	0	0	561.133	3235.37	65.1	65	Pass
PF3D7_0312400	glycogen synthase kinase 3	GSK3	1829	550.6	3107.4		584	78.0781	8		113	95.7583	10		5.6	2.5	0.42	5.96	2.57298e-09	1.07113e-05	0	0	550.567	3107.4	64.9333	64.8	Pass
PF3D7_1319400	conserved Plasmodium protein, unknown function	null	677.5	205	1150		1007	62.1997	7		265	90.0526	10		5.6	2.5	0.37	6.75	1.48778e-11	6.50754e-08	0	0	204.967	1149.97	45.5	46.3667	Pass
PF3D7_0315800	zinc finger protein, putative	null	1576.9	500.9	2652.9		620	76.7267	8		127	95.2327	10		5.3	2.4	0.26	9.37	7.60027e-21	3.65345e-17	0	0	500.933	2652.87	62.5	64	Pass
PF3D7_1236500	conserved Plasmodium protein, unknown function	null	1525.6	479.6	2571.6		633	76.2387	8		129	95.1577	10		5.4	2.4	0.32	7.47	8.26188e-14	3.74098e-10	0	0	479.567	2571.63	87.5	87.8667	Pass
PF3D7_1006800	G-strand-binding protein 2, putative	GBP2	925.2	288.3	1562.1		843	68.3559	7		206	92.2673	10		5.4	2.4	0.22	10.9	1.11241e-27	5.50308e-24	0	0	288.333	1562.1	84.8667	84.2	Pass
PF3D7_1020000	RNA-binding protein 34, putative	RBM34	901.8	279	1524.6		867	67.455	7		208	92.1922	10		5.5	2.4	0.42	5.83	5.49928e-09	2.26515e-05	0	0	278.967	1524.57	67.8	66.3333	Pass

## Sheet: Py UIS RNA (sense)
name	Gene Description	Gene Name	baseMean	baseMeanA (SG)	baseMeanB (OO)		Rank (SG)	Percentile (SG)	Decile (SG)		Rank (OO)	Percentile (OO)	Decile (OO)		foldChange	log2FoldChange	lfcSE	stat	PValue	PAdj	FDR	falsePos	PySG_count_avg	PyOO_count_avg	PySG_TIN_avg	PyOO_TIN_avg	Pass TIN?
PY17X_0502200	early transcribed membrane protein	UIS4	144030	287912	146.9		3	99.9033	10		1149	62.9474	7		0	-10.9	0.25	-44.29	0	0	0	0	287912	146.867	98.9333	87.7333	Pass
PY17X_1354300	conserved Plasmodium protein, unknown function	null	16846.8	33580.3	113.2		6	99.8065	10		1371	55.7885	6		0	-8.2	0.27	-30.63	5.21041e-206	2.59687e-202	0	0	33580.3	113.2	93.7667	78.4	Pass
PY17X_1019000	lipase, putative	UIS28	1436.5	2840.8	32.1		97	96.872	10		2428	21.7027	3		0	-6.5	0.24	-27.14	3.06837e-162	1.52529e-158	0	0	2840.83	32.0667	86.6	33.7	Pass
PY17X_0514800	conserved Plasmodium protein, unknown function	null	536.4	1061.1	11.8		259	91.6479	10		2949	4.90164	1		0	-6.5	0.33	-19.28	7.96894e-83	3.91833e-79	0	0	1061.1	11.8333	54.9667	15.9333	Pass
PY17X_0625900	Plasmodium exported protein, unknown function	null	1094.1	2158.5	29.7		120	96.1303	10		2488	19.7678	2		0	-6.2	0.25	-25.12	3.08146e-139	1.52964e-135	0	0	2158.53	29.7	92.2333	57.7667	Pass
PY17X_1339100	inorganic anion antiporter, putative	null	579.5	1140.7	18.4		239	92.2928	10		2822	8.9971	1		0	-6	0.29	-20.71	2.80425e-95	1.38474e-91	0	0	1140.67	18.4	82.0667	29.0667	Pass
PY17X_0101400	conserved rodent malaria protein, unknown function	null	8309.8	16271.3	348.3		12	99.613	10		585	81.1351	9		0	-5.5	0.21	-26.03	2.44551e-149	1.21469e-145	0	0	16271.3	348.267	94.5333	93.1333	Pass
PY17X_1402400	protein UIS3	UIS3	7784.6	15116.8	452.4		13	99.5808	10		472	84.7791	9		0	-5.1	0.19	-26.9	2.21225e-159	1.09927e-155	0	0	15116.8	452.433	91.6	89.5	Pass
PY17X_0702100	conserved protein, unknown function	null	1032.3	2001	63.5		136	95.6143	10		1861	39.9871	4		0	-5	0.22	-22.44	1.57267e-111	7.77841e-108	0	0	2001.03	63.5	94.1667	80.7667	Pass
PY17X_1457400	conserved Plasmodium protein, unknown function	UIS8	1270.2	2459.7	80.7		110	96.4528	10		1636	47.2428	5		0	-4.9	0.21	-24.03	1.36099e-127	6.74913e-124	0	0	2459.67	80.7333	92.7333	76.1	Pass
PY17X_0911300	WD repeat-containing protein, putative	null	937.2	1810.2	64.2		156	94.9694	10		1847	40.4386	5		0	-4.8	0.22	-22.24	1.37432e-109	6.79465e-106	0	0	1810.2	64.1667	85.8333	36.2333	Pass
PY17X_1332700	serine/threonine protein phosphatase UIS2, putative	UIS2	3698.3	7128	268.5		31	99.0003	10		737	76.2335	8		0	-4.7	0.21	-22.04	1.2381e-107	6.11871e-104	0	0	7127.97	268.533	69.1667	49.3667	Pass
PY17X_1104900	ATP-dependent RNA helicase DDX27, putative	DDX27	887.8	1710.6	65.1		169	94.5501	10		1837	40.761	5		0	-4.7	0.21	-22.63	2.19623e-113	1.08669e-109	0	0	1710.6	65.0667	54.6333	33.9	Pass
PY17X_1457500	mitochondrial carrier protein, putative	null	1337.1	2567.3	106.8		106	96.5817	10		1424	54.0793	6		0	-4.6	0.24	-19.23	1.88673e-82	9.27515e-79	0	0	2567.3	106.8	78.8667	72.3667	Pass
PY17X_0316700	replication factor C subunit 1, putative	RFC1	498.2	958.3	38.1		289	90.6804	10		2279	26.5076	3		0	-4.6	0.24	-19.05	6.11388e-81	3.00253e-77	0	0	958.267	38.1	82.3333	36.4	Pass
PY17X_0908100	conserved Plasmodium protein, unknown function	null	486.7	935.1	38.3		295	90.4869	10		2272	26.7333	3		0	-4.6	0.24	-19.39	9.26389e-84	4.55876e-80	0	0	935.067	38.3333	60.9	23.3333	Pass
PY17X_1247800	RING zinc finger protein, putative	null	1364.5	2611.9	117.1		104	96.6462	10		1336	56.9171	6		0	-4.5	0.19	-23	4.95367e-117	2.45256e-113	0	0	2611.9	117.1	71.8	57.4333	Pass
PY17X_0204400	chromatin assembly factor 1 subunit C, putative	CAF1C	1259.1	2409.4	108.9		112	96.3883	10		1404	54.7243	6		0	-4.5	0.21	-21.22	6.29812e-100	3.11127e-96	0	0	2409.37	108.9	91.6333	79.8	Pass
PY17X_1028700	conserved protein, unknown function	null	595.8	1141.2	50.3		238	92.3251	10		2042	34.1503	4		0	-4.5	0.23	-19.37	1.34107e-83	6.59806e-80	0	0	1141.23	50.3333	71.5667	30.8333	Pass
PY17X_1238000	EELM2 domain-containing protein, putative	null	475.2	908	42.5		310	90.0032	10		2192	29.3131	3		0	-4.4	0.23	-19.22	2.7458e-82	1.34956e-78	0	0	907.967	42.5	62.6667	28.6667	Pass
PY17X_0507300	RNA-binding protein, putative	UIS12	910.4	1727.2	93.7		167	94.6146	10		1525	50.8223	6		0.1	-4.2	0.22	-19.08	4.04638e-81	1.98799e-77	0	0	1727.2	93.6667	81.1333	49.7	Pass
PY17X_0909400	conserved Plasmodium protein, unknown function	null	520.1	982.4	57.8		274	91.1641	10		1939	37.4718	4		0.1	-4.1	0.22	-18.85	3.21771e-79	1.57957e-75	0	0	982.4	57.7667	81.1	53.2	Pass
PY17X_0207200	eukaryotic translation initiation factor 2-alpha kinase 2, putative	eIK2	2887.7	5404.3	371.1		44	98.5811	10		554	82.1348	9		0.1	-3.9	0.16	-24.57	2.39931e-133	1.19054e-129	0	0	5404.27	371.1	59.3	44.3	Pass
PY17X_0915900	heat shock protein 70, putative	UIS24	745.1	1388	102.2		203	93.4537	10		1457	53.0152	6		0.1	-3.8	0.19	-19.51	9.21412e-85	4.53796e-81	0	0	1388.03	102.2	85.4	67.7333	Pass
PY17X_1117200	TRAP-like protein	TLP	4802.2	8896.3	708.1		23	99.2583	10		325	89.5195	9		0.1	-3.7	0.18	-20.03	3.00938e-89	1.48333e-85	0	0	8896.33	708.1	57.1	51.0333	Pass
PY17X_1022000	serine/threonine protein phosphatase 7, putative	PP7	584.3	1086.7	81.8		254	91.8091	10		1626	47.5653	5		0.1	-3.7	0.24	-15.57	1.17048e-54	5.66631e-51	0	0	1086.73	81.8333	66.1333	40.1	Pass
PY17X_0818400	conserved Plasmodium protein, unknown function	null	508.2	944.5	72		292	90.5837	10		1736	44.0181	5		0.1	-3.7	0.21	-17.76	1.50279e-70	7.35915e-67	0	0	944.467	71.9667	58.1333	38.7667	Pass
PY17X_0212700	cysteine desulfurase IscS, putative	NFS1	1139.7	2106	173.4		127	95.9045	10		1027	66.8817	7		0.1	-3.6	0.2	-18.12	2.14251e-73	1.05004e-69	0	0	2105.97	173.367	69.7	54.4	Pass
PY17X_0513800	conserved Plasmodium protein, unknown function	null	1062.5	1965.1	159.8		140	95.4853	10		1086	64.979	7		0.1	-3.6	0.2	-18.36	2.73955e-75	1.34375e-71	0	0	1965.13	159.8	78.6333	76.3	Pass
PY17X_1457700	ATP-dependent RNA helicase DBP9, putative	DBP9	689.2	1273.9	104.4		217	93.0023	10		1434	53.7569	6		0.1	-3.6	0.23	-15.84	1.53974e-56	7.4693e-53	0	0	1273.87	104.433	59.3667	36.6	Pass
PY17X_0613400	HSP40, subfamily A, putative	HSP40	508.2	940	76.4		293	90.5514	10		1686	45.6304	5		0.1	-3.6	0.24	-15.09	1.84608e-51	8.90919e-48	0	0	940	76.4	86.8	66.8	Pass
PY17X_0712100	heat shock protein 70, putative	HSP70	25561.1	46985.6	4136.6		4	99.871	10		56	98.1941	10		0.1	-3.5	0.15	-23.72	2.3512e-124	1.16455e-120	0	0	46985.6	4136.6	79.2333	43.3667	Pass
PY17X_0304700	conserved Plasmodium protein, unknown function	null	1849	3398.5	299.5		72	97.6782	10		670	78.3941	8		0.1	-3.5	0.17	-20.25	3.34212e-91	1.648e-87	0	0	3398.53	299.5	51.8667	43.1333	Pass
PY17X_1452000	CHCH domain-containing protein, putative	null	2112.9	3852	373.8		61	98.0329	10		550	82.2638	9		0.1	-3.4	0.21	-16.13	1.6339e-58	7.93911e-55	0	0	3852	373.767	85.0333	83.6	Pass
PY17X_1240300	18S rRNA (guanine-N(7))-methyltransferase, putative	null	655.2	1198.3	112		231	92.5508	10		1382	55.4337	6		0.1	-3.4	0.25	-13.53	1.04992e-41	4.98294e-38	0	0	1198.33	112	82.6333	80.1667	Pass
PY17X_0109700	conserved Plasmodium protein, unknown function	null	499	910.7	87.4		307	90.1	10		1580	49.0487	5		0.1	-3.4	0.21	-15.76	6.20761e-56	3.00945e-52	0	0	910.667	87.4	80.9667	44.1333	Pass
PY17X_1209500	PHD finger protein PHD1, putative	PHD1	1286.6	2332.5	240.7		115	96.2915	10		796	74.3309	8		0.1	-3.3	0.19	-17.29	6.03429e-67	2.95017e-63	0	0	2332.47	240.667	81.4333	41.4333	Pass
PY17X_1419500	tRNA (guanine(26)-N(2))-dimethyltransferase, putative	TRM1	732	1320.4	143.6		214	93.099	10		1171	62.238	7		0.1	-3.2	0.21	-15.59	8.18101e-55	3.96206e-51	0	0	1320.43	143.6	84.5667	62.8667	Pass
PY17X_1003600	6-cysteine protein P52	P52	3743.7	6700.7	786.6		34	98.9036	10		295	90.4869	10		0.1	-3.1	0.21	-14.8	1.40053e-49	6.73795e-46	0	0	6700.7	786.633	77.8667	70.4667	Pass
PY17X_1224000	conserved Plasmodium protein, unknown function	null	3000.5	5383.6	617.5		46	98.5166	10		363	88.2941	9		0.1	-3.1	0.19	-16.3	9.80507e-60	4.77017e-56	0	0	5383.6	617.5	51.4	44.8	Pass
PY17X_1413100	eukaryotic translation initation factor 4 gamma, putative	EIF4G	1064.7	1905.5	223.8		144	95.3563	10		845	72.7507	8		0.1	-3.1	0.17	-18.3	8.69418e-75	4.26275e-71	0	0	1905.53	223.833	77.2	57.7333	Pass
PY17X_0614300	N-acetyltransferase, GNAT family, putative	null	820.1	1464.7	175.5		194	93.744	10		1022	67.0429	7		0.1	-3.1	0.2	-15.45	7.2031e-54	3.48342e-50	0	0	1464.7	175.5	92.2333	81.3667	Pass
PY17X_0410800	phd finger protein, putative	null	1033	1835.1	231		151	95.1306	10		826	73.3634	8		0.1	-3	0.17	-17.4	8.66797e-68	4.24037e-64	0	0	1835.07	231	54.4333	26.5667	Pass
PY17X_1332100	YL1 nuclear protein, putative	null	708.2	1259.6	156.8		219	92.9378	10		1103	64.4308	7		0.1	-3	0.2	-14.92	2.32123e-50	1.11814e-46	0	0	1259.63	156.8	74.0333	62.4	Pass
PY17X_0607000	high mobility group protein B3, putative	HMGB3	1392.9	2458.6	327.2		111	96.4205	10		622	79.942	8		0.1	-2.9	0.16	-18.06	6.62176e-73	3.24466e-69	0	0	2458.57	327.167	60.7667	53.6333	Pass
PY17X_1316500	gamete egress and sporozoite traversal protein, putative	GEST	7859.6	13753.3	1966		15	99.5163	10		125	95.969	10		0.1	-2.8	0.21	-13.39	6.7693e-41	3.20729e-37	0	0	13753.3	1965.97	95.1333	94.3333	Pass
PY17X_0912300	sporozoite surface protein essential for liver stage development, putative	SPELD	4057.4	7110.7	1004.1		32	98.9681	10		243	92.1638	10		0.1	-2.8	0.2	-13.9	6.65454e-44	3.17155e-40	0	0	7110.67	1004.1	93.2333	91.6333	Pass
PY17X_0523100	AP2 domain transcription factor, putative	ApiAP2	1752.3	3059	445.6		86	97.2267	10		477	84.6179	9		0.1	-2.8	0.16	-16.88	6.82856e-64	3.33302e-60	0	0	3059	445.567	57.0333	49.1	Pass
PY17X_0922400	conserved Plasmodium protein, unknown function	null	1654.7	2902.7	406.6		93	97.001	10		515	83.3925	9		0.1	-2.8	0.17	-16.96	1.59165e-64	7.7768e-61	0	0	2902.67	406.633	55.5333	41.7667	Pass
PY17X_1414400	telomerase reverse transcriptase, putative	TERT	651.9	1135.4	168.5		241	92.2283	10		1044	66.3334	7		0.1	-2.8	0.21	-12.99	1.32076e-38	6.22078e-35	0	0	1135.37	168.533	55.4333	33.9333	Pass
PY17X_1009300	protein phosphatase PPM1, putative	PPM1	521.8	908.9	134.7		309	90.0355	10		1229	60.3676	7		0.1	-2.8	0.2	-14.09	4.65394e-45	2.22551e-41	0	0	908.933	134.667	79.3	57.4	Pass
PY17X_1434600	cell traversal protein for ookinetes and sporozoites	CelTOS	15295.9	26629.7	3962.2		9	99.7098	10		62	98.0006	10		0.1	-2.7	0.22	-12.7	5.84401e-37	2.74143e-33	0	0	26629.7	3962.17	90.2333	84.0667	Pass
PY17X_0826300	ubiquitin-like protein, putative	null	2095.1	3625.3	565		69	97.7749	10		388	87.4879	9		0.2	-2.7	0.19	-13.86	1.07974e-43	5.14172e-40	0	0	3625.27	565.033	56.0333	50.1	Pass
PY17X_0826400	S-adenosylmethionine synthetase, putative	SAMS	1957.4	3399.4	515.4		71	97.7104	10		417	86.5527	9		0.2	-2.7	0.17	-16.32	6.91895e-60	3.36745e-56	0	0	3399.4	515.367	66.0333	58.2667	Pass
PY17X_0942100	polyadenylate-binding protein-interacting protein 1, putative	PAIP1	1046	1818.5	273.5		154	95.0339	10		719	76.8139	8		0.2	-2.7	0.16	-16.65	3.17705e-62	1.54913e-58	0	0	1818.5	273.533	64.4	42.9333	Pass
PY17X_1431000	bromodomain protein 2, putative	BDP2	1036.1	1796.4	275.9		158	94.9049	10		710	77.1042	8		0.2	-2.7	0.23	-11.89	1.33749e-32	6.17654e-29	0	0	1796.37	275.9	65.1667	52.1333	Pass
PY17X_1127500	E3 ubiquitin-protein ligase RNF5, putative	RNF5	707	1227.9	186		226	92.712	10		978	68.4618	7		0.2	-2.7	0.2	-13.79	2.91394e-43	1.38704e-39	0	0	1227.9	186	92.7	85.3	Pass
PY17X_0207300	Niemann-Pick type C1-related protein, putative	NCR1	645	1114.3	175.8		247	92.0348	10		1020	67.1074	7		0.2	-2.7	0.21	-12.83	1.15293e-37	5.41994e-34	0	0	1114.27	175.833	62.9	43.8667	Pass
PY17X_1313500	ATP-dependent RNA helicase DDX5, putative	DDX5	573.1	996.6	149.6		268	91.3576	10		1136	63.3667	7		0.2	-2.7	0.21	-12.75	3.20696e-37	1.50599e-33	0	0	996.567	149.567	86.2667	66.2333	Pass
PY17X_1039800	cysteine-rich small secreted protein CSS, putative	null	1086.4	1857.9	314.9		150	95.1629	10		645	79.2003	8		0.2	-2.6	0.24	-10.87	1.56154e-27	7.0613e-24	0	0	1857.9	314.933	90.4333	88.0333	Pass
PY17X_1216200	transcriptional coactivator ADA2, putative	ADA2	1013.8	1740.3	287.3		165	94.6791	10		695	77.5879	8		0.2	-2.6	0.18	-14.75	3.07466e-49	1.4786e-45	0	0	1740.3	287.267	69.9	48.9667	Pass
PY17X_0512300	U3 small nucleolar ribonucleoprotein protein MPP10, putative	MPP10	655.7	1128.3	183.1		243	92.1638	10		989	68.1071	7		0.2	-2.6	0.2	-13.28	3.0643e-40	1.44972e-36	0	0	1128.33	183.067	56.1	36.6	Pass
PY17X_0215000	N6-adenosine-methyltransferase MT-A70, putative	MT-A70	656	1122.5	189.4		244	92.1316	10		959	69.0745	7		0.2	-2.6	0.19	-13.31	2.13788e-40	1.01186e-36	0	0	1122.53	189.367	86.5333	74.7667	Pass
PY17X_1314100	nucleoporin NUP313, putative	NUP313	559.5	961.8	157.3		287	90.7449	10		1098	64.5921	7		0.2	-2.6	0.22	-11.82	3.16337e-32	1.45926e-28	0	0	961.767	157.267	69.4333	41.8	Pass
PY17X_1007700	sporozoite micronemal protein essential for cell traversal	PLP1	14607.4	24862.2	4352.7		10	99.6775	10		51	98.3554	10		0.2	-2.5	0.2	-12.35	4.87679e-35	2.27551e-31	0	0	24862.2	4352.67	80.6	75.3	Pass
PY17X_1431400	kelch domain-containing protein, putative	null	3696.2	6274.3	1118.1		39	98.7423	10		218	92.97	10		0.2	-2.5	0.18	-13.99	1.73457e-44	8.28083e-41	0	0	6274.27	1118.13	88.9333	86.5333	Pass
PY17X_0903500	sporozoite and liver stage asparagine-rich protein	SLARP	1894.9	3229.8	560		81	97.3879	10		392	87.3589	9		0.2	-2.5	0.19	-13.24	5.10547e-40	2.41233e-36	0	0	3229.8	560.033	64.5667	53.5667	Pass
PY17X_1241400	DnaJ protein, putative	null	1205.2	2044.7	365.7		132	95.7433	10		560	81.9413	9		0.2	-2.5	0.16	-15.17	5.43024e-52	2.62281e-48	0	0	2044.73	365.667	84.5667	78	Pass
PY17X_1457900	sulfhydryl oxidase, putative	QSOX	921.7	1570.1	273.3		183	94.0987	10		721	76.7494	8		0.2	-2.5	0.24	-10.56	4.35574e-26	1.9566e-22	0	0	1570.1	273.3	87.5667	74.8667	Pass
PY17X_0403600	RNA-binding protein, putative	null	796.5	1349.8	243.2		209	93.2602	10		788	74.5888	8		0.2	-2.5	0.19	-13.17	1.37989e-39	6.51448e-36	0	0	1349.8	243.233	90.6333	82.8667	Pass
PY17X_1138700	conserved Plasmodium protein, unknown function	null	678.2	1148.7	207.7		236	92.3896	10		890	71.2996	8		0.2	-2.5	0.19	-13.25	4.64456e-40	2.19502e-36	0	0	1148.67	207.733	78.9333	48.9333	Pass
PY17X_0405800	conserved Plasmodium protein, unknown function	null	536.2	909.4	163		308	90.0677	10		1073	65.3983	7		0.2	-2.5	0.21	-11.91	1.06439e-32	4.91749e-29	0	0	909.367	163	52.3667	31.4333	Pass
PY17X_1360900	aconitate hydratase, putative	null	2548.9	4279.9	817.9		56	98.1941	10		284	90.8417	10		0.2	-2.4	0.23	-10.49	9.48692e-26	4.25488e-22	0	0	4279.9	817.9	81.4333	72.7	Pass
PY17X_1124900	SNF2 helicase, putative	ISWI	1126.3	1885.5	367.1		148	95.2273	10		557	82.0381	9		0.2	-2.4	0.16	-14.71	5.73912e-49	2.7588e-45	0	0	1885.47	367.133	71.9333	46.6667	Pass
PY17X_0516500	protein GEXP15, putative	GEXP15	996.7	1677.3	316.1		176	94.3244	10		642	79.297	8		0.2	-2.4	0.18	-13.25	4.48545e-40	2.12027e-36	0	0	1677.3	316.133	55.6667	46.8667	Pass
PY17X_1455300	pre-mRNA-splicing factor CWC22, putative	CWC22	980.5	1644.3	316.7		177	94.2922	10		641	79.3292	8		0.2	-2.4	0.18	-13.18	1.07173e-39	5.06178e-36	0	0	1644.3	316.733	54.7667	36.0667	Pass
PY17X_1361700	AP2 domain transcription factor, putative	ApiAP2	841	1418.9	263.1		197	93.6472	10		753	75.7175	8		0.2	-2.4	0.19	-13.1	3.2312e-39	1.52448e-35	0	0	1418.9	263.067	61.4333	39.9	Pass
PY17X_1109800	structural maintenance of chromosomes protein 4, putative	SMC4	580.4	976	184.8		276	91.0996	10		984	68.2683	7		0.2	-2.4	0.19	-12.44	1.67899e-35	7.8409e-32	0	0	975.967	184.8	53.9	21.0333	Pass
PY17X_0803900	erythrocyte membrane-associated antigen, putative	null	553.5	934.7	172.3		296	90.4547	10		1030	66.7849	7		0.2	-2.4	0.21	-11.36	6.38588e-30	2.91899e-26	0	0	934.667	172.3	68.4333	43.0333	Pass
PY17X_0518000	S-adenosylmethionine decarboxylase/ornithine decarboxylase	AdoMetDC/ODC	2937.9	4866.5	1009.3		51	98.3554	10		242	92.1961	10		0.2	-2.3	0.18	-12.43	1.76912e-35	8.25827e-32	0	0	4866.47	1009.27	83.2667	76.1	Pass

## Sheet: Py UOS RNA (sense)
name	Gene Description	Gene Name	baseMean	baseMeanA (SG)	baseMeanB (OO)		Rank (SG)	Percentile (SG)	Decile (SG)		Rank (OO)	Percentile (OO)	Decile (OO)		foldChange	log2FoldChange	lfcSE	stat	PValue	PAdj	FDR	falsePos	PySG_count_avg	PyOO_count_avg	PySG_TIN_avg	PyOO_TIN_avg	Pass TIN?
PY17X_1343600	glideosome associated protein with multiple membrane spans 1, putative	GAPM1	817.3	0.1	1634.5		3064	1.19316	1		147	95.2596	10		6244.1	12.6	1.11	11.41	3.82944e-30	1.75274e-26	0	0	0.1	1634.5	0	90.4333	Pass
PY17X_1439000	inner membrane complex protein 1h, putative	IMC1h	1099.5	0.2	2198.8		3048	1.70913	1		113	96.356	10		5118	12.3	0.98	12.55	4.20898e-36	1.97065e-32	0	0	0.233333	2198.77	0.833333	85.1667	Pass
PY17X_1228800	alpha/beta hydrolase, putative	null	631.5	0.5	1262.4		3022	2.54757	1		190	93.8729	10		4804.3	12.2	1.1	11.11	1.10441e-28	5.02394e-25	0	0	0.466667	1262.43	1.96667	74.8	Pass
PY17X_0917800	RNA-binding protein, putative	null	964.1	0.9	1927.4		2996	3.386	1		127	95.9045	10		1543.9	10.6	0.62	17.07	2.6607e-65	1.30028e-61	0	0	0.866667	1927.4	5.7	78.9	Pass
PY17X_0714200	meiotic recombination protein DMC1, putative	DMC1	713.1	1.7	1424.5		2933	5.41761	1		165	94.6791	10		1334.8	10.4	0.67	15.48	4.5495e-54	2.20059e-50	0	0	1.66667	1424.53	8.86667	66.9	Pass
PY17X_0712700	dynactin subunit 6, putative	null	380.7	0.3	761		3038	2.0316	1		305	90.1645	10		1217.9	10.3	0.85	12.01	3.33472e-33	1.54464e-29	0	0	0.333333	761.033	4.13333	86.5333	Pass
PY17X_0822400	cytochrome b5, putative	null	392	0.9	783.2		2998	3.32151	1		297	90.4224	10		1212.6	10.2	0.85	12.05	2.04347e-33	9.47966e-30	0	0	0.9	783.2	2.5	72.2333	Pass
PY17X_1116500	glideosome-associated protein 40, putative	GAP40	895.6	1.3	1790		2965	4.38568	1		138	95.5498	10		1064.3	10.1	1.04	9.67	3.90086e-22	1.70545e-18	0	0	1.26667	1790.03	9.3	85.4667	Pass
PY17X_0835500	conserved Plasmodium protein, unknown function	null	13789.9	36	27543.9		2059	33.6021	4		5	99.8388	10		746.3	9.5	0.48	19.89	4.54138e-88	2.23754e-84	0	0	36.0333	27543.9	44.5333	63.2667	Pass
PY17X_0910400	carbonic anhydrase, putative	CA	406.7	1.3	812.1		2960	4.54692	1		287	90.7449	10		556.4	9.1	0.6	15.16	6.09681e-52	2.94415e-48	0	0	1.33333	812.067	4.73333	81.1	Pass
PY17X_1210100	tubulin beta chain, putative	null	2933.1	12	5854.3		2571	17.0913	2		33	98.9358	10		511.5	9	0.3	29.62	8.18102e-193	4.07333e-189	0	0	12	5854.27	29.3667	74.1333	Pass
PY17X_1429300	protein phosphatase PPM5, putative	PPM5	683.2	3.7	1362.8		2831	8.70687	1		177	94.2922	10		511.6	9	0.47	19.35	2.05659e-83	1.01164e-79	0	0	3.73333	1362.77	10.8333	54.5333	Pass
PY17X_1236600	cyclin, putative	CYC3	420.4	0.9	839.9		2997	3.35376	1		273	91.1964	10		514.8	9	0.56	16.08	3.59862e-58	1.74749e-54	0	0	0.9	839.9	16.4667	84.2667	Pass
PY17X_0833700	G2 protein, putative	null	2231.4	10.5	4452.2		2615	15.6724	2		49	98.4199	10		479.3	8.9	0.31	28.99	9.42229e-185	4.69042e-181	0	0	10.5	4452.23	42.0333	78.6667	Pass
PY17X_0409900	N2227-like protein, putative	null	2891.8	16.5	5767.1		2478	20.0903	3		34	98.9036	10		351.9	8.5	0.24	35.72	2.07169e-279	1.03336e-275	0	0	16.5333	5767.13	37.4333	85.5	Pass
PY17X_0807600	rhoptry-associated membrane antigen, putative	RAMA	473.5	3	944.1		2872	7.38471	1		255	91.7768	10		320.8	8.3	1.87	4.46	8.17529e-06	0.025417	0	0	2.96667	944.067	3.23333	70.1333	Pass
PY17X_1330200	glyceraldehyde-3-phosphate dehydrogenase	GAPDH	3340	25.3	6654.8		2270	26.7978	3		26	99.1616	10		285.5	8.2	0.27	30.09	5.85903e-199	2.91897e-195	0	0	25.3	6654.77	57.5667	80.5333	Pass
PY17X_0404800	inner membrane complex protein 1a, putative	IMC1a	3108.6	24.9	6192.4		2276	26.6043	3		31	99.0003	10		254.8	8	0.25	32.07	1.32376e-225	6.59896e-222	0	0	24.9	6192.37	31.7667	65.5	Pass
PY17X_1228700	conserved protein, unknown function	null	862.5	6.2	1718.7		2729	11.9961	2		139	95.5176	10		262.9	8	0.33	24.53	6.51434e-133	3.23111e-129	0	0	6.23333	1718.73	22.7667	88.2	Pass
PY17X_0411900	kinase-related protein PKRP, putative	PKRP	572.7	4.2	1141.1		2804	9.57756	1		209	93.2602	10		255.7	8	0.39	20.28	1.95362e-91	9.63719e-88	0	0	4.23333	1141.13	4.3	47.7333	Pass
PY17X_1134600	serine/threonine protein kinase ARK3, putative	ARK3	488.5	3.8	973.2		2829	8.77136	1		251	91.9058	10		252.5	8	0.92	8.71	3.06174e-18	1.29634e-14	0	0	3.8	973.233	1.46667	52.0667	Pass
PY17X_0215900	IMP1-like protein, putative	IMP2	1382.7	11	2754.4		2597	16.2528	2		92	97.0332	10		237	7.9	0.27	28.76	7.5757e-182	3.77042e-178	0	0	11	2754.4	35.0333	78.5667	Pass
PY17X_1020300	conserved Plasmodium protein, unknown function	null	406	3.3	808.8		2851	8.06192	1		288	90.7127	10		239.2	7.9	0.41	19.07	4.62729e-81	2.27292e-77	0	0	3.26667	808.8	8.6	81.8333	Pass
PY17X_1028500	conserved Plasmodium protein, unknown function	null	828.6	8.5	1648.7		2662	14.1567	2		146	95.2918	10		221.4	7.8	0.33	23.76	8.8451e-125	4.38186e-121	0	0	8.5	1648.67	5.63333	76.2333	Pass
PY17X_1360600	inner membrane complex protein 1k, putative	IMC1k	745.6	8	1483.3		2676	13.7053	2		160	94.8404	10		220.3	7.8	0.34	22.93	2.12376e-116	1.05105e-112	0	0	7.96667	1483.3	25.4333	79.7667	Pass
PY17X_1360300	inner membrane complex suture component, putative	ISC1	1295.9	13	2578.8		2546	17.8975	2		98	96.8397	10		195.1	7.6	0.25	30.18	5.01887e-200	2.5009e-196	0	0	13	2578.77	37.5333	84.2667	Pass
PY17X_1216500	protein KIC8, putative	null	1232.2	13	2451.5		2547	17.8652	2		104	96.6462	10		191	7.6	0.27	28.1	9.74254e-174	4.84691e-170	0	0	12.9667	2451.5	9.9	45.0667	Pass
PY17X_0823400	PPPDE peptidase, putative	null	391.5	3.6	779.3		2840	8.41664	1		298	90.3902	10		180.5	7.5	0.39	19.45	3.11813e-84	1.53506e-80	0	0	3.63333	779.3	28.6333	88	Pass
PY17X_1011200	conserved protein, unknown function	null	1399.4	16.7	2782.2		2469	20.3805	3		90	97.0977	10		172.3	7.4	0.27	27.37	5.82111e-165	2.89484e-161	0	0	16.7	2782.17	44.9667	87.6667	Pass
PY17X_0404900	inner membrane complex protein 1e, putative	IMC1e	741.5	11.7	1471.4		2580	16.801	2		162	94.7759	10		128.9	7	0.29	23.84	1.21426e-125	6.01667e-122	0	0	11.7333	1471.4	33.3	91.9333	Pass
PY17X_1466700	coronin, putative	null	602.1	7.8	1196.5		2683	13.4795	2		199	93.5827	10		131.3	7	0.31	22.97	9.59125e-117	4.74767e-113	0	0	7.8	1196.5	28.1	65.9	Pass
PY17X_1205100	inner membrane complex protein 1c, putative	IMC1c	1959.1	32.4	3885.9		2135	31.1512	4		63	97.9684	10		120.8	6.9	0.21	32.82	3.36223e-236	1.67641e-232	0	0	32.3667	3885.87	78	93.0667	Pass
PY17X_0808300	cytoskeleton associated protein, putative	null	667.5	13.2	1321.9		2543	17.9942	2		183	94.0987	10		110	6.8	0.28	23.94	1.06367e-126	5.27259e-123	0	0	13.1667	1321.87	29.8333	79.7	Pass
PY17X_0619700	LEM3/CDC50 family protein	CDC50A	536.7	10.8	1062.6		2608	15.8981	2		228	92.6475	10		105.1	6.7	0.3	22.29	4.75097e-110	2.34936e-106	0	0	10.8333	1062.63	25.2	67.0333	Pass
PY17X_0614900	conserved Plasmodium protein, unknown function	null	823.8	17.8	1629.8		2443	21.219	3		148	95.2273	10		97.3	6.6	0.26	25.38	3.83221e-142	1.90269e-138	0	0	17.8333	1629.83	26.5333	83.6333	Pass
PY17X_0614800	conserved Plasmodium protein, unknown function	null	548.9	10.5	1087.3		2616	15.6401	2		223	92.8088	10		97.6	6.6	0.28	24.03	1.40098e-127	6.94604e-124	0	0	10.5	1087.3	24.7333	76.5667	Pass
PY17X_1139200	glideosome-associated connector, putative	GAC	1253.1	34.1	2472.1		2098	32.3444	4		103	96.6785	10		72.7	6.2	0.23	26.96	4.89518e-160	2.43291e-156	0	0	34.1333	2472.13	22.1667	57.3667	Pass
PY17X_1370100	glycerol kinase, putative	null	576.7	15.8	1137.6		2489	19.7356	2		211	93.1957	10		71.1	6.2	0.26	23.65	1.22236e-123	6.05311e-120	0	0	15.8333	1137.63	43.9333	85.5	Pass
PY17X_0910000	conserved Plasmodium protein, unknown function	null	1410.9	39.3	2782.6		2003	35.4079	4		89	97.13	10		69.3	6.1	0.22	28.12	5.92804e-174	2.94979e-170	0	0	39.3	2782.6	84.5	86.4333	Pass
PY17X_1443500	haloacid dehalogenase-like hydrolase, putative	HAD3	1211.4	34.1	2388.7		2097	32.3767	4		106	96.5817	10		69	6.1	0.2	29.89	2.60677e-196	1.29843e-192	0	0	34.1333	2388.73	62.5667	69.7	Pass
PY17X_1459200	conserved Plasmodium protein, unknown function	null	2421.3	76.5	4766.2		1565	49.5324	5		42	98.6456	10		62.6	6	0.2	29.74	2.54352e-194	1.26667e-190	0	0	76.5	4766.17	78.0333	74.1333	Pass
PY17X_0420500	alpha tubulin 1	null	1926.1	61.4	3790.8		1694	45.3725	5		65	97.9039	10		62.5	6	0.23	26.21	2.06058e-151	1.0237e-147	0	0	61.4333	3790.8	57.6	68.7667	Pass
PY17X_1315100	inner membrane complex protein, putative	null	817.1	25.5	1608.7		2266	26.9268	3		151	95.1306	10		63.7	6	0.24	24.57	2.44361e-133	1.21227e-129	0	0	25.4667	1608.7	80.1667	89.4667	Pass
PY17X_1442000	cytochrome c heme lyase, putative	CCHL	517.5	16.5	1018.4		2479	20.058	3		240	92.2606	10		65.5	6	0.29	20.51	1.91409e-93	9.44795e-90	0	0	16.5333	1018.4	36.5	78.4667	Pass
PY17X_0606651	kelch domain-containing protein, putative	null	402.5	11.3	793.7		2589	16.5108	2		291	90.6159	10		62.5	6	0.28	21	6.7925e-98	3.35482e-94	0	0	11.3	793.667	20.9333	46.3333	Pass
PY17X_0525300	glideosome associated protein with multiple membrane spans 2, putative	GAPM2	590.8	19.1	1162.6		2420	21.9607	3		205	93.3892	10		60.2	5.9	0.26	22.52	2.79199e-112	1.3812e-108	0	0	19.1	1162.57	54.1333	93.1	Pass
PY17X_0904300	conserved protein, unknown function	null	2517.9	138	4897.8		1233	60.2386	7		39	98.7423	10		35.5	5.2	0.19	27.4	2.62501e-165	1.30568e-161	0	0	137.967	4897.77	66.2	73.2333	Pass
PY17X_0106000	conserved Plasmodium protein, unknown function	null	426.5	23.4	829.4		2310	25.5079	3		278	91.0351	10		35.6	5.2	0.23	22.05	1.06578e-107	5.26815e-104	0	0	23.4333	829.433	72.4	94.7667	Pass
PY17X_1367500	conserved Plasmodium protein, unknown function	null	396.4	20.7	772		2386	23.0571	3		302	90.2612	10		37.7	5.2	0.25	20.55	7.505e-94	3.70522e-90	0	0	20.7	772.033	38.2667	75.6667	Pass
PY17X_1460900	kinesin-13, putative	null	1469.6	110.6	2828.7		1350	56.4657	6		87	97.1945	10		25.3	4.7	0.17	27.32	2.39122e-164	1.18891e-160	0	0	110.6	2828.7	65.3333	81.9667	Pass
PY17X_0405100	conserved Plasmodium protein, unknown function	null	588.8	44.9	1132.7		1913	38.3102	4		214	93.099	10		26.2	4.7	0.22	21.91	2.13655e-106	1.05567e-102	0	0	44.9333	1132.73	43.1	75.2333	Pass
PY17X_1121700	inner membrane complex protein 1j, putative	ALV7	504.4	38.4	970.4		2015	35.021	4		252	91.8736	10		26.3	4.7	0.23	20.22	5.94722e-91	2.93198e-87	0	0	38.3667	970.367	61.9	93.1667	Pass
PY17X_1447300	thioredoxin-like associated protein 1, putative	TLAP1	452.8	35.1	870.5		2068	33.3118	4		268	91.3576	10		24.9	4.6	0.24	19.46	2.44742e-84	1.20511e-80	0	0	35.1333	870.5	48.8	80.1	Pass
PY17X_1461300	conserved Plasmodium protein, unknown function	null	420.3	35	805.6		2073	33.1506	4		289	90.6804	10		23.6	4.6	0.24	18.64	1.39695e-77	6.85482e-74	0	0	35.0333	805.567	59.9333	91.2	Pass
PY17X_0944300	histone H2B, putative	H2B	1627.6	157.1	3098.1		1156	62.7217	7		82	97.3557	10		19.9	4.3	0.18	23.92	1.90446e-126	9.43851e-123	0	0	157.133	3098.13	78.9	76.9333	Pass
PY17X_0509100	conserved Plasmodium protein, unknown function	null	680.7	69.7	1291.7		1622	47.6943	5		188	93.9374	10		18.7	4.2	0.21	20.32	8.53066e-92	4.20903e-88	0	0	69.7333	1291.73	68	88.4	Pass
PY17X_0711400	conserved protein, unknown function	null	406.8	44	769.5		1926	37.891	4		303	90.229	10		18	4.2	0.26	16.12	1.87161e-58	9.09057e-55	0	0	44	769.533	61.4333	81.0667	Pass
PY17X_0206000	photosensitized INA-labeled protein PHIL1, putative	PHIL1	2129.4	259.4	3999.4		857	72.3638	8		61	98.0329	10		15.5	4	0.16	24.66	2.91109e-134	1.44477e-130	0	0	259.433	3999.37	76.2	76.9	Pass
PY17X_1310400	conserved Plasmodium protein, unknown function	null	542.5	63.9	1021		1673	46.0497	5		238	92.3251	10		15.9	4	0.29	13.92	4.63772e-44	2.2108e-40	0	0	63.9333	1021.03	40.4667	71.0667	Pass
PY17X_0503000	conserved Plasmodium protein, unknown function	null	462.5	56.1	868.8		1753	43.4698	5		269	91.3254	10		15.6	4	0.21	19.19	4.24573e-82	2.08635e-78	0	0	56.1333	868.833	65.7	88.2667	Pass
PY17X_0934000	rhoptry neck protein 4	RON4	418.6	47.3	789.9		1873	39.6001	4		293	90.5514	10		16.6	4	0.27	14.88	4.2321e-50	2.03818e-46	0	0	47.2667	789.9	49.1333	67.6667	Pass
PY17X_1037800	glideosome associated protein with multiple membrane spans 3, putative	GAPM3	859.5	107.9	1611.1		1369	55.853	6		150	95.1629	10		15.1	3.9	0.2	19.31	4.19718e-83	2.06417e-79	0	0	107.933	1611.13	60.5667	84.3	Pass
PY17X_1024700	glycine--tRNA ligase, putative	GlyRS	917.6	119.8	1715.5		1308	57.8201	6		140	95.4853	10		14.2	3.8	0.22	17.59	2.82025e-69	1.38051e-65	0	0	119.767	1715.5	69.5	83.2333	Pass
PY17X_1107600	rhomboid protease ROM4, putative	ROM4	494.3	65.4	923.2		1656	46.5979	5		259	91.6479	10		14.1	3.8	0.23	16.47	5.71432e-61	2.78345e-57	0	0	65.4	923.167	57.8	69.7333	Pass
PY17X_1440100	glideosome-associated protein 45, putative	GAP45	1169.9	167.7	2172		1114	64.0761	7		114	96.3238	10		13.1	3.7	0.18	20.26	2.62252e-91	1.29343e-87	0	0	167.733	2172.03	88.1667	91.0667	Pass
PY17X_0301500	repetitive organellar protein, putative	ROPE	2027.8	302.9	3752.6		766	75.2983	8		66	97.8717	10		12.5	3.6	0.18	20.42	1.06645e-92	5.26294e-89	0	0	302.9	3752.63	36.8	42.2333	Pass
PY17X_0410700	calcium-dependent protein kinase 3	CDPK3	481.2	74.4	888		1582	48.9842	5		264	91.4866	10		11.6	3.5	0.24	14.75	2.96123e-49	1.42435e-45	0	0	74.3667	888	69.9667	80.8333	Pass
PY17X_1413300	conserved Plasmodium protein, unknown function	null	745	131.8	1358.3		1254	59.5614	6		179	94.2277	10		10.4	3.4	0.21	15.83	1.7953e-56	8.70722e-53	0	0	131.767	1358.3	41.1333	68.8333	Pass
PY17X_1352900	ubiquitin activating enzyme, putative	null	463.6	79.8	847.4		1536	50.4676	6		272	91.2286	10		10.3	3.4	0.24	14.12	2.88385e-45	1.37992e-41	0	0	79.7667	847.433	48.4667	65.2	Pass
PY17X_0905400	conserved Plasmodium protein, unknown function	null	751.2	141.1	1361.4		1220	60.6579	7		178	94.2599	10		9.8	3.3	0.19	16.92	3.38836e-64	1.6542e-60	0	0	141.133	1361.37	55.2667	59.6	Pass
PY17X_0703100	protein disulfide-isomerase, putative	null	617.7	113.5	1121.9		1333	57.0139	6		217	93.0023	10		9.9	3.3	0.21	15.89	7.51339e-57	3.64625e-53	0	0	113.467	1121.93	75.5333	85.2667	Pass
PY17X_0713300	rhoptry neck protein 5	RON5	514.9	94.1	935.6		1442	53.4989	6		257	91.7124	10		9.9	3.3	0.2	16.6	7.51913e-62	3.66483e-58	0	0	94.1	935.633	42.5667	61.5333	Pass
PY17X_1117900	BFR1 domain-containing protein, putative	null	469.3	84.1	854.5		1508	51.3705	6		271	91.2609	10		10	3.3	0.2	16.73	8.28245e-63	4.04101e-59	0	0	84.1	854.467	77.3	88	Pass
PY17X_1341500	conserved Plasmodium protein, unknown function	null	434.2	83.2	785.2		1513	51.2093	6		296	90.4547	10		9.6	3.3	0.25	12.87	6.47577e-38	3.0462e-34	0	0	83.2	785.2	85.9333	84.7333	Pass
PY17X_1444700	protein SOC2, putative	SOC2	1785.5	345.1	3225.9		694	77.6201	8		78	97.4847	10		9.4	3.2	0.22	14.49	1.41521e-47	6.79583e-44	0	0	345.133	3225.87	40.6	27.6	Pass
PY17X_1453700	p25-alpha family protein, putative	null	4792.7	994.1	8591.2		269	91.3254	10		18	99.4195	10		8.6	3.1	0.17	18.71	4.38808e-78	2.15367e-74	0	0	994.133	8591.17	83.5333	84.1667	Pass
PY17X_1215000	conserved Plasmodium protein, unknown function	null	1125.6	229.1	2022		921	70.2999	8		121	96.098	10		8.8	3.1	0.19	16.59	8.81447e-62	4.29529e-58	0	0	229.133	2021.97	74.5	80.3	Pass
PY17X_1462100	myosin A-tail interacting protein, putative	MTIP	2539.1	554.3	4523.9		479	84.5534	9		46	98.5166	10		8.2	3	0.17	17.84	3.5081e-71	1.71862e-67	0	0	554.333	4523.87	80.8333	86.2	Pass
PY17X_1370200	inner membrane complex protein 1f, putative	IMC1f	801.2	179.2	1423.2		1079	65.2048	7		166	94.6469	10		8	3	0.18	16.54	1.77685e-61	8.65684e-58	0	0	179.167	1423.23	57.6667	55.9	Pass
PY17X_1426500	conserved Plasmodium protein, unknown function	null	422.2	92.8	751.5		1451	53.2086	6		310	90.0032	10		8.1	3	0.21	14.3	2.16738e-46	1.03904e-42	0	0	92.8	751.533	68.6	80.3667	Pass
PY17X_0617500	conserved Plasmodium protein, unknown function	null	899.2	216.5	1581.9		957	69.139	7		153	95.0661	10		7.3	2.9	0.2	14.48	1.54103e-47	7.39851e-44	0	0	216.533	1581.87	61.7	58.2667	Pass
PY17X_1116200	conserved protein, unknown function	null	600.6	143.5	1057.7		1213	60.8836	7		230	92.583	10		7.5	2.9	0.2	14.2	9.21652e-46	4.41195e-42	0	0	143.5	1057.67	35	87.1	Pass
PY17X_1027400	conserved protein, unknown function	null	432	104.1	759.9		1388	55.2402	6		307	90.1	10		7.4	2.9	0.2	14.7	6.45902e-49	3.10356e-45	0	0	104.067	759.933	81.8	86.2	Pass
PY17X_0714500	small heat shock protein HSP20, putative	HSP20	7058.5	1826	12291		152	95.0984	10		12	99.613	10		6.7	2.8	0.17	16.65	3.17282e-62	1.54738e-58	0	0	1826	12291	81.4333	80	Pass
PY17X_0934200	peptidyl-prolyl cis-trans isomerase, putative	null	656.6	164.7	1148.4		1130	63.5601	7		208	93.2925	10		6.9	2.8	0.2	13.67	1.63272e-42	7.76032e-39	0	0	164.667	1148.43	78.0333	85.8667	Pass
PY17X_1003200	AP2 domain transcription factor AP2-SP2	AP2-SP2	433.7	107	760.4		1376	55.6272	6		306	90.1322	10		7	2.8	0.23	12.43	1.72259e-35	8.04279e-32	0	0	107.033	760.367	34.6667	52.5	Pass
PY17X_1237600	40S ribosomal protein S24, putative	RPS24	902.6	237.4	1567.9		902	70.9126	8		154	95.0339	10		6.6	2.7	0.17	15.68	2.09226e-55	1.01349e-51	0	0	237.4	1567.87	56.0667	54.7333	Pass
PY17X_0720700	regulator of chromosome condensation, putative	null	822.8	225.3	1420.3		932	69.9452	7		167	94.6146	10		6.3	2.7	0.18	15.03	4.4105e-51	2.12718e-47	0	0	225.3	1420.27	52.7333	61.1333	Pass
PY17X_0908600	EELM2 domain-containing protein, putative	null	707.6	196.9	1218.3		1013	67.3331	7		197	93.6472	10		6.2	2.6	0.18	15.08	2.1692e-51	1.04664e-47	0	0	196.9	1218.27	69.4	66.1667	Pass
PY17X_1006600	conserved Plasmodium protein, unknown function	null	573.1	165.2	981.1		1127	63.6569	7		249	91.9703	10		5.9	2.6	0.18	14.39	6.35335e-47	3.04834e-43	0	0	165.167	981.133	75.0333	84.3	Pass
PY17X_1012200	calmodulin, putative	CAM	540.4	156.6	924.1		1162	62.5282	7		258	91.6801	10		6	2.6	0.19	13.4	6.32342e-41	2.99667e-37	0	0	156.6	924.1	90.9333	87.5	Pass
PY17X_1307600	triosephosphate isomerase, putative	TIM	1783.1	539.6	3026.5		490	84.1986	9		83	97.3234	10		5.6	2.5	0.16	15.73	9.89557e-56	4.79539e-52	0	0	539.633	3026.5	65.4667	64.3667	Pass
PY17X_1104200	actin-depolymerizing factor 1, putative	ADF1	1604.4	491.2	2717.6		528	82.9732	9		94	96.9687	10		5.5	2.5	0.19	12.9	4.70214e-38	2.21283e-34	0	0	491.2	2717.57	75.8333	75.0667	Pass
PY17X_1120500	conserved Plasmodium protein, unknown function	null	987	286.7	1687.2		805	74.0406	8		144	95.3563	10		5.9	2.5	0.22	11.52	1.06923e-30	4.90349e-27	0	0	286.667	1687.2	85.7333	92.3667	Pass
PY17X_0313900	autophagy-related protein 11, putative	ATG11	1762.2	553.9	2970.6		483	84.4244	9		86	97.2267	10		5.4	2.4	0.17	13.99	1.71464e-44	8.18739e-41	0	0	553.9	2970.57	62.7333	54.9	Pass
PY17X_1139500	14-3-3 protein, putative	14-3-3II	1143.3	364.2	1922.4		666	78.5231	8		129	95.8401	10		5.3	2.4	0.16	15.16	6.84926e-52	3.30682e-48	0	0	364.2	1922.43	87.1333	84.5667	Pass
PY17X_0913600	casein kinase 1, putative	CK1	769.7	241.3	1298.1		888	71.3641	8		187	93.9697	10		5.4	2.4	0.18	13.77	3.82134e-43	1.81819e-39	0	0	241.267	1298.1	87.4	89.5	Pass
PY17X_1409500	protein phosphatase PPM6, putative	PPM6	693.6	222.9	1164.4		938	69.7517	7		203	93.4537	10		5.2	2.4	0.19	12.45	1.47806e-35	6.90402e-32	0	0	222.867	1164.4	75.8	69.1667	Pass
PY17X_0511300	conserved Plasmodium protein, unknown function	null	525.5	170.3	880.8		1103	64.4308	7		265	91.4544	10		5.2	2.4	0.21	11.13	9.34225e-29	4.25073e-25	0	0	170.267	880.8	58.3667	54.2	Pass
PY17X_1243800	inner membrane complex protein 1g, putative	IMC1g	4710.4	1610.2	7810.5		179	94.2277	10		21	99.3228	10		4.9	2.3	0.15	15.69	1.68457e-55	8.16175e-52	0	0	1610.2	7810.53	93.4333	92.4	Pass
PY17X_0611300	conserved Plasmodium protein, unknown function	null	1455.4	485.1	2425.8		535	82.7475	9		105	96.614	10		5	2.3	0.17	13.69	1.09069e-42	5.18625e-39	0	0	485.133	2425.77	48.1333	44.6333	Pass
PY17X_MIT02500	ribosomal RNA fragment	null	964.4	321	1607.8		733	76.3625	8		152	95.0984	10		5.1	2.3	0.2	11.95	6.30665e-33	2.91619e-29	0	0	321.033	1607.83	88.0667	88.2667	Pass
PY17X_1239700	ATP-dependent RNA helicase DDX1, putative	DDX1	752.6	255.2	1249.9		863	72.1703	8		192	93.8084	10		4.9	2.3	0.19	11.94	7.08662e-33	3.27544e-29	0	0	255.167	1249.93	46.8667	49.3	Pass
PY17X_1437500	ribulose-phosphate 3-epimerase, putative	null	628.1	206.2	1049.9		988	68.1393	7		232	92.5185	10		5.1	2.3	0.2	12.01	3.21091e-33	1.48761e-29	0	0	206.167	1049.93	86.6333	85.5	Pass

## Sheet: Pf UIS RNA (antisense)
name	Gene Description	Gene Name	baseMean	baseMeanA (SG)	baseMeanB (OO)		Rank (SG)	Percentile (SG)	Decile (SG)		Rank (OO)	Percentile (OO)	Decile (OO)		foldChange	log2FoldChange	lfcSE	stat	PValue	PAdj	FDR	falsePos	PfSG_count_avg	PfOO_count_avg	PfSG_TIN_avg	PfOO_TIN_avg	Pass TIN?
PF3D7_0507400	subtilisin propeptide-like protein	SUB1-ProM	132.2	264.4	0		22	94.8357	10		426	0	1		0	-9.6	1.21	-7.93	2.10869e-15	9.00412e-12	0	0	264.433	0	40.8333	0	Pass
PF3D7_1235200	V-type K+-independent H+-translocating inorganic pyrophosphatase	VP2	3190.4	6352.5	28.3		2	99.5305	10		226	46.9484	5		0	-7.9	0.43	-18.56	6.33022e-77	2.72959e-73	0	0	6352.5	28.3333	53.1667	24.8	Pass
PF3D7_0516500	major facilitator superfamily domain-containing protein, putative	MFS1	351	692.9	9.1		6	98.5915	10		380	10.7981	2		0	-6.2	0.44	-14.18	1.20428e-45	5.18683e-42	0	0	692.933	9.06667	60.7	16.5667	Pass
PF3D7_1347200	nucleoside transporter 1	NT1	304.2	593.3	15.2		8	98.1221	10		332	22.0657	3		0	-5.3	0.37	-14.22	6.68852e-46	2.88208e-42	0	0	593.333	15.1667	77.3667	36.6667	Pass
PF3D7_1449000	gamete egress and sporozoite traversal protein, putative	GEST	137.4	267	7.8		21	95.0704	10		393	7.74648	1		0	-5.1	0.47	-10.85	2.01122e-27	8.6422e-24	0	0	266.967	7.8	41.3667	22.0333	Pass
PF3D7_1366800	phosphatidylserine synthase, putative	null	121.3	235.4	7.2		23	94.6009	10		400	6.10329	1		0	-5	0.5	-10.16	3.08925e-24	1.32591e-20	0	0	235.433	7.2	55.1667	16.8333	Pass
PF3D7_0926400	monocarboxylate transporter, putative	null	143.1	276.5	9.6		19	95.5399	10		376	11.7371	2		0	-4.7	0.44	-10.75	6.16494e-27	2.64846e-23	0	0	276.467	9.63333	77.6667	19.9667	Pass
PF3D7_0912200	conserved protein, unknown function	null	105.2	200.4	9.9		33	92.2535	10		374	12.2066	2		0	-4.3	0.46	-9.31	1.28265e-20	5.50127e-17	0	0	200.4	9.93333	85.2333	26.0333	Pass
PF3D7_0529200	sugar transporter, putative	null	205.9	386.1	25.6		9	97.8873	10		255	40.1408	5		0.1	-3.9	0.36	-10.89	1.34892e-27	5.79764e-24	0	0	386.1	25.6333	41.4	31.4	Pass
PF3D7_1020900	ADP-ribosylation factor	ARF1	164.4	279	49.9		18	95.7746	10		134	68.5446	7		0.2	-2.5	0.33	-7.6	3.05524e-14	1.30275e-10	0	0	279.033	49.8667	73.4	76.8	Pass
PF3D7_1475800	conserved Plasmodium protein, unknown function	null	674.8	1130.3	219.3		4	99.061	10		20	95.3052	10		0.2	-2.4	0.31	-7.73	1.03686e-14	4.4243e-11	0	0	1130.33	219.333	49.7333	47.9333	Pass
PF3D7_0723300	conserved protein, unknown function	null	193.6	323.5	63.8		12	97.1831	10		92	78.4038	8		0.2	-2.3	0.91	-2.56	0.0103522	0.999852	0.0391	27	323.467	63.7667	54.8	34.5667	Pass
PF3D7_1335900	thrombospondin-related anonymous protein	TRAP	628	1046.2	209.8		5	98.8263	10		22	94.8357	10		0.2	-2.3	0.48	-4.78	1.7305e-06	0.0071089	0	0	1046.23	209.833	56	52.3	Pass
PF3D7_0407500	mitochondrial carrier protein, putative	null	230.3	384.6	75.9		10	97.6526	10		79	81.4554	9		0.2	-2.3	0.35	-6.64	3.14548e-11	1.3296e-07	0	0	384.6	75.9333	79.2	65.2667	Pass

## Sheet: Pf UOS RNA (antisense)
name	Gene Description	Gene Name	baseMean	baseMeanA (SG)	baseMeanB (OO)		Rank (SG)	Percentile (SG)	Decile (SG)		Rank (OO)	Percentile (OO)	Decile (OO)		foldChange	log2FoldChange	lfcSE	stat	PValue	PAdj	FDR	falsePos	PfSG_count_avg	PfOO_count_avg	PfSG_TIN_avg	PfOO_TIN_avg	Pass TIN?
PF3D7_0414500	RNA-binding protein, putative	null	113.4	0.4	226.5		411	3.52113	1		18	95.7746	10		691.2	9.4	1.08	8.72	2.66457e-18	1.14017e-14	0	0	0.4	226.467	6.73333	56.1333	Pass
PF3D7_1365800	conserved Plasmodium protein, unknown function	null	78.1	0.9	155.2		409	3.99061	1		30	92.9577	10		161.5	7.3	0.67	11	3.81081e-28	1.63827e-24	0	0	0.933333	155.2	18.8333	52.9667	Pass
PF3D7_1132200	T-complex protein 1 subunit alpha	TCP1	64.8	1.2	128.4		407	4.46009	1		39	90.8451	10		100.8	6.7	0.73	9.12	7.79761e-20	3.34205e-16	0	0	1.2	128.367	12.4	40.3333	Pass
PF3D7_1411100	conserved Plasmodium membrane protein, unknown function	null	65.9	1.6	130.1		405	4.92958	1		37	91.3146	10		89.1	6.5	0.57	11.27	1.93417e-29	8.31691e-26	0	0	1.56667	130.133	26.9	78.7333	Pass
PF3D7_0709000	chloroquine resistance transporter	CRT	166.2	3.6	328.7		382	10.3286	2		10	97.6526	10		84.9	6.4	0.46	13.93	4.44328e-44	1.91328e-40	0	0	3.56667	328.733	26.1333	61.3333	Pass
PF3D7_1322900	conserved protein, unknown function	null	129.8	3.7	255.9		380	10.7981	2		16	96.2441	10		77.6	6.3	0.51	12.26	1.48036e-34	6.36704e-31	0	0	3.7	255.867	23.7	54.1333	Pass
PF3D7_1341300	60S ribosomal protein L18-2, putative	null	78	3.1	152.9		386	9.38967	1		32	92.4883	10		45.1	5.5	0.54	10.22	1.69504e-24	7.27679e-21	0	0	3.1	152.867	43.1333	83.5	Pass
PF3D7_0818200	14-3-3 protein	14-3-3I	126.5	6.6	246.3		375	11.9718	2		17	96.0094	10		36.3	5.2	0.62	8.33	8.13816e-17	3.47825e-13	0	0	6.63333	246.333	53.3333	58.8333	Pass
PF3D7_0914700	major facilitator superfamily-related transporter, putative	MFR4	82.4	11.4	153.4		355	16.6667	2		31	92.723	10		13.4	3.7	0.41	9.06	1.34066e-19	5.74207e-16	0	0	11.3667	153.433	39.8333	45.7667	Pass
PF3D7_0829800	non-coding RNA	null	479.8	92.2	867.4		73	82.8638	9		4	99.061	10		9.3	3.2	0.35	9.28	1.77601e-20	7.61555e-17	0	0	92.2333	867.367	59.2667	55.5667	Pass
PF3D7_0525700	conserved protein, unknown function	null	147.4	33.5	261.3		217	49.061	5		14	96.7136	10		7.7	2.9	0.32	9.05	1.37782e-19	5.89981e-16	0	0	33.5333	261.333	45	49.6667	Pass
PF3D7_1407100	rRNA 2'-O-methyltransferase fibrillarin, putative	NOP1	132	42	222.1		172	59.6244	6		19	95.5399	10		5.2	2.4	0.43	5.54	3.00212e-08	0.000125098	0	0	42	222.1	74.6333	64.2333	Pass
PF3D7_0623000	chorismate synthase	CS	154.6	51	258.3		138	67.6056	7		15	96.4789	10		5	2.3	0.36	6.49	8.64051e-11	3.64716e-07	0	0	51	258.267	43.5333	55.2333	Pass
PF3D7_0112700	28S ribosomal RNA	null	108.9	37.6	180.2		191	55.1643	6		27	93.662	10		4.8	2.3	0.42	5.47	4.59369e-08	0.000191098	0	0	37.5667	180.233	42.9667	26.2333	Pass

## Sheet: Py UIS RNA (antisense)
name	Gene Description	Gene Name	baseMean	baseMeanA	baseMeanB		Rank (SG)	Percentile (SG)	Decile (SG)		Rank (OO)	Percentile (OO)	Decile (OO)		foldChange	log2FoldChange	lfcSE	stat	PValue	PAdj	FDR	falsePos	PSG_count_avg	PyOO_count_avg	PySG_TIN_avg	PyOO_TIN_avg	Pass TIN?
PY17X_0502200	early transcribed membrane protein	UIS4	3114	6223.9	4.2		3	99.5161	10		600	3.22581	1		0	-10.5	0.45	-23.25	1.37338e-119	6.31204e-116	0	0	6223.87	4.23333	49.6	28.7333	Pass
PY17X_1354300	conserved Plasmodium protein, unknown function	null	229.4	457.4	1.4		10	98.3871	10		614	0.967742	1		0	-8.3	0.75	-11.06	1.93949e-28	8.86347e-25	0	0	457.433	1.4	73.2667	10.2	Pass
PY17X_0307800	monocarboxylate transporter, putative	null	85.3	166.1	4.6		38	93.871	10		598	3.54839	1		0	-5.2	0.5	-10.35	4.25965e-25	1.9424e-21	0	0	166.1	4.56667	81.0333	13.5667	Pass
PY17X_0619000	conserved Plasmodium protein, unknown function	null	61.6	120.1	3.1		61	90.1613	10		603	2.74194	1		0	-5.2	0.59	-8.88	6.94735e-19	3.14993e-15	0	0	120.133	3.1	72.8333	10.3333	Pass
PY17X_0101400	conserved rodent malaria protein, unknown function	null	226.6	439.7	13.3		11	98.2258	10		538	13.2258	2		0	-5	0.34	-14.9	3.47325e-50	1.59491e-46	0	0	439.733	13.3333	61.5	65.2333	Pass
PY17X_1402400	protein UIS3	UIS3	73.5	141.3	5.7		46	92.5806	10		591	4.67742	1		0	-4.6	0.49	-9.49	2.26051e-21	1.02808e-17	0	0	141.267	5.7	61.9333	38.6333	Pass
PY17X_0516200	MORN repeat-containing protein 1, putative	MORN1	115.9	218.4	13.4		28	95.4839	10		536	13.5484	2		0.1	-4	0.34	-11.75	6.84962e-32	3.13302e-28	0	0	218.367	13.3667	85.9667	30.4	Pass
PY17X_0415400	conserved Plasmodium protein, unknown function	null	69.8	127	12.6		52	91.6129	10		543	12.4194	2		0.1	-3.3	0.42	-7.99	1.40032e-15	6.31825e-12	0	0	126.967	12.5667	67.3667	21.9	Pass
PY17X_0712100	heat shock protein 70, putative	HSP70	363.6	651.1	76		5	99.1935	10		122	80.3226	9		0.1	-3.1	0.22	-13.81	2.15272e-43	9.87453e-40	0	0	651.067	76.0333	40.8667	40.6	Pass
PY17X_1008900	actin-like protein, putative	ALP5b	327.2	583.3	71.2		7	98.871	10		129	79.1935	8		0.1	-3	0.22	-13.88	8.55832e-44	3.92656e-40	0	0	583.3	71.1667	57.4	48.8	Pass
PY17X_1434600	cell traversal protein for ookinetes and sporozoites	CelTOS	154.9	267.9	41.9		23	96.2903	10		228	63.2258	7		0.2	-2.7	0.35	-7.7	1.32347e-14	5.95694e-11	0	0	267.933	41.8667	69.7667	72.6667	Pass
PY17X_0214300	conserved Plasmodium protein, unknown function	null	108.6	185.6	31.6		32	94.8387	10		312	49.6774	5		0.2	-2.5	0.34	-7.5	6.42597e-14	2.88783e-10	0	0	185.633	31.6333	49.7667	14	Pass
PY17X_0836200	conserved Plasmodium protein, unknown function	null	91.8	156.7	26.9		43	93.0645	10		376	39.3548	4		0.2	-2.5	0.34	-7.55	4.27656e-14	1.92274e-10	0	0	156.667	26.8667	85.1667	84.5667	Pass
PY17X_0912300	sporozoite surface protein essential for liver stage development, putative	SPELD	80.5	137.7	23.3		49	92.0968	10		428	30.9677	4		0.2	-2.5	0.35	-7.18	6.90732e-13	3.09655e-09	0	0	137.667	23.3333	77.0667	76.8667	Pass
PY17X_0217100	PIR protein	null	119.5	197.9	41.1		30	95.1613	10		231	62.7419	7		0.2	-2.3	0.31	-7.17	7.53771e-13	3.37689e-09	0	0	197.9	41.0667	50.6	34.9333	Pass

## Sheet: Py UOS RNA (antisense)
name	Gene Description	Gene Name	baseMean	baseMeanA	baseMeanB		Rank (SG)	Percentile (SG)	Decile (SG)		Rank (OO)	Percentile (OO)	Decile (OO)		foldChange	log2FoldChange	lfcSE	stat	PValue	PAdj	FDR	falsePos	PSG_count_avg	PyOO_count_avg	PySG_TIN_avg	PyOO_TIN_avg	Pass TIN?
PY17X_1123300	chorismate synthase, putative	CS	72.6	0.2	144.9		602	2.90323	1		55	91.129	10		305.6	8.3	1.01	8.17	3.14553e-16	1.42178e-12	0	0	0.233333	144.9	0	56.9	Pass
PY17X_0701100	Plasmodium exported protein, unknown function	null	124.8	1.7	248		572	7.74194	1		25	95.9677	10		110.1	6.8	0.54	12.45	1.41875e-35	6.49646e-32	0	0	1.66667	248	12.5667	70.2333	Pass
PY17X_0712600	rRNA-processing protein FCF1, putative	FCF1	155.8	4.4	307.2		535	13.7097	2		20	96.7742	10		90.8	6.5	0.46	14.1	3.81395e-45	1.7506e-41	0	0	4.36667	307.233	28.5667	82.1667	Pass
PY17X_0811000	DNA replication complex GINS protein, putative	null	84.2	1.9	166.4		567	8.54839	1		46	92.5806	10		79	6.3	0.58	10.96	6.13807e-28	2.80387e-24	0	0	1.93333	166.433	7.83333	58.7	Pass
PY17X_0420500	alpha tubulin 1	null	70.6	2.6	138.7		559	9.83871	1		60	90.3226	10		52.4	5.7	0.56	10.21	1.80702e-24	8.23457e-21	0	0	2.6	138.667	0	42	Pass
PY17X_1462500	signal recognition particle receptor subunit beta, putative	SRPRB	72.4	2.7	142.1		556	10.3226	2		57	90.8065	10		48	5.6	0.53	10.63	2.27067e-26	1.03679e-22	0	0	2.66667	142.133	22.3667	59.7667	Pass
PY17X_0508700	HORMA domain protein, putative	null	108.3	5.4	211.1		526	15.1613	2		35	94.3548	10		41.9	5.4	0.42	12.92	3.38492e-38	1.55063e-34	0	0	5.4	211.1	26.7	83.5333	Pass
PY17X_0604000	trimethylguanosine synthase, putative	TGS1	77.9	5.9	150		523	15.6452	2		51	91.7742	10		25	4.6	0.85	5.45	5.11748e-08	0.000221638	0	0	5.9	149.967	13.7333	49.8333	Pass
PY17X_0839000	cAMP-dependent protein kinase catalytic subunit, putative	PKAc	202	25.1	378.8		327	47.2581	5		15	97.5806	10		16.4	4	0.31	13.2	8.21775e-40	3.7662e-36	0	0	25.1	378.833	43.3	55.5	Pass
PY17X_0412900	glycogen synthase kinase 3, putative	GSK3	148.3	21.9	274.6		373	39.8387	4		22	96.4516	10		13.5	3.8	0.3	12.44	1.51908e-35	6.95436e-32	0	0	21.9333	274.567	32.3	49.3333	Pass
PY17X_1360700	V-type proton ATPase subunit D, putative	null	85	11.7	158.3		480	22.5806	3		48	92.2581	10		13.2	3.7	0.37	10.02	1.19696e-23	5.44976e-20	0	0	11.6667	158.3	42.0333	73.5333	Pass
PY17X_0307300	transporter, putative	null	290.4	53.5	527.3		149	75.9677	8		6	99.0323	10		10.1	3.3	0.24	14.14	2.15611e-45	9.89869e-42	0	0	53.5333	527.267	33.4333	51.4667	Pass
PY17X_0611900	GPI mannosyltransferase 1, putative	PIGM	125.6	25.5	225.7		319	48.5484	5		32	94.8387	10		9.3	3.2	0.29	10.99	4.17987e-28	1.90978e-24	0	0	25.5	225.733	51.9	82.1667	Pass
PY17X_0714600	EF-hand calcium-binding domain-containing protein, putative	null	102.7	18.9	186.5		416	32.9032	4		40	93.5484	10		9.3	3.2	0.34	9.45	3.40746e-21	1.54903e-17	0	0	18.9333	186.533	35.2	78.7	Pass
PY17X_0822400	cytochrome b5, putative	null	80.1	17.3	142.9		433	30.1613	4		56	90.9677	10		8.4	3.1	0.35	8.89	6.02032e-19	2.73022e-15	0	0	17.2667	142.933	9.6	43.4333	Pass
PY17X_0714500	small heat shock protein HSP20, putative	HSP20	78.8	16.3	141.2		443	28.5484	3		59	90.4839	10		8.5	3.1	0.38	8.14	4.09191e-16	1.84831e-12	0	0	16.3333	141.167	54.7333	66.9333	Pass
PY17X_1310300	TRAP-like protein	TREP	135.8	31.1	240.4		260	58.0645	6		27	95.6452	10		7.8	3	0.28	10.46	1.30877e-25	5.9706e-22	0	0	31.1	240.433	20.6667	45.1333	Pass
PY17X_1453800	S-adenosyl-methyltransferase, putative	null	82.1	18.3	145.8		424	31.6129	4		54	91.2903	10		7.9	3	0.33	8.94	4.01833e-19	1.82272e-15	0	0	18.3333	145.833	24.2333	41.6333	Pass
PY17X_0405000	EH domain-containing protein, putative	EHD	246	58.6	433.3		134	78.3871	8		10	98.3871	10		7.7	2.9	0.27	10.81	2.94825e-27	1.34647e-23	0	0	58.5667	433.333	36.7333	47.4	Pass
PY17X_1124200	ribonuclease H2 subunit A, putative	null	102.4	24	180.7		338	45.4839	5		42	93.2258	10		7	2.8	0.37	7.52	5.55236e-14	2.49579e-10	0	0	24.0333	180.733	51.1333	62.9	Pass
PY17X_1243800	inner membrane complex protein 1g, putative	IMC1g	78.3	20.8	135.8		398	35.8065	4		61	90.1613	10		6.6	2.7	0.35	7.87	3.42175e-15	1.54115e-11	0	0	20.7667	135.767	31.9667	44.1	Pass
PY17X_1243900	NIMA related kinase 2	NEK2	108.9	35	182.8		217	65	7		41	93.3871	10		5.5	2.5	0.31	7.89	3.09297e-15	1.39339e-11	0	0	34.9667	182.8	36.3667	52.6667	Pass
PY17X_1411000	RNA-binding protein, putative	null	104	33.6	174.4		231	62.7419	7		44	92.9032	10		5.3	2.4	0.35	6.91	4.99615e-12	2.22978e-08	0	0	33.6333	174.367	60.8	66.2333	Pass
PY17X_0908600	EELM2 domain-containing protein, putative	null	164	56.1	271.9		141	77.2581	8		23	96.2903	10		5	2.3	0.28	8.23	1.87075e-16	8.45764e-13	0	0	56.1	271.933	61.3	63.7	Pass
