# Supplementary material for: Addendum: Transcriptomics and proteomics reveal two waves of translational repression during the maturation of malaria parasite sporozoites
Source: Nat Commun. 2022 Jan 6;13:283. doi: 10.1038/s41467-021-27767-7 (PMC8738726; doi:10.1038/s41467-021-27767-7)
Supplement: Supplementary file 5 — Supplementary Data 4 [file 41467_2021_27767_MOESM5_ESM.xlsx]

## Sheet: Pf 10xUp sg>oo, deciles 7-9
name	Gene Description	Gene Name	baseMean	baseMeanA (SG)	baseMeanB (OO)		Rank (SG)	Percentile (SG)	Decile (SG)		Rank (OO)	Percentile (OO)	Decile (OO)		foldChange	log2FoldChange	lfcSE	stat	PValue	PAdj	FDR	falsePos	PfSG_count_avg	PfOO_count_avg	PfSG_TIN_avg	PfOO_TIN_avg	Pass TIN?
PF3D7_1201300	liver stage associated protein 1	LSAP1	290.1	578.6	1.5		561	78.9414	8		2653	0.412913	1		0	-8.5	0.88	-9.67	4.20006e-22	2.03367e-18	0	0	578.6	1.53333	82.3667	13.2667	Pass
PF3D7_0506300	conserved protein, unknown function	null	132.8	264.9	0.8		890	66.5916	7		2657	0.262763	1		0	-7.9	1.04	-7.61	2.71115e-14	1.23493e-10	0	0	264.9	0.766667	73	4.33333	Pass
PF3D7_0901500	rifin	RIF	312.4	619.1	5.7		532	80.03	9		2614	1.87688	1		0	-6.7	0.53	-12.67	8.4807e-37	4.26494e-33	0	0	619.1	5.7	75.0333	23.5	Pass
PF3D7_1201400	Plasmodium exported protein, unknown function	null	196.6	388.7	4.5		712	73.2733	8		2632	1.2012	1		0	-6.6	0.6	-11.04	2.53693e-28	1.25679e-24	0	0	388.667	4.53333	51.2	6.03333	Pass
PF3D7_0702100	Plasmodium exported protein (PHISTb), unknown function, pseudogene	null	99.9	196.9	2.9		1023	61.5991	7		2644	0.750751	1		0	-6.4	0.83	-7.69	1.44509e-14	6.6084e-11	0	0	196.867	2.9	51.8333	5.46667	Pass
PF3D7_0902900	conserved Plasmodium protein, unknown function	null	687	1356	17.9		319	88.0255	9		2428	8.85886	1		0	-6.2	0.44	-14.01	1.36542e-44	6.93768e-41	0	0	1356.03	17.9	80.3333	75.0667	Pass
PF3D7_1311600	conserved Plasmodium protein, unknown function	null	735.9	1449.9	21.8		300	88.7387	9		2356	11.5616	2		0	-6.1	0.35	-17.4	7.65238e-68	3.91725e-64	0	0	1449.9	21.8	89.2	38.8	Pass
PF3D7_0206900	merozoite surface protein 5	MSP5	408.2	801.5	14.9		449	83.1456	9		2478	6.98198	1		0	-5.6	0.43	-13.01	1.09463e-38	5.51805e-35	0	0	801.533	14.9	65.1	37.3333	Pass
PF3D7_0218300	rRNA methyltransferase, putative	null	187.6	367.4	7.7		750	71.8468	8		2589	2.81532	1		0	-5.6	0.47	-11.82	2.96565e-32	1.48104e-28	0	0	367.433	7.73333	76.5333	26.2	Pass
PF3D7_1339300	conserved protein, unknown function	null	480.4	934.4	26.4		403	84.8724	9		2244	15.7658	2		0	-5.1	0.35	-14.81	1.31172e-49	6.68061e-46	0	0	934.433	26.4333	87.3	57.6333	Pass
PF3D7_0935600	gametocytogenesis-implicated protein	GIG	328.2	636.4	19.9		521	80.4429	9		2409	9.57207	1		0	-5.1	0.45	-11.31	1.12845e-29	5.60501e-26	0	0	636.367	19.9333	62.3	32.1667	Pass
PF3D7_0403800	alpha/beta hydrolase, putative	null	225.1	432.8	17.4		678	74.5495	8		2435	8.5961	1		0	-4.8	0.39	-12.13	7.6058e-34	3.81127e-30	0	0	432.767	17.4	68.6667	21.2667	Pass
PF3D7_0507300	subtilisin-like ookinete protein SOPT	SOPT	625	1203.6	46.4		341	87.1997	9		1857	30.2928	4		0	-4.7	0.28	-16.73	7.87403e-63	4.02599e-59	0	0	1203.63	46.3667	42.4333	22.2667	Pass
PF3D7_0902800	serine repeat antigen 9	SERA9	451.1	868.9	33.3		420	84.2342	9		2088	21.6216	3		0	-4.7	0.32	-14.97	1.09185e-50	5.56517e-47	0	0	868.867	33.2667	53.2333	22.2	Pass
PF3D7_0304900	conserved protein, unknown function	null	271.7	522.6	20.8		605	77.2898	8		2385	10.473	2		0	-4.6	0.35	-13.2	8.30283e-40	4.19542e-36	0	0	522.6	20.8333	71.1667	54.4667	Pass
PF3D7_1031400	OTU-like cysteine protease	OTU	165.2	317.8	12.6		813	69.482	7		2518	5.48048	1		0	-4.6	0.39	-11.58	5.06603e-31	2.52187e-27	0	0	317.767	12.6	62	19.4	Pass
PF3D7_1415200	DNA-directed RNA polymerases I and III subunit RPAC2, putative	null	101.6	193.5	9.7		1032	61.2613	7		2564	3.75375	1		0	-4.4	0.52	-8.38	5.26622e-17	2.46617e-13	0	0	193.5	9.73333	76.0667	67.4667	Pass
PF3D7_1415100	conserved protein, unknown function	null	249.6	474.8	24.4		637	76.0886	8		2292	13.964	2		0	-4.3	0.39	-11.24	2.54844e-29	1.26504e-25	0	0	474.8	24.4	87.2333	41.3	Pass
PF3D7_0625100	sphingomyelin synthase 2, putative	SMS2	222.7	425.3	20.1		684	74.3243	8		2401	9.87237	1		0	-4.3	0.43	-10.01	1.40677e-23	6.84958e-20	0	0	425.267	20.1	84.4	40	Pass
PF3D7_1362600	conserved protein, unknown function	null	253.2	478.4	28		634	76.2012	8		2208	17.1171	2		0.1	-4.2	0.33	-12.72	4.82967e-37	2.42933e-33	0	0	478.4	28	74.0667	55.8667	Pass
PF3D7_1231000	conserved Plasmodium protein, unknown function	null	164.4	311.6	17.1		818	69.2943	7		2439	8.44595	1		0.1	-4.2	0.38	-11.13	8.77432e-29	4.35294e-25	0	0	311.6	17.1333	78.6667	26.2667	Pass
PF3D7_1333200	ubiquitin-activating enzyme	UBA1	698.1	1317.3	78.9		324	87.8378	9		1522	42.8679	5		0.1	-4.1	0.3	-13.44	3.68219e-41	1.8654e-37	0	0	1317.3	78.8667	49.6333	28.3333	Pass
PF3D7_0903400	ATP-dependent RNA helicase DDX60, putative	DDX60	461.8	873.3	50.4		418	84.3093	9		1812	31.982	4		0.1	-4.1	0.31	-13.28	2.83613e-40	1.43508e-36	0	0	873.333	50.3667	65.7333	25.2667	Pass
PF3D7_0828200	leucine--tRNA ligase, putative	null	283.1	535	31.2		596	77.6276	8		2135	19.8574	2		0.1	-4.1	0.36	-11.63	2.8644e-31	1.42647e-27	0	0	535.033	31.1667	66.5667	22.6	Pass
PF3D7_0912100	zinc finger protein, putative	null	381.7	719	44.6		488	81.6817	9		1902	28.6036	3		0.1	-4	0.29	-13.66	1.79605e-42	9.11138e-39	0	0	718.967	44.5667	52.2333	35.3667	Pass
PF3D7_1325800	conserved Plasmodium protein, unknown function	null	465.7	874.2	57.3		417	84.3468	9		1732	34.985	4		0.1	-3.9	0.36	-10.78	4.24859e-27	2.0988e-23	0	0	874.167	57.2667	73.6333	37.9667	Pass
PF3D7_1342900	AP2 domain transcription factor, putative	ApiAP2	471.3	881.1	61.4		415	84.4219	9		1682	36.8619	4		0.1	-3.8	0.33	-11.48	1.65247e-30	8.21775e-27	0	0	881.133	61.4333	52.5	16.2667	Pass
PF3D7_1004800	ADP/ATP carrier protein, putative	null	133.9	250.4	17.4		914	65.6907	7		2436	8.55856	1		0.1	-3.8	0.37	-10.28	8.52568e-25	4.17588e-21	0	0	250.433	17.3667	83.2667	56.6	Pass
PF3D7_0626500	conserved Plasmodium protein, unknown function	null	101.2	188.4	14		1046	60.7357	7		2494	6.38138	1		0.1	-3.8	0.44	-8.53	1.44369e-17	6.78967e-14	0	0	188.4	14.0333	41	6.33333	Pass
PF3D7_1327500	conserved protein, unknown function	null	98.4	183.8	13		1057	60.3228	7		2512	5.70571	1		0.1	-3.8	0.47	-8.01	1.13839e-15	5.26276e-12	0	0	183.767	13	85.7	26.8667	Pass
PF3D7_1331100	DNA polymerase theta, putative	POLQ	532.8	989.2	76.4		388	85.4354	9		1546	41.967	5		0.1	-3.7	0.27	-13.72	7.39593e-43	3.75344e-39	0	0	989.167	76.4	58.0333	33.7	Pass
PF3D7_1351000	phosphatidylinositol transfer protein, putative	null	373.1	693.7	52.5		496	81.3814	9		1785	32.9955	4		0.1	-3.7	0.27	-13.88	8.64714e-44	4.39015e-40	0	0	693.667	52.4667	60.3	26.8333	Pass
PF3D7_0920000	elongation of fatty acids protein, putative	ELO3	303.8	563.6	44.1		574	78.4535	8		1911	28.2658	3		0.1	-3.7	0.31	-11.73	8.65794e-32	4.31771e-28	0	0	563.567	44.1	83.4667	52.1667	Pass
PF3D7_0614800	endonuclease III-like protein 1, putative	NTHL1	167.2	310.1	24.3		821	69.1817	7		2296	13.8138	2		0.1	-3.7	0.38	-9.8	1.07367e-22	5.20944e-19	0	0	310.067	24.3333	53.7333	37.5	Pass
PF3D7_0619200	conserved Plasmodium protein, unknown function	null	637.2	1179.9	94.4		348	86.9369	9		1402	47.3724	5		0.1	-3.6	0.28	-13.1	3.27501e-39	1.6529e-35	0	0	1179.87	94.4333	50.0667	37.4333	Pass
PF3D7_0717300	transcription initiation factor IIE subunit alpha, putative	null	380.9	701.3	60.5		493	81.494	9		1693	36.4489	4		0.1	-3.6	0.32	-11.06	1.91821e-28	9.50474e-25	0	0	701.267	60.5	57.5667	42.1	Pass
PF3D7_1331200	conserved Plasmodium protein, unknown function	null	152.8	283.8	21.7		856	67.8679	7		2358	11.4865	2		0.1	-3.6	0.4	-9.21	3.2188e-20	1.54309e-16	0	0	283.767	21.7333	85	43.2667	Pass
PF3D7_0317200	cdc2-related protein kinase 4	CRK4	681.7	1250.6	112.8		336	87.3874	9		1277	52.0646	6		0.1	-3.5	0.37	-9.33	1.08217e-20	5.20092e-17	0	0	1250.57	112.833	61.2333	37.2667	Pass
PF3D7_1331000	protein kinase, putative	null	523.7	961.7	85.7		397	85.0976	9		1458	45.2703	5		0.1	-3.5	0.26	-13.36	1.08134e-40	5.47376e-37	0	0	961.733	85.6667	81.5333	63.4333	Pass
PF3D7_0813500	PUB domain-containing protein, putative	null	179	328.4	29.5		796	70.1201	8		2171	18.506	2		0.1	-3.5	0.34	-10.49	9.23599e-26	4.54596e-22	0	0	328.433	29.5	57.6667	40.6333	Pass
PF3D7_0529300	apicoplast TIC22 protein	TIC22	117.8	217.2	18.4		969	63.6261	7		2424	9.00901	1		0.1	-3.5	0.4	-8.87	7.47526e-19	3.55822e-15	0	0	217.167	18.4333	80.2667	60.6333	Pass
PF3D7_0109500	N-acetyltransferase, GNAT family, putative	null	600.3	1097.1	103.4		365	86.2988	9		1340	49.6997	5		0.1	-3.4	0.28	-12.1	1.01358e-33	5.076e-30	0	0	1097.1	103.433	64.8	70.2	Pass
PF3D7_1446300	conserved Plasmodium membrane protein, unknown function	null	115.8	211.7	20		990	62.8378	7		2405	9.72222	1		0.1	-3.4	0.39	-8.72	2.76875e-18	1.31211e-14	0	0	211.667	20	78.7	23.5333	Pass
PF3D7_1337500	conserved Plasmodium protein, unknown function	null	100.1	183.3	16.8		1058	60.2853	7		2443	8.2958	1		0.1	-3.4	0.39	-8.84	9.51411e-19	4.52301e-15	0	0	183.333	16.8333	40.5	7.13333	Pass
PF3D7_1410900	ribosome maturation protein SBDS, putative	null	99.6	182.5	16.6		1061	60.1727	7		2448	8.10811	1		0.1	-3.4	0.38	-8.94	4.01061e-19	1.91306e-15	0	0	182.533	16.6	68.8333	38.9333	Pass
PF3D7_1412900	ubiquitin-conjugating enzyme E2, putative	null	689.1	1248.5	129.6		337	87.3498	9		1210	54.5796	6		0.1	-3.3	0.39	-8.5	1.95585e-17	9.19053e-14	0	0	1248.5	129.6	75.4333	69.5	Pass
PF3D7_0903000	conserved protein, unknown function	null	138.1	250.8	25.3		912	65.7658	7		2273	14.6772	2		0.1	-3.3	0.38	-8.69	3.61619e-18	1.7101e-14	0	0	250.833	25.3333	64.3667	40.4667	Pass

## Sheet: Py 10xUp sg>oo, deciles 7-9
name	Gene Description	Gene Name	baseMean	baseMeanA (SG)	baseMeanB (OO)		Rank (SG)	Percentile (SG)	Decile (SG)		Rank (OO)	Percentile (OO)	Decile (OO)		foldChange	log2FoldChange	lfcSE	stat	PValue	PAdj	FDR	falsePos	PySG_count_avg	PyOO_count_avg	PySG_TIN_avg	PyOO_TIN_avg	Pass TIN?
PY17X_0502300	DNA polymerase delta catalytic subunit, putative	null	375.7	742.6	8.8		365	88.2296	9		3005	3.09578	1		0	-6.4	0.38	-16.69	1.67392e-62	8.16538e-59	0	0	742.633	8.76667	73.7333	10.4667	Pass
PY17X_1459800	glucose inhibited division protein a homologue, putative	null	343.5	676.3	10.6		394	87.2944	9		2974	4.09545	1		0	-6	0.35	-16.96	1.70394e-64	8.32374e-61	0	0	676.3	10.6333	74.4667	20.1667	Pass
PY17X_0102400	zinc finger protein, putative	null	185.8	365.2	6.4		663	78.6198	8		3040	1.96711	1		0	-5.9	0.45	-13.18	1.21889e-39	5.7556e-36	0	0	365.233	6.4	75.2	6.5	Pass
PY17X_1338900	RNA 3'-terminal phosphate cyclase-like protein, putative	RCL1	282.6	554.1	11		480	84.5211	9		2966	4.35343	1		0	-5.6	0.36	-15.83	1.97287e-56	9.56645e-53	0	0	554.133	11.0333	73.3333	25.5	Pass
PY17X_1113100	conserved Plasmodium protein, unknown function	null	196.3	384.9	7.8		640	79.3615	8		3019	2.64431	1		0	-5.6	0.4	-14.1	3.91e-45	1.87015e-41	0	0	384.867	7.83333	91.3	33.2333	Pass
PY17X_0904500	conserved Plasmodium protein, unknown function	null	154.4	302.4	6.3		767	75.266	8		3041	1.93486	1		0	-5.6	0.45	-12.54	4.56107e-36	2.13458e-32	0	0	302.367	6.33333	84.3667	31.2333	Pass
PY17X_0826500	conserved protein, unknown function	null	71.6	139.8	3.4		1223	60.5611	7		3080	0.677201	1		0	-5.4	0.6	-9.04	1.52866e-19	6.54419e-16	0	0	139.767	3.43333	80.7667	21.1667	Pass
PY17X_1232200	nucleolar protein 10, putative	NOL10	105.1	205	5.1		989	68.1071	7		3058	1.38665	1		0	-5.3	0.49	-10.85	2.08505e-27	9.41818e-24	0	0	205.033	5.1	78.2333	13.5333	Pass
PY17X_0415300	RING finger protein RNF1, putative	RNF1	403.4	785.3	21.4		349	88.7456	9		2744	11.5124	2		0	-5.2	0.28	-18.85	3.09503e-79	1.51966e-75	0	0	785.333	21.4	89.0333	22.9333	Pass
PY17X_1404400	conserved Plasmodium protein, unknown function	null	75.7	147.3	4		1196	61.4318	7		3071	0.96743	1		0	-5.1	0.55	-9.34	9.64991e-21	4.17552e-17	0	0	147.333	4.03333	85.4333	22.3	Pass
PY17X_1140100	conserved Plasmodium protein, unknown function	null	229.2	445.1	13.4		571	81.5866	9		2918	5.90132	1		0	-5	0.36	-14.08	5.15483e-45	2.46452e-41	0	0	445.067	13.3667	75.5333	12.6333	Pass
PY17X_1341700	conserved Plasmodium protein, unknown function	null	224.9	436	13.7		582	81.2319	9		2915	5.99807	1		0	-5	0.34	-14.73	3.91247e-49	1.88111e-45	0	0	436	13.7	83.4333	27.8333	Pass
PY17X_1404300	CorA-like Mg2+ transporter protein, putative	MIT2	98.1	190.3	5.9		1034	66.6559	7		3048	1.70913	1		0	-5	0.47	-10.63	2.15815e-26	9.7052e-23	0	0	190.333	5.9	82.3333	15.2	Pass
PY17X_0838300	TFIIH basal transcription factor complex helicase XPD subunit, putative	XPD	224	433.8	14.2		585	81.1351	9		2904	6.35279	1		0	-4.9	0.69	-7.17	7.51301e-13	2.96839e-09	0	0	433.8	14.2	71.5	15.2667	Pass
PY17X_1358100	conserved protein, unknown function	null	82.8	160.1	5.5		1148	62.9797	7		3053	1.54789	1		0	-4.9	0.5	-9.85	6.87141e-23	3.02273e-19	0	0	160.067	5.46667	79.2667	18.5667	Pass
PY17X_0618900	conserved Plasmodium protein, unknown function	null	434.2	837.7	30.8		333	89.2615	9		2467	20.445	3		0	-4.8	0.26	-18.33	4.3689e-75	2.14251e-71	0	0	837.667	30.8	70.7	28	Pass
PY17X_1402800	ATP-dependent RNA helicase DHR1, putative	null	149	287.4	10.6		801	74.1696	8		2975	4.06321	1		0	-4.8	0.85	-5.57	2.47786e-08	8.66012e-05	0	0	287.433	10.6	68.2667	6.33333	Pass
PY17X_0904600	conserved Plasmodium protein, unknown function	null	81.7	157.7	5.6		1154	62.7862	7		3052	1.58014	1		0	-4.8	0.5	-9.69	3.37835e-22	1.47803e-18	0	0	157.733	5.6	65.0333	7.43333	Pass
PY17X_1119800	acyl-CoA synthetase, putative	ACS12	76.7	148	5.5		1195	61.464	7		3054	1.51564	1		0	-4.8	0.49	-9.65	4.781e-22	2.0893e-18	0	0	147.967	5.5	60.7	6.66667	Pass
PY17X_1460600	translation machinery-associated protein 46, putative	null	320.3	616.2	24.3		433	86.0368	9		2653	14.447	2		0	-4.7	0.29	-16.26	2.04638e-59	9.95155e-56	0	0	616.233	24.2667	85.4667	52.2667	Pass
PY17X_1332300	zinc finger protein, putative	null	185.4	355.5	15.3		672	78.3296	8		2877	7.22348	1		0	-4.6	0.34	-13.28	2.93864e-40	1.39057e-36	0	0	355.5	15.3333	80.3333	39.1667	Pass
PY17X_1109300	conserved protein, unknown function	null	119.5	229.9	9.1		919	70.3644	8		2999	3.28926	1		0	-4.6	0.41	-11.43	3.00409e-30	1.37587e-26	0	0	229.867	9.13333	82.6	36.4667	Pass
PY17X_0838200	histidine--tRNA ligase, putative	null	92.2	177.4	7		1085	65.0113	7		3029	2.32183	1		0	-4.6	0.45	-10.43	1.87749e-25	8.39799e-22	0	0	177.4	7	67.8667	12.2333	Pass
PY17X_0938300	protein transport protein BOS1, putative	BOS1	88.8	170.6	7		1100	64.5276	7		3030	2.28958	1		0	-4.6	0.46	-9.98	1.89065e-23	8.34724e-20	0	0	170.567	7.03333	86.8333	26.5	Pass
PY17X_1367600	nucleoside diphosphate hydrolase, putative	null	284.4	544.8	24.1		486	84.3276	9		2663	14.1245	2		0	-4.5	0.3	-15.02	5.35791e-51	2.58358e-47	0	0	544.8	24.0667	79.1333	62.6	Pass
PY17X_1325200	large ribosomal subunit nuclear export factor, putative	UIS20	231.3	443	19.6		574	81.4898	9		2801	9.6743	1		0	-4.5	0.29	-15.24	1.8229e-52	8.80826e-49	0	0	443	19.6333	67.2	13.1333	Pass
PY17X_1204300	DnaJ protein, putative	null	77.9	149.1	6.6		1189	61.6575	7		3036	2.0961	1		0	-4.5	0.49	-9.21	3.32787e-20	1.43298e-16	0	0	149.133	6.56667	66.1333	7.13333	Pass
PY17X_1037100	multifunctional methyltransferase subunit TRM112, putative	TRM112	185.1	353.6	16.6		676	78.2006	8		2852	8.02967	1		0	-4.4	0.32	-13.56	6.96446e-42	3.30673e-38	0	0	353.633	16.5667	92.4333	68.3	Pass
PY17X_0718200	conserved Plasmodium protein, unknown function	null	75.6	144.7	6.6		1210	60.9803	7		3037	2.06385	1		0	-4.4	0.47	-9.45	3.24408e-21	1.40761e-17	0	0	144.667	6.56667	56.4	13.3333	Pass
PY17X_1242400	ribosome-interacting GTPase 1, putative	RBG1	216.8	412.8	20.7		608	80.3934	9		2774	10.545	2		0	-4.3	0.3	-14.36	9.67014e-47	4.63876e-43	0	0	412.833	20.7333	75.6333	45.3333	Pass
PY17X_1042000	zinc finger protein, putative	null	212.1	403.4	20.8		622	79.942	8		2767	10.7707	2		0.1	-4.3	0.3	-14.11	3.22452e-45	1.54261e-41	0	0	403.367	20.8333	88.9667	34.9667	Pass
PY17X_1104000	cell division control protein 6, putative	CDC6	102	194.4	9.7		1022	67.0429	7		2984	3.77298	1		0	-4.3	0.42	-10.43	1.83715e-25	8.22125e-22	0	0	194.4	9.66667	80.1	13.2	Pass
PY17X_1011800	methionine aminopeptidase 2, putative	METAP2	73	138.9	7.1		1230	60.3354	7		3026	2.41857	1		0.1	-4.3	0.46	-9.31	1.32459e-20	5.72091e-17	0	0	138.867	7.1	75.3	19.4667	Pass
PY17X_0829800	histone deacetylase 1, putative	HDAC1	398	753.7	42.2		362	88.3263	9		2198	29.1196	3		0.1	-4.2	0.26	-16.17	7.80914e-59	3.79524e-55	0	0	753.733	42.2333	78.6667	52.8	Pass
PY17X_0808000	E3 ubiquitin-protein ligase, putative	null	272.2	516	28.4		511	83.5214	9		2537	18.1877	2		0.1	-4.2	0.29	-14.4	5.56112e-47	2.66934e-43	0	0	515.967	28.3667	56.9333	22.1	Pass
PY17X_1013800	conserved Plasmodium protein, unknown function	null	198.2	376.3	20.2		658	78.781	8		2788	10.0935	2		0.1	-4.2	0.31	-13.42	4.50341e-41	2.13462e-37	0	0	376.267	20.2333	51.8	17.3	Pass
PY17X_1141600	pre-mRNA-splicing factor ATP-dependent RNA helicase PRP16, putative	PRP16	184.2	350	18.4		683	77.9748	8		2823	8.96485	1		0.1	-4.2	0.33	-12.9	4.44397e-38	2.09178e-34	0	0	350.033	18.4	72.9	19.4	Pass
PY17X_1306200	cleavage and polyadenylation specificity factor subunit 3, putative	CPSF3	154.7	293.4	16.1		787	74.6211	8		2864	7.6427	1		0.1	-4.2	0.34	-12.25	1.77886e-34	8.27881e-31	0	0	293.367	16.1333	76.5667	22.0667	Pass
PY17X_1338100	conserved Plasmodium protein, unknown function	null	112.9	214.4	11.3		966	68.8488	7		2961	4.51467	1		0.1	-4.2	0.37	-11.36	6.61607e-30	3.02355e-26	0	0	214.4	11.3333	83.1333	46.8	Pass
PY17X_0513100	palmitoyltransferase DHHC10, putative	DHHC10	115.2	217.6	12.8		954	69.2357	7		2929	5.5466	1		0.1	-4.1	0.37	-10.99	4.24036e-28	1.92385e-24	0	0	217.6	12.8333	67.9667	43.1667	Pass
PY17X_0419100	nucleoporin NUP221, putative	NUP221	394.6	742.2	46.9		366	88.1974	9		2097	32.3767	4		0.1	-4	0.24	-16.92	3.18137e-64	1.55346e-60	0	0	742.233	46.9333	64.7333	23.0333	Pass
PY17X_1430100	conserved protein, unknown function	null	372.2	700	44.4		384	87.6169	9		2152	30.603	4		0.1	-4	0.24	-16.36	3.92676e-60	1.91194e-56	0	0	699.967	44.4	86.9	40.2333	Pass
PY17X_0909500	conserved Plasmodium protein, unknown function	null	130.9	247	14.7		877	71.7188	8		2890	6.80426	1		0.1	-4	0.37	-10.93	8.6978e-28	3.94271e-24	0	0	246.967	14.7	59.7333	8.73333	Pass
PY17X_1459900	N-alpha-acetyltransferase 15, NatA auxiliary subunit, putative	null	101	189.7	12.2		1035	66.6237	7		2943	5.09513	1		0.1	-4	0.4	-9.87	5.63143e-23	2.47896e-19	0	0	189.733	12.1667	59.9333	6.36667	Pass
PY17X_1311500	pre-mRNA-splicing factor CWC24, putative	CWC24	74	139.2	8.8		1229	60.3676	7		3006	3.06353	1		0.1	-4	0.43	-9.28	1.72502e-20	7.4383e-17	0	0	139.2	8.76667	71.2	24.8	Pass
PY17X_1236300	protein AMR2, putative	null	378.1	709	47.2		381	87.7136	9		2094	32.4734	4		0.1	-3.9	0.24	-16.24	2.83827e-59	1.37969e-55	0	0	709	47.2	53.4	33.8	Pass
PY17X_1027700	rap guanine nucleotide exchange factor, putative	EPAC	371.2	695.3	47.2		387	87.5202	9		2095	32.4411	4		0.1	-3.9	0.24	-15.99	1.4424e-57	7.00286e-54	0	0	695.267	47.1667	77.1333	14.1333	Pass
PY17X_0109600	mitochondrial cardiolipin synthase, putative	CLS	158	296	20		780	74.8468	8		2792	9.96453	1		0.1	-3.9	0.33	-11.72	1.02506e-31	4.71425e-28	0	0	295.967	20.0333	80.3667	22.9333	Pass
PY17X_1416300	inositol polyphosphate kinase, putative	IPK2	142.8	268	17.6		842	72.8475	8		2839	8.44889	1		0.1	-3.9	0.32	-12.09	1.2042e-33	5.58988e-30	0	0	267.967	17.6333	58.7667	26.7667	Pass
PY17X_1411300	protein ISD11, putative	ISD11	99	185.2	12.7		1050	66.14	7		2933	5.41761	1		0.1	-3.9	0.38	-10.32	5.6111e-25	2.50367e-21	0	0	185.233	12.7	86.4	38.2667	Pass
PY17X_1305500	DNA repair metallo-beta-lactamase protein, putative	null	86.5	161.9	11		1142	63.1732	7		2967	4.32119	1		0.1	-3.9	0.41	-9.54	1.42404e-21	6.19744e-18	0	0	161.9	11.0333	78.1333	18.5667	Pass
PY17X_1342500	palmitoyltransferase DHHC5, putative	DHHC5	415.4	774.1	56.8		357	88.4876	9		1949	37.1493	4		0.1	-3.8	0.25	-15.26	1.40664e-52	6.79968e-49	0	0	774.067	56.7667	84.3667	58.2	Pass
PY17X_1353300	U3 small nucleolar RNA-associated protein 4, putative	UTP4	337.6	630.8	44.2		423	86.3592	9		2155	30.5063	4		0.1	-3.8	0.26	-14.85	6.91649e-50	3.3296e-46	0	0	630.833	44.2333	45.9333	27.9	Pass
PY17X_1460000	RNA polymerase II transcription factor B subunit 2, putative	TFB2	253.1	473.3	32.9		543	82.4895	9		2397	22.7024	3		0.1	-3.8	0.26	-14.83	9.26892e-50	4.46113e-46	0	0	473.267	32.9	74.0667	35.9667	Pass
PY17X_1406800	V-type proton ATPase subunit H, putative	null	95.1	177.2	13		1088	64.9145	7		2926	5.64334	1		0.1	-3.8	0.37	-10.18	2.44727e-24	1.08806e-20	0	0	177.167	13	79.6	44.4	Pass
PY17X_1113000	CDK-activating kinase assembly factor MAT1, putative	MAT1	169.9	314.9	25		741	76.1045	8		2633	15.0919	2		0.1	-3.7	0.33	-11.15	7.52743e-29	3.42799e-25	0	0	314.867	25	78.0667	51.9667	Pass
PY17X_1437700	pre-mRNA-processing factor 17, putative	PRP17	117.7	219	16.5		948	69.4292	7		2854	7.96517	1		0.1	-3.7	0.34	-10.94	7.46396e-28	3.38416e-24	0	0	219.033	16.4667	84.0667	19.6	Pass
PY17X_0207100	dolichyl-diphosphooligosaccharide--protein glycosyltransferase subunit OST3/OST6, putative	null	104.9	194.5	15.2		1021	67.0751	7		2880	7.12673	1		0.1	-3.7	0.37	-10.03	1.09674e-23	4.84978e-20	0	0	194.533	15.2	66.8333	31.5667	Pass
PY17X_1017500	heme/steroid binding domain containing protein, putative	null	78.3	145.3	11.3		1207	61.0771	7		2962	4.48243	1		0.1	-3.7	0.4	-9.14	6.18122e-20	2.65669e-16	0	0	145.267	11.3333	74.6667	56.5667	Pass
PY17X_0704000	ATP-dependent RNA helicase DBP10, putative	DBP10	457.7	846.6	68.9		328	89.4228	9		1779	42.6314	5		0.1	-3.6	0.22	-16.26	1.92775e-59	9.37658e-56	0	0	846.567	68.9	55.3667	36.9667	Pass
PY17X_1249300	conserved Plasmodium protein, unknown function	null	313.4	578.2	48.5		462	85.1016	9		2073	33.1506	4		0.1	-3.6	0.26	-13.55	8.16036e-42	3.87372e-38	0	0	578.233	48.5	83.8667	39.1	Pass
PY17X_1333000	ATP-dependent zinc metalloprotease FTSH, putative	null	288.7	533.9	43.4		495	84.0374	9		2169	30.0548	4		0.1	-3.6	0.24	-14.99	8.99613e-51	4.33703e-47	0	0	533.933	43.4333	86.1333	50.8667	Pass
PY17X_1010300	conserved Plasmodium protein, unknown function	null	205.6	379	32.1		652	78.9745	8		2429	21.6704	3		0.1	-3.6	0.27	-13.06	5.59474e-39	2.63792e-35	0	0	379	32.1	65.0333	19.0667	Pass
PY17X_0826600	para-aminobenzoic acid synthetase, putative	null	192	355.5	28.6		673	78.2973	8		2533	18.3167	2		0.1	-3.6	0.29	-12.7	5.58473e-37	2.62091e-33	0	0	355.533	28.5667	51.2667	27.6	Pass
PY17X_1445500	NIMA related kinase 1, putative	NEK1	181.4	335.3	27.5		710	77.1042	8		2573	17.0268	2		0.1	-3.6	0.3	-11.87	1.78555e-32	8.24211e-29	0	0	335.333	27.4667	59.3333	28.9333	Pass
PY17X_1348600	transcriptional regulatory protein sir2a	Sir2A	180.1	332.4	27.9		714	76.9752	8		2555	17.6072	2		0.1	-3.6	0.28	-12.64	1.29425e-36	6.06743e-33	0	0	332.367	27.9333	73.8333	69.4	Pass
PY17X_1142000	DNA-directed RNA polymerases I, II, and III subunit RPABC1, putative	RPB5	179	330.4	27.5		718	76.8462	8		2574	16.9945	2		0.1	-3.6	0.29	-12.48	9.12999e-36	4.26827e-32	0	0	330.367	27.5333	82.7667	52.8	Pass
PY17X_1204200	conserved Plasmodium protein, unknown function	null	101.2	186.6	15.7		1044	66.3334	7		2870	7.44921	1		0.1	-3.6	0.36	-9.99	1.62224e-23	7.16545e-20	0	0	186.633	15.7	78.2667	25	Pass
PY17X_1417100	conserved protein, unknown function	null	367.2	673.1	61.2		398	87.1654	9		1892	38.9874	4		0.1	-3.5	0.22	-15.53	2.22659e-54	1.07745e-50	0	0	673.1	61.2	81.2	43.3667	Pass
PY17X_0110200	pre-mRNA-splicing factor SLU7, putative	SLU7	324.1	594.3	53.8		451	85.4563	9		1992	35.7627	4		0.1	-3.5	0.26	-13.13	2.27075e-39	1.0718e-35	0	0	594.333	53.8333	73.6667	57.6	Pass
PY17X_1212000	MORN repeat protein, putative	null	230.2	423.1	37.3		595	80.8126	9		2301	25.7981	3		0.1	-3.5	0.3	-11.76	6.21758e-32	2.86195e-28	0	0	423.1	37.3333	60.1333	44.1	Pass
PY17X_0706600	GTP-binding protein Obg2, putative	Obg2	172.1	316.1	28.1		740	76.1367	8		2545	17.9297	2		0.1	-3.5	0.29	-12.01	3.03399e-33	1.40626e-29	0	0	316.067	28.1333	76.4667	41.4	Pass
PY17X_1436200	symplekin domain-containing protein, putative	null	150	275.2	24.8		823	73.4602	8		2640	14.8662	2		0.1	-3.5	0.29	-11.8	3.97496e-32	1.83206e-28	0	0	275.167	24.7667	64.4	14.0667	Pass
PY17X_1026200	ATP-dependent RNA helicase DBP4, putative	DBP4	145.7	268.5	22.9		839	72.9442	8		2701	12.8991	2		0.1	-3.5	0.3	-11.67	1.80546e-31	8.29609e-28	0	0	268.467	22.9333	64.1	21.3333	Pass
PY17X_0405600	conserved protein, unknown function	null	112.7	206.3	19.1		987	68.1716	7		2810	9.38407	1		0.1	-3.5	0.34	-10.08	6.81061e-24	3.01574e-20	0	0	206.333	19.0667	92.0667	66.5333	Pass
PY17X_1247300	conserved Plasmodium protein, unknown function	null	427.7	779.5	75.9		352	88.6488	9		1695	45.3402	5		0.1	-3.4	0.24	-14.24	5.10415e-46	2.44489e-42	0	0	779.533	75.9333	78.8333	40.6333	Pass
PY17X_1008400	chaperone protein DnaJ, putative	null	361.8	659.7	63.9		404	86.9719	9		1852	40.2773	5		0.1	-3.4	0.23	-14.3	2.0905e-46	1.00239e-42	0	0	659.7	63.9333	75.0333	49.2333	Pass
PY17X_0206200	secreted ookinete protein, putative	PSOP24	278.6	509.4	47.7		518	83.2957	9		2085	32.7636	4		0.1	-3.4	0.24	-14.07	5.8563e-45	2.79872e-41	0	0	509.433	47.7333	79.3667	35.2333	Pass
PY17X_1136800	conserved Plasmodium protein, unknown function	null	207.9	380.1	35.8		649	79.0713	8		2337	24.6372	3		0.1	-3.4	0.28	-12.12	7.82602e-34	3.63519e-30	0	0	380.1	35.8	59.3	15.4333	Pass
PY17X_1006500	mitochondrial carrier protein, putative	null	166.6	304.1	29		761	75.4595	8		2521	18.7036	2		0.1	-3.4	0.29	-11.58	5.47872e-31	2.51473e-27	0	0	304.1	29.0333	86.1333	51.6333	Pass
PY17X_0307700	conserved Plasmodium protein, unknown function	null	127.5	233.5	21.5		913	70.5579	8		2739	11.6737	2		0.1	-3.4	0.32	-10.75	5.69892e-27	2.56907e-23	0	0	233.467	21.5333	50.3	7.7	Pass
PY17X_1032100	ubiquitin-conjugating enzyme E2, putative	null	119.5	218.3	20.8		951	69.3325	7		2768	10.7385	2		0.1	-3.4	0.33	-10.27	9.3388e-25	4.16417e-21	0	0	218.267	20.8333	81	60.4333	Pass
PY17X_1416200	protein kinase, putative	null	88.2	160.9	15.4		1145	63.0764	7		2875	7.28797	1		0.1	-3.4	0.36	-9.41	5.0915e-21	2.20666e-17	0	0	160.9	15.4333	73.1	41	Pass
PY17X_1355300	RanBPM and CLTH-like protein, putative	null	342.5	623.2	61.9		428	86.198	9		1884	39.2454	4		0.1	-3.3	0.23	-14.39	5.96881e-47	2.86443e-43	0	0	623.167	61.9	80.7667	82.7	Pass
PY17X_1313300	conserved Plasmodium protein, unknown function	null	305	554.1	56		481	84.4889	9		1960	36.7946	4		0.1	-3.3	0.23	-14.08	5.1805e-45	2.47628e-41	0	0	554.067	56.0333	76.0667	53.1333	Pass
PY17X_1363500	conserved Plasmodium protein, unknown function	null	223.3	405	41.5		619	80.0387	9		2212	28.6682	3		0.1	-3.3	0.26	-12.82	1.2619e-37	5.93095e-34	0	0	405	41.5333	54.6	26.8	Pass
PY17X_1452900	peptidase, putative	null	123.1	223.1	23		937	69.7839	7		2697	13.0281	2		0.1	-3.3	0.31	-10.64	2.02339e-26	9.10122e-23	0	0	223.133	23	48.8	12.6333	Pass
PY17X_0626600	fam-a protein	null	100.9	183.1	18.7		1063	65.7207	7		2816	9.19058	1		0.1	-3.3	0.39	-8.41	4.22151e-17	1.76755e-13	0	0	183.067	18.7	77	34.0333	Pass
