# Supplementary material for: Addendum: Transcriptomics and proteomics reveal two waves of translational repression during the maturation of malaria parasite sporozoites
Source: Nat Commun. 2022 Jan 6;13:283. doi: 10.1038/s41467-021-27767-7 (PMC8738726; doi:10.1038/s41467-021-27767-7)
Supplement: Supplementary file 6 — Supplementary Data 5 [file 41467_2021_27767_MOESM6_ESM.xlsx]

## Sheet: READ_ME
SUMMARY	Listed in each tab are all genes for which the transcript was detected in the top decile of abundance but no evidence of the protein was detected by mass spectrometry. We only considered a gene to be potentially translationally repressed if there was evidence that the undetected protein was predicted to be detectable based on models and/or prior experimental evidence.
TABS
Pf_Oo-Spz	P. falciparum oocyst sporozoites
Pf_SG-Spz	P. falciparum salivary gland sporozoites
Py_Oo-Spz	P. yoelii oocyst sporozoites
Py_SG-Spz	P. yoelii salivary gland sporozoites
HEADERS
Is protein coding?	Gene is predicted to have protein product by PlasmoDB.
CONSeQuence Detectable Peptides	The presence of detectable proteotypic peptides was predicted using CONSeQuence http://king.smith.man.ac.uk/CONSeQuence/ (PMID: 21813416). Listed is the number of fully tryptic peptides with no missed cleavages predicted to be detectable with rank score ≥ 0.5 (derived from the combined predictors). In the publication, this score cutoff had a sensitivity >70% with a false positive rate <50% when t…
Detected in other Datasets (59 TOTAL) P. falciparum	Number of individual samples in which the protein was detected from among 59 individual samples (from 20 total experiments) available on PlasmoDB.org
Detected in other Datasets (6 TOTAL) P. yoelii	Number of individual samples in which the protein was detected from among 6 individual samples (from 3 total experiments) available on PlasmoDB.org (liver stage and sporozoites only)
Detectable?	YES indicates the gene has a predicted gene product which is predicted to have a least one detectable peptide or has been detected in other protoemics data.

## Sheet: Pf_OO-SPZ
Gene ID	Product Description	Gene Name or Symbol	PlasmoDB 49 Product Description	PlasmoDB 49 Gene Name or Symbol	Updated annotation	Is protein coding?	CONSeQuence Detectable Peptides	Detected in other Datasets (59 TOTAL)	DETECTABLE?
PF3D7_0829900	unspecified product	null	non-coding RNA	N/A	1	NO	0	0	NO
mal_rna_17	unspecified product	LSUE	unspecified product	N/A	0	NO	0	0	NO
PF3D7_0932000	conserved Plasmodium protein, unknown function	null	conserved Plasmodium protein, unknown function	N/A	0	YES	0	6	YES
PF3D7_0913800	conserved Plasmodium protein, unknown function	null	conserved Plasmodium protein, unknown function	N/A	0	YES	0	4	YES
PF3D7_1033900	ubiquitin-conjugating enzyme E2, putative	null	ubiquitin-conjugating enzyme E2, putative	N/A	0	YES	1	9	YES
PF3D7_1030200	claudin-like apicomplexan microneme protein, putative	CLAMP	claudin-like apicomplexan microneme protein, putative	CLAMP	0	YES	1	8	YES
PF3D7_0718400	mitochondrial ribosomal protein S8 precursor, putative	null	ribosomal protein S8, mitochondrial, putative	N/A	1	YES	1	0	YES
PF3D7_0919500	major facilitator superfamily domain-containing protein, putative	MFS3	major facilitator superfamily domain-containing protein, putative	MFS3	0	YES	2	17	YES
PF3D7_1454500	iron sulfur cluster assembly protein, putative	ISU	iron-sulfur cluster assembly protein ISU, putative	ISU	1	YES	2	3	YES
PF3D7_0212600	secreted protein with altered thrombospondin repeat domain	SPATR	secreted protein with altered thrombospondin repeat domain	SPATR	0	YES	3	3	YES
PF3D7_1354700	conserved Plasmodium protein, unknown function	null	conserved Plasmodium protein, unknown function	N/A	0	YES	3	0	YES
PF3D7_1216600	cell traversal protein for ookinetes and sporozoites	CelTOS	cell traversal protein for ookinetes and sporozoites	CelTOS	0	YES	4	3	YES
PF3D7_1434400	conserved Plasmodium membrane protein, unknown function	null	conserved protein, unknown function	N/A	1	YES	4	1	YES
PF3D7_1211100	HSP20-like chaperone	null	HSP20-like chaperone, putative	N/A	1	YES	4	0	YES
PF3D7_1008600	zinc finger (CCCH type) protein, putative	null	zinc finger (CCCH type) protein, putative	N/A	0	YES	4	0	YES
PF3D7_1020000	RNA-binding protein 34, putative	RBM34	RNA-binding protein 34, putative	RBM34	0	YES	5	6	YES
PF3D7_0925100	conserved Plasmodium protein, unknown function	null	conserved Plasmodium protein, unknown function	N/A	0	YES	5	0	YES
PF3D7_1031900	conserved Plasmodium protein, unknown function	null	conserved Plasmodium protein, unknown function	N/A	0	YES	5	0	YES
PF3D7_1028700	merozoite TRAP-like protein	MTRAP	merozoite TRAP-like protein	MTRAP	0	YES	6	11	YES
PF3D7_1449600	conserved Plasmodium protein, unknown function	null	conserved protein, unknown function	N/A	1	YES	6	4	YES
PF3D7_1449000	gamete egress and sporozoite traversal protein, putative	GEST	gamete egress and sporozoite traversal protein, putative	GEST	0	YES	7	13	YES
PF3D7_0511400	conserved Plasmodium protein, unknown function	null	conserved Plasmodium protein, unknown function	N/A	0	YES	7	8	YES
PF3D7_0719500	LEM3/CDC50 family protein, putative	null	LEM3/CDC50 family protein, putative	CDC50A	0	YES	7	7	YES
PF3D7_1322500	palmitoyltransferase DHHC5	DHHC5	palmitoyltransferase DHHC5	DHHC5	0	YES	7	2	YES
PF3D7_0315800	zinc finger protein, putative	null	zinc finger protein, putative	N/A	0	YES	8	12	YES
PF3D7_0931700	PIH1 domain-containing protein, putative	null	PIH1 domain-containing protein, putative	N/A	0	YES	8	4	YES
PF3D7_1246900	RAC-beta serine/threonine protein kinase	PKB	RAC-beta serine/threonine protein kinase	PKB	0	YES	8	1	YES
PF3D7_0212800	multidrug efflux pump, putative	MATE	multidrug efflux pump, putative	MATE	0	YES	8	0	YES
PF3D7_1026400	cell division cycle protein 20 homolog, putative	CDC20	cell division cycle protein 20 homolog, putative	CDC20	0	YES	8	0	YES
PF3D7_0627300	E3 ubiquitin-protein ligase RNF5, putative	RNF5	E3 ubiquitin-protein ligase RNF5, putative	RNF5	0	YES	9	6	YES
PF3D7_0723300	conserved Plasmodium protein, unknown function	null	conserved protein, unknown function	N/A	1	YES	10	22	YES
PF3D7_0519800	EELM2 domain-containing protein, putative	null	EELM2 domain-containing protein, putative	N/A	0	YES	11	19	YES
PF3D7_0925200	ribosomal RNA-processing protein 8, putative	RRP8	ribosomal RNA-processing protein 8, putative	RRP8	0	YES	11	6	YES
PF3D7_0418300	conserved Plasmodium protein, unknown function	null	conserved Plasmodium protein, unknown function	N/A	0	YES	11	5	YES
PF3D7_0410800	conserved Plasmodium protein, unknown function	null	conserved Plasmodium protein, unknown function	N/A	0	YES	12	19	YES
PF3D7_1111600	endonuclease/exonuclease/phosphatase family protein, putative	null	endonuclease/exonuclease/phosphatase family protein, putative	N/A	0	YES	12	6	YES
PF3D7_1319400	conserved Plasmodium protein, unknown function	null	conserved Plasmodium protein, unknown function	N/A	0	YES	13	11	YES
PF3D7_1023800	conserved Plasmodium protein, unknown function	null	conserved Plasmodium protein, unknown function	N/A	0	YES	13	2	YES
PF3D7_1220700	conserved Plasmodium protein, unknown function	null	conserved Plasmodium protein, unknown function	N/A	0	YES	14	2	YES
PF3D7_0624800	conserved Plasmodium protein, unknown function	null	conserved Plasmodium protein, unknown function	N/A	0	YES	14	1	YES
PF3D7_1456000	AP2 domain transcription factor, putative	ApiAP2	AP2 domain transcription factor, putative	ApiAP2	0	YES	15	8	YES
PF3D7_0612900	nucleolar GTP-binding protein 1, putative	NOG1	nucleolar GTP-binding protein 1, putative	NOG1	0	YES	16	6	YES
PF3D7_1024100	conserved Plasmodium protein, unknown function	null	conserved Plasmodium protein, unknown function	N/A	0	YES	16	4	YES
PF3D7_1431500	mitogen-activated protein kinase 1	MAPK1	mitogen-activated protein kinase 1	MAPK1	0	YES	16	1	YES
PF3D7_0408700	perforin-like protein 1	PLP1	perforin-like protein 1	PLP1	0	YES	17	8	YES
PF3D7_1026600	conserved Plasmodium protein, unknown function	null	conserved Plasmodium protein, unknown function	N/A	0	YES	19	9	YES
PF3D7_1235300	CCR4-NOT transcription complex subunit 4, putative	NOT4	CCR4-NOT transcription complex subunit 4, putative	NOT4	0	YES	20	18	YES
PF3D7_0207100	conserved Plasmodium protein, unknown function	null	conserved Plasmodium protein, unknown function	N/A	0	YES	20	9	YES
PF3D7_0216700	autophagy-related protein 11, putative	ATG11	autophagy-related protein 11, putative	ATG11	0	YES	20	6	YES
PF3D7_1031500	DEAD/DEAH box helicase, putative	null	DEAD/DEAH box helicase, putative	N/A	0	YES	20	5	YES
PF3D7_1104900	calcium/calmodulin-dependent protein kinase, putative	null	calcium/calmodulin-dependent protein kinase, putative	N/A	0	YES	20	2	YES
PF3D7_0214600	serine/threonine protein kinase, putative	null	serine/threonine protein kinase STK2, putative	STK2	1	YES	22	2	YES
PF3D7_1122800	calcium-dependent protein kinase 6	CDPK6	calcium-dependent protein kinase 6	CDPK6	0	YES	24	4	YES
PF3D7_0805700	serine/threonine protein kinase, FIKK family	FIKK8	serine/threonine protein kinase, FIKK family	FIKK8	0	YES	26	8	YES
PF3D7_1033100	S-adenosylmethionine decarboxylase/ornithine decarboxylase	AdoMetDC/ODC	S-adenosylmethionine decarboxylase/ornithine decarboxylase	AdoMetDC/ODC	0	YES	27	13	YES
PF3D7_1208900	protein phosphatase, putative	null	protein phosphatase PPM11, putative	PPM11	1	YES	28	19	YES
PF3D7_1202600	conserved protein, unknown function	null	nuclear export mediator factor NEMF, putative	NEMF	1	YES	29	16	YES
PF3D7_0730300	AP2 domain transcription factor AP2-L, putative	AP2-L	AP2 domain transcription factor AP2-L, putative	ApiAP2	0	YES	29	8	YES
PF3D7_1317200	AP2 domain transcription factor, putative	ApiAP2	AP2 domain transcription factor AP2-FG, putative	ApiAP2	1	YES	31	0	YES
PF3D7_1206300	conserved Plasmodium protein, unknown function	null	conserved Plasmodium protein, unknown function	N/A	0	YES	32	7	YES
PF3D7_0709900	conserved protein, unknown function	null	conserved protein, unknown function	N/A	0	YES	32	1	YES
PF3D7_1145200	serine/threonine protein kinase, putative	null	serine/threonine protein kinase, putative	N/A	0	YES	33	7	YES
PF3D7_1451200	conserved Plasmodium protein, unknown function	null	conserved Plasmodium protein, unknown function	N/A	0	YES	34	11	YES
PF3D7_1021900	PHAX domain-containing protein, putative	null	PHAX domain-containing protein, putative	N/A	0	YES	36	30	YES
PF3D7_1240400	erythrocyte membrane protein 1, PfEMP1	VAR	erythrocyte membrane protein 1, PfEMP1	VAR	0	YES	36	4	YES
PF3D7_1019000	eukaryotic translation initiation factor subunit eIF2A, putative	null	eukaryotic translation initiation factor subunit eIF2A, putative	N/A	0	YES	38	15	YES
PF3D7_0405700	lysine decarboxylase, putative	null	lysine decarboxylase, putative	N/A	0	YES	42	9	YES
PF3D7_1208200	cysteine repeat modular protein 3	CRMP3	cysteine repeat modular protein 3	CRMP3	0	YES	52	2	YES
PF3D7_0420300	AP2 domain transcription factor, putative	ApiAP2	AP2 domain transcription factor, putative	ApiAP2	0	YES	53	15	YES
PF3D7_0417400	conserved Plasmodium protein, unknown function	null	conserved Plasmodium protein, unknown function	N/A	0	YES	98	8	YES

## Sheet: Pf_SG-SPZ
Gene ID	Product Description	Gene Name or Symbol	PlasmoDB 49 Product Description	PlasmoDB 49 Gene Name or Symbol	Updated annotation	Is protein coding?	CONSeQuence Detectable Peptides	Detected in other Datasets (59 TOTAL)	DETECTABLE?
mal_rna_17	unspecified product	LSUE	unspecified product	N/A	0	NO	0	0	NO
PF3D7_0718400	mitochondrial ribosomal protein S8 precursor, putative	null	ribosomal protein S8, mitochondrial, putative	N/A	1	YES	1	0	YES
PF3D7_1336700	conserved Plasmodium protein, unknown function	null	parasitophorous vacuolar protein 3, putative	PV3	1	YES	1	1	YES
PF3D7_0207000	merozoite surface protein 4	MSP4	merozoite surface protein 4	MSP4	0	YES	1	2	YES
PF3D7_1248500	bax inhibitor 1, putative	null	bax inhibitor 1, putative	N/A	0	YES	1	5	YES
PF3D7_0532100	early transcribed membrane protein 5	ETRAMP5	early transcribed membrane protein 5	ETRAMP5	0	YES	1	17	YES
PF3D7_1121600	exported protein 1	EXP1	exported protein 1	EXP1	0	YES	1	33	YES
PF3D7_1211800	polyubiquitin	PfpUB	polyubiquitin	PfpUB	0	YES	2	19	YES
PF3D7_1131700	conserved Plasmodium protein, unknown function	null	conserved Plasmodium protein, unknown function	N/A	0	YES	3	0	YES
PF3D7_1354700	conserved Plasmodium protein, unknown function	null	conserved Plasmodium protein, unknown function	N/A	0	YES	3	0	YES
PF3D7_1110600	mitochondrial ribosomal protein L11 precursor, putative	null	ribosomal protein L11, mitochondrial, putative	N/A	1	YES	3	1	YES
PF3D7_1338000	LMBR1 domain-containing protein, putative	null	LMBR1 domain-containing protein, putative	N/A	0	YES	3	2	YES
PF3D7_1008600	zinc finger (CCCH type) protein, putative	null	zinc finger (CCCH type) protein, putative	N/A	0	YES	4	0	YES
PF3D7_1211100	HSP20-like chaperone	null	HSP20-like chaperone, putative	N/A	1	YES	4	0	YES
PF3D7_1330800	RNA-binding protein, putative	null	RNA-binding protein, putative	N/A	0	YES	4	24	YES
PF3D7_0925100	conserved Plasmodium protein, unknown function	null	conserved Plasmodium protein, unknown function	N/A	0	YES	5	0	YES
PF3D7_1218100	conserved Plasmodium protein, unknown function	null	conserved Plasmodium protein, unknown function	N/A	0	YES	5	0	YES
PF3D7_0724800	kelch domain-containing protein, putative	null	kelch domain-containing protein, putative	N/A	0	YES	5	1	YES
PF3D7_1329700	apicoplast calcium binding protein 1	ACBP1	apicoplast calcium binding protein 1	ACBP1	0	YES	6	0	YES
PF3D7_1028700	merozoite TRAP-like protein	MTRAP	merozoite TRAP-like protein	MTRAP	0	YES	6	11	YES
PF3D7_1322500	palmitoyltransferase DHHC5	DHHC5	palmitoyltransferase DHHC5	DHHC5	0	YES	7	2	YES
PF3D7_1026400	cell division cycle protein 20 homolog, putative	CDC20	cell division cycle protein 20 homolog, putative	CDC20	0	YES	8	0	YES
PF3D7_0212800	multidrug efflux pump, putative	MATE	multidrug efflux pump, putative	MATE	0	YES	8	0	YES
PF3D7_1246900	RAC-beta serine/threonine protein kinase	PKB	RAC-beta serine/threonine protein kinase	PKB	0	YES	8	1	YES
PF3D7_1125000	conserved Plasmodium protein, unknown function	null	conserved protein, unknown function	N/A	1	YES	8	1	YES
PF3D7_0931700	PIH1 domain-containing protein, putative	null	PIH1 domain-containing protein, putative	N/A	0	YES	8	4	YES
PF3D7_1333100	conserved Plasmodium protein, unknown function	null	conserved Plasmodium protein, unknown function	N/A	0	YES	9	2	YES
PF3D7_0627300	E3 ubiquitin-protein ligase RNF5, putative	RNF5	E3 ubiquitin-protein ligase RNF5, putative	RNF5	0	YES	9	6	YES
PF3D7_1407300	pre-mRNA-splicing factor 38B, putative	PRP38B	pre-mRNA-splicing factor 38B, putative	PRP38B	0	YES	9	8	YES
PF3D7_0629300	phospholipase, putative	PL	phospholipase, putative	PL	0	YES	10	2	YES
PF3D7_0209700	RING zinc finger protein, putative	null	RING zinc finger protein, putative	N/A	0	YES	11	0	YES
PF3D7_0418300	conserved Plasmodium protein, unknown function	null	conserved Plasmodium protein, unknown function	N/A	0	YES	11	5	YES
PF3D7_1217400	conserved Plasmodium protein, unknown function	null	conserved protein, unknown function	N/A	1	YES	12	3	YES
PF3D7_0410800	conserved Plasmodium protein, unknown function	null	conserved Plasmodium protein, unknown function	N/A	0	YES	12	19	YES
PF3D7_0107600	serine/threonine protein kinase, putative	null	eukaryotic translation initiation factor 2-alpha kinase 2, putative	eIK2	1	YES	13	1	YES
PF3D7_1330500	conserved Plasmodium protein, unknown function	null	CTLH domain-containing protein, putative	N/A	1	YES	13	4	YES
PF3D7_1427100	lipase, putative	null	lipase, putative	N/A	0	YES	14	1	YES
PF3D7_0624800	conserved Plasmodium protein, unknown function	null	conserved Plasmodium protein, unknown function	N/A	0	YES	14	1	YES
PF3D7_1431500	mitogen-activated protein kinase 1	MAPK1	mitogen-activated protein kinase 1	MAPK1	0	YES	16	1	YES
PF3D7_0612900	nucleolar GTP-binding protein 1, putative	NOG1	nucleolar GTP-binding protein 1, putative	NOG1	0	YES	16	6	YES
PF3D7_1420700	surface protein P113	P113	surface protein P113	P113	0	YES	16	21	YES
PF3D7_1436300	translocon component PTEX150	PTEX150	translocon component PTEX150	PTEX150	0	YES	16	28	YES
PF3D7_1125300	DNA-directed RNA polymerase	mtRNAP	DNA-directed RNA polymerase	mtRNAP	0	YES	18	3	YES
PF3D7_1104900	calcium/calmodulin-dependent protein kinase, putative	null	calcium/calmodulin-dependent protein kinase, putative	N/A	0	YES	20	2	YES
PF3D7_0214600	serine/threonine protein kinase, putative	null	serine/threonine protein kinase STK2, putative	STK2	1	YES	22	2	YES
PF3D7_0307700	conserved Plasmodium protein, unknown function	null	conserved Plasmodium protein, unknown function	N/A	0	YES	23	17	YES
PF3D7_1029900	conserved Plasmodium protein, unknown function	null	conserved Plasmodium protein, unknown function	N/A	0	YES	24	8	YES
PF3D7_1112100	conserved Plasmodium protein, unknown function	null	conserved Plasmodium protein, unknown function	N/A	0	YES	27	8	YES
PF3D7_1033100	S-adenosylmethionine decarboxylase/ornithine decarboxylase	AdoMetDC/ODC	S-adenosylmethionine decarboxylase/ornithine decarboxylase	AdoMetDC/ODC	0	YES	27	13	YES
PF3D7_0421700	conserved Plasmodium protein, unknown function	null	conserved Plasmodium protein, unknown function	N/A	0	YES	30	3	YES
PF3D7_1303500	sodium/hydrogen exchanger, Na+, H+ antiporter	NHE	sodium/hydrogen exchanger	NHE	1	YES	30	7	YES
PF3D7_1206300	conserved Plasmodium protein, unknown function	null	conserved Plasmodium protein, unknown function	N/A	0	YES	32	7	YES
PF3D7_1021900	PHAX domain-containing protein, putative	null	PHAX domain-containing protein, putative	N/A	0	YES	36	30	YES
PF3D7_0526600	conserved Plasmodium protein, unknown function	null	conserved Plasmodium protein, unknown function	N/A	0	YES	46	5	YES
PF3D7_0417400	conserved Plasmodium protein, unknown function	null	conserved Plasmodium protein, unknown function	N/A	0	YES	98	8	YES

## Sheet: Py_OO-SPZ
Gene ID	Product Description	Gene Name or Symbol	PlasmoDB 49 Product Description	PlasmoDB 49 Gene Name or Symbol	Updated annotation	Is protein coding?	CONSeQuence Detectable Peptides	Detected in other Datasets (6 TOTAL)	DETECTABLE?
PY17X_MIT02500	unspecified product	null	ribosomal RNA fragment	N/A	1	NO	0	0	NO
PY17X_0818100	conserved Plasmodium protein, unknown function	null	conserved Plasmodium protein, unknown function	N/A	0	YES	0	0	NO
PY17X_1412800	conserved Plasmodium protein, unknown function	null	conserved Plasmodium protein, unknown function	N/A	0	YES	0	0	NO
PY17X_1361500	DNA-directed RNA polymerases I, II, and III subunit RPABC4, putative	RPB12	DNA-directed RNA polymerases I, II, and III subunit RPABC4, putative	RPB12	0	YES	0	0	NO
PY17X_1036600	conserved Plasmodium protein, unknown function	null	conserved Plasmodium protein, unknown function	N/A	0	YES	0	0	NO
PY17X_0912300	sporozoite surface protein essential for liver stage development, putative	SPELD	sporozoite surface protein essential for liver stage development, putative	SPELD	0	YES	0	4	YES
PY17X_0608300	conserved Plasmodium protein, unknown function	null	LIMP protein, putative	LIMP	1	YES	1	0	YES
PY17X_0923200	conserved Plasmodium protein, unknown function	null	conserved Plasmodium protein, unknown function	N/A	0	YES	1	0	YES
PY17X_1239600	conserved Plasmodium protein, unknown function	null	conserved Plasmodium protein, unknown function	N/A	0	YES	1	0	YES
PY17X_1341500	conserved Plasmodium protein, unknown function	null	conserved Plasmodium protein, unknown function	N/A	0	YES	1	0	YES
PY17X_0823400	PPPDE peptidase, putative	null	PPPDE peptidase, putative	N/A	0	YES	1	0	YES
PY17X_1452200	conserved Plasmodium protein, unknown function	null	conserved protein, unknown function	N/A	1	YES	1	1	YES
PY17X_1228600	gamete release protein, putative	GAMER	gamete release protein, putative	GAMER	0	YES	1	1	YES
PY17X_1460500	conserved Plasmodium protein, unknown function	null	conserved protein, unknown function	N/A	1	YES	2	0	YES
PY17X_1210000	zinc finger (CCCH type) protein, putative	null	zinc finger (CCCH type) protein, putative	N/A	0	YES	2	0	YES
PY17X_0706400	conserved Plasmodium protein, unknown function	null	conserved protein, unknown function	N/A	1	YES	3	0	YES
PY17X_0507600	ZIP domain-containing protein, putative	ZIPCO	ZIP domain-containing protein, putative	ZIPCO	0	YES	3	0	YES
PY17X_1003600	6-cysteine protein, putative	P36p	6-cysteine protein P52	P52	1	YES	3	1	YES
PY17X_1322000	iron sulfur cluster assembly protein, putative	ISU	iron-sulfur cluster assembly protein ISU, putative	ISU	1	YES	3	1	YES
PY17X_0612800	polyubiquitin, putative	null	polyubiquitin, putative	N/A	0	YES	3	3	YES
PY17X_0304000	RNA-binding protein, putative	null	RNA-binding protein, putative	N/A	0	YES	4	0	YES
PY17X_1350000	conserved Plasmodium protein, unknown function	null	conserved Plasmodium protein, unknown function	N/A	0	YES	4	0	YES
PY17X_1236600	cyclin, putative	CYC3	cyclin, putative	CYC3	0	YES	4	0	YES
PY17X_0515300	claudin-like apicomplexan microneme protein, putative	CLAMP	claudin-like apicomplexan microneme protein, putative	CLAMP	0	YES	4	1	YES
PY17X_0310000	secreted protein with altered thrombospondin repeat domain, putative	SPATR	secreted protein with altered thrombospondin repeat domain, putative	SPATR	0	YES	4	1	YES
PY17X_1442000	cytochrome c heme lyase, putative	CCHL	cytochrome c heme lyase, putative	CCHL	0	YES	4	1	YES
PY17X_0822500	50S ribosomal protein L3, apicoplast, putative	null	50S ribosomal protein L3, apicoplast, putative	N/A	0	YES	5	0	YES
PY17X_1012000	conserved Plasmodium protein, unknown function	null	conserved protein, unknown function	N/A	1	YES	5	1	YES
PY17X_1316500	gamete egress and sporozoite traversal protein, putative	GEST	gamete egress and sporozoite traversal protein, putative	GEST	0	YES	5	3	YES
PY17X_0720800	RNA-binding protein NOB1, putative	null	RNA-binding protein NOB1, putative	N/A	0	YES	6	0	YES
PY17X_1030900	conserved Plasmodium protein, unknown function	null	conserved Plasmodium protein, unknown function	N/A	0	YES	7	0	YES
PY17X_0829300	ribosomal RNA-processing protein 8, putative	RRP8	ribosomal RNA-processing protein 8, putative	RRP8	0	YES	7	1	YES
PY17X_0418500	autophagy-related protein 3, putative	ATG3	autophagy-related protein 3, putative	ATG3	0	YES	7	1	YES
PY17X_1120000	conserved Plasmodium protein, unknown function	null	F-box protein FBXO1, putative	N/A	1	YES	8	0	YES
PY17X_0720400	conserved Plasmodium protein, unknown function	null	conserved Plasmodium protein, unknown function	N/A	0	YES	8	0	YES
PY17X_1125200	GAS8-like protein, putative	null	GAS8-like protein, putative	N/A	0	YES	8	0	YES
PY17X_0410700	calcium-dependent protein kinase 3	CDPK3	calcium-dependent protein kinase 3	CDPK3	0	YES	8	0	YES
PY17X_1003500	6-cysteine protein	P36	6-cysteine protein P36	P36	1	YES	8	1	YES
PY17X_0910800	conserved Plasmodium protein, unknown function	null	conserved Plasmodium protein, unknown function	N/A	0	YES	8	1	YES
PY17X_1341300	conserved Plasmodium protein, unknown function	null	conserved protein, unknown function	N/A	1	YES	9	0	YES
PY17X_0710700	conserved Plasmodium protein, unknown function	null	conserved Plasmodium protein, unknown function	N/A	0	YES	9	0	YES
PY17X_1462600	rac-beta serine/threonine protein kinase, putative	PKB	rac-beta serine/threonine protein kinase, putative	PKB	0	YES	10	0	YES
PY17X_0606651	kelch domain-containing protein, putative	null	kelch domain-containing protein, putative	N/A	0	YES	10	0	YES
PY17X_1112100	conserved Plasmodium protein, unknown function	null	conserved Plasmodium protein, unknown function	N/A	0	YES	10	1	YES
PY17X_1367500	conserved Plasmodium protein, unknown function	null	conserved Plasmodium protein, unknown function	N/A	0	YES	11	0	YES
PY17X_0719200	mRNA-binding protein PUF2	PUF2	mRNA-binding protein PUF2	PUF2	0	YES	11	1	YES
PY17X_0713400	conserved Plasmodium protein, unknown function	null	conserved protein, unknown function	N/A	1	YES	12	0	YES
PY17X_0313900	autophagy-related protein 11, putative	ATG11	autophagy-related protein 11, putative	ATG11	0	YES	12	0	YES
PY17X_1461300	conserved Plasmodium protein, unknown function	null	conserved Plasmodium protein, unknown function	N/A	0	YES	12	1	YES
PY17X_1465900	conserved Plasmodium protein, unknown function	null	conserved Plasmodium protein, unknown function	N/A	0	YES	13	0	YES
PY17X_1129600	phospholipase, putative	PL	phospholipase, putative	PL	0	YES	13	1	YES
PY17X_1352000	conserved Plasmodium protein, unknown function	null	conserved protein, unknown function	N/A	1	YES	14	0	YES
PY17X_1211300	conserved Plasmodium protein, unknown function	null	conserved Plasmodium protein, unknown function	N/A	0	YES	14	0	YES
PY17X_0208900	conserved Plasmodium protein, unknown function	null	cyclin-dependent kinases regulatory subunit, putative	N/A	1	YES	15	0	YES
PY17X_0712900	zinc finger protein, putative	null	zinc finger protein, putative	N/A	0	YES	15	0	YES
PY17X_0214800	60S ribosomal export protein NMD3, putative	NMD3	60S ribosomal export protein NMD3, putative	NMD3	0	YES	15	1	YES
PY17X_1030400	ubiquitin carboxyl-terminal hydrolase, putative	null	ubiquitin carboxyl-terminal hydrolase, putative	N/A	0	YES	16	0	YES
PY17X_0712000	conserved Plasmodium protein, unknown function	null	conserved Plasmodium protein, unknown function	N/A	0	YES	17	1	YES
PY17X_1228200	serine/threonine protein kinase, FIKK family	null	serine/threonine protein kinase, FIKK family	N/A	0	YES	19	0	YES
PY17X_0210900	ATP dependent RNA helicase, putative	null	ATP-dependent DNA/RNA helicase PSH1, putative	PSH1	1	YES	20	0	YES
PY17X_1108500	conserved Plasmodium protein, unknown function	null	conserved protein, unknown function	N/A	1	YES	20	1	YES
PY17X_0204600	bromodomain protein, putative	null	bromodomain protein 3, putative	BDP3	1	YES	21	1	YES
PY17X_0511900	conserved Plasmodium protein, unknown function	null	conserved Plasmodium protein, unknown function	N/A	0	YES	22	0	YES
PY17X_0405100	conserved Plasmodium protein, unknown function	null	conserved Plasmodium protein, unknown function	N/A	0	YES	22	0	YES
PY17X_0614900	conserved Plasmodium protein, unknown function	null	conserved Plasmodium protein, unknown function	N/A	0	YES	22	0	YES
PY17X_1318700	conserved Plasmodium protein, unknown function	null	conserved Plasmodium protein, unknown function	N/A	0	YES	24	1	YES
PY17X_0304300	DNA repair protein RAD2, putative	RAD2	DNA repair protein RAD2, putative	RAD2	0	YES	25	0	YES
PY17X_1020300	conserved Plasmodium protein, unknown function	null	conserved Plasmodium protein, unknown function	N/A	0	YES	25	0	YES
PY17X_1239300	conserved Plasmodium protein, unknown function	null	zinc finger protein, putative	N/A	1	YES	26	0	YES
PY17X_1409100	mRNA-decapping enzyme 2, putative	DCP2	mRNA-decapping enzyme 2, putative	DCP2	0	YES	26	0	YES
PY17X_0504400	conserved Plasmodium protein, unknown function	null	conserved Plasmodium protein, unknown function	N/A	0	YES	26	0	YES
PY17X_0311900	serine/threonine protein kinase, putative	null	serine/threonine protein kinase STK2, putative	STK2	1	YES	29	0	YES
PY17X_0518000	S-adenosylmethionine decarboxylase/ornithine decarboxylase	AdoMetDC/ODC	S-adenosylmethionine decarboxylase/ornithine decarboxylase	AdoMetDC/ODC	0	YES	29	0	YES
PY17X_0211100	zinc-carboxypeptidase, putative	null	zinc-carboxypeptidase, putative	N/A	0	YES	29	0	YES
PY17X_1352900	ubiquitin activating enzyme, putative	null	ubiquitin activating enzyme, putative	N/A	0	YES	29	0	YES
PY17X_0927500	calcium-dependent protein kinase 6	CDPK6	calcium-dependent protein kinase 6	CDPK6	0	YES	30	1	YES
PY17X_0204100	kinesin-8, putative	null	kinesin-8B, putative	N/A	1	YES	32	0	YES
PY17X_0411900	protein kinase, putative	PKRP	kinase-related protein PKRP, putative	PKRP	1	YES	40	0	YES
PY17X_1417400	AP2 domain transcription factor, putative	ApiAP2	AP2 domain transcription factor AP2-G3	AP2-G3	1	YES	42	0	YES
PY17X_1310400	conserved Plasmodium protein, unknown function	null	conserved Plasmodium protein, unknown function	N/A	0	YES	44	0	YES
PY17X_0524000	erythrocyte membrane-associated antigen, putative	null	erythrocyte membrane-associated antigen, putative	N/A	0	YES	46	0	YES
PY17X_0607400	conserved Plasmodium protein, unknown function	null	conserved Plasmodium protein, unknown function	N/A	0	YES	49	0	YES
PY17X_0111700	conserved Plasmodium protein, unknown function	null	conserved Plasmodium protein, unknown function	N/A	0	YES	52	0	YES
PY17X_1444700	conserved Plasmodium protein, unknown function	null	protein SOC2, putative	SOC2	1	YES	73	0	YES
PY17X_1003200	AP2 domain transcription factor AP2-SP2, putative	AP2-SP2	AP2 domain transcription factor AP2-SP2	AP2-SP2	1	YES	77	0	YES

## Sheet: Py_SG-SPZ
Gene ID	Product Description	Gene Name or Symbol	PlasmoDB 49 Product Description	PlasmoDB 49 Gene Name or Symbol	Updated annotation	Is protein coding?	CONSeQuence Detectable Peptides	Detected in other Datasets (6 TOTAL)	DETECTABLE?
PY17X_0511800	conserved Plasmodium protein, unknown function	null	conserved Plasmodium protein, unknown function	N/A	0	YES	0	0	NO
PY17X_1412800	conserved Plasmodium protein, unknown function	null	conserved Plasmodium protein, unknown function	N/A	0	YES	0	0	NO
PY17X_1452000	conserved Plasmodium protein, unknown function	null	CHCH domain-containing protein, putative	N/A	1	YES	1	0	YES
PY17X_0101400	conserved rodent malaria protein, unknown function	UIS7	conserved rodent malaria protein, unknown function	N/A	0	YES	1	1	YES
PY17X_1460500	conserved Plasmodium protein, unknown function	null	conserved protein, unknown function	N/A	1	YES	2	0	YES
PY17X_1210000	zinc finger (CCCH type) protein, putative	null	zinc finger (CCCH type) protein, putative	N/A	0	YES	2	0	YES
PY17X_0706400	conserved Plasmodium protein, unknown function	null	conserved protein, unknown function	N/A	1	YES	3	0	YES
PY17X_0513800	conserved Plasmodium protein, unknown function	null	conserved Plasmodium protein, unknown function	N/A	0	YES	3	0	YES
PY17X_1247800	RING zinc finger protein, putative	null	RING zinc finger protein, putative	N/A	0	YES	3	0	YES
PY17X_1359700	sodium-dependent phosphate transporter, putative	PiT	sodium-dependent phosphate transporter, putative	PiT	0	YES	3	0	YES
PY17X_0507600	ZIP domain-containing protein, putative	ZIPCO	ZIP domain-containing protein, putative	ZIPCO	0	YES	3	0	YES
PY17X_0918200	conserved Plasmodium protein, unknown function	null	conserved Plasmodium protein, unknown function	N/A	0	YES	3	0	YES
PY17X_1240300	18S rRNA (guanine-N(7))-methyltransferase, putative	null	18S rRNA (guanine-N(7))-methyltransferase, putative	N/A	0	YES	4	0	YES
PY17X_0625900	Plasmodium exported protein, unknown function	null	Plasmodium exported protein, unknown function	N/A	0	YES	4	0	YES
PY17X_0829200	conserved Plasmodium protein, unknown function	null	conserved Plasmodium protein, unknown function	N/A	0	YES	5	0	YES
PY17X_0720800	RNA-binding protein NOB1, putative	null	RNA-binding protein NOB1, putative	N/A	0	YES	6	0	YES
PY17X_1344100	micro-fibrillar-associated protein, putative	null	micro-fibrillar-associated protein, putative	N/A	0	YES	7	0	YES
PY17X_0416500	conserved Plasmodium protein, unknown function	null	conserved Plasmodium protein, unknown function	N/A	0	YES	7	0	YES
PY17X_0834500	zinc finger protein, putative	null	zinc finger protein, putative	N/A	0	YES	7	0	YES
PY17X_1110700	conserved Plasmodium protein, unknown function	null	conserved Plasmodium protein, unknown function	N/A	0	YES	7	0	YES
PY17X_1120000	conserved Plasmodium protein, unknown function	null	F-box protein FBXO1, putative	N/A	1	YES	8	0	YES
PY17X_1332100	YL1 nuclear protein, putative	null	YL1 nuclear protein, putative	N/A	0	YES	8	0	YES
PY17X_1037300	pre-mRNA-splicing factor 38B, putative	PRP38B	pre-mRNA-splicing factor 38B, putative	PRP38B	0	YES	8	0	YES
PY17X_0720400	conserved Plasmodium protein, unknown function	null	conserved Plasmodium protein, unknown function	N/A	0	YES	8	0	YES
PY17X_1115800	pre-mRNA-splicing factor CWC2, putative	CWC2	pre-mRNA-splicing factor CWC2, putative	CWC2	0	YES	8	0	YES
PY17X_1411900	conserved Plasmodium protein, unknown function	null	conserved Plasmodium protein, unknown function	N/A	0	YES	8	0	YES
PY17X_1318200	conserved Plasmodium protein, unknown function	null	conserved Plasmodium protein, unknown function	N/A	0	YES	8	0	YES
PY17X_1125200	GAS8-like protein, putative	null	GAS8-like protein, putative	N/A	0	YES	8	0	YES
PY17X_0106400	RNA-binding protein, putative	null	RNA-binding protein, putative	N/A	0	YES	8	1	YES
PY17X_0214900	ribosome biogenesis protein BRX1 homolog, putative	null	ribosome biogenesis protein BRX1, putative	N/A	1	YES	9	0	YES
PY17X_1127500	E3 ubiquitin-protein ligase RNF5, putative	RNF5	E3 ubiquitin-protein ligase RNF5, putative	RNF5	0	YES	9	0	YES
PY17X_1436100	conserved Plasmodium protein, unknown function	null	conserved Plasmodium protein, unknown function	N/A	0	YES	9	0	YES
PY17X_0315600	ATP-dependent RNA helicase DDX47, putative	DDX47	ATP-dependent RNA helicase DDX47, putative	DDX47	0	YES	9	0	YES
PY17X_0710700	conserved Plasmodium protein, unknown function	null	conserved Plasmodium protein, unknown function	N/A	0	YES	9	0	YES
PY17X_0909400	conserved Plasmodium protein, unknown function	null	conserved Plasmodium protein, unknown function	N/A	0	YES	10	0	YES
PY17X_1104900	ATP-dependent RNA helicase DDX27, putative	DDX27	ATP-dependent RNA helicase DDX27, putative	DDX27	0	YES	10	0	YES
PY17X_1218000	U4/U6.U5 tri-snRNP-associated protein 1, putative	SART1	U4/U6.U5 tri-snRNP-associated protein 1, putative	SART1	0	YES	10	0	YES
PY17X_1462600	rac-beta serine/threonine protein kinase, putative	PKB	rac-beta serine/threonine protein kinase, putative	PKB	0	YES	10	0	YES
PY17X_1028700	conserved Plasmodium protein, unknown function	null	conserved protein, unknown function	N/A	1	YES	11	0	YES
PY17X_0620000	conserved Plasmodium protein, unknown function	null	conserved protein, unknown function	N/A	1	YES	12	0	YES
PY17X_0713400	conserved Plasmodium protein, unknown function	null	conserved protein, unknown function	N/A	1	YES	12	0	YES
PY17X_1455000	conserved Plasmodium protein, unknown function	null	conserved Plasmodium protein, unknown function	N/A	0	YES	12	0	YES
PY17X_0215000	mRNA (N6-adenosine)-methyltransferase, putative	null	N6-adenosine-methyltransferase MT-A70, putative	MT-A70	1	YES	12	1	YES
PY17X_0512300	U3 small nucleolar ribonucleoprotein protein MPP10, putative	MPP10	U3 small nucleolar ribonucleoprotein protein MPP10, putative	MPP10	0	YES	13	0	YES
PY17X_0304700	conserved Plasmodium protein, unknown function	null	conserved Plasmodium protein, unknown function	N/A	0	YES	13	0	YES
PY17X_0916800	conserved Plasmodium protein, unknown function	null	conserved Plasmodium protein, unknown function	N/A	0	YES	13	0	YES
PY17X_1352000	conserved Plasmodium protein, unknown function	null	conserved protein, unknown function	N/A	1	YES	14	0	YES
PY17X_0418400	conserved Plasmodium protein, unknown function	null	conserved Plasmodium protein, unknown function	N/A	0	YES	15	0	YES
PY17X_0907300	AP2 domain transcription factor AP2-O, putative	AP2-O	AP2 domain transcription factor AP2-O	AP2-O	1	YES	16	0	YES
PY17X_0113500	conserved Plasmodium protein, unknown function	null	conserved Plasmodium protein, unknown function	N/A	0	YES	16	0	YES
PY17X_1217900	conserved Plasmodium protein, unknown function	null	conserved Plasmodium protein, unknown function	N/A	0	YES	18	1	YES
PY17X_0207300	lipid/sterol:H+ symporter, putative	null	Niemann-Pick type C1-related protein, putative	NCR1	1	YES	19	0	YES
PY17X_1228200	serine/threonine protein kinase, FIKK family	null	serine/threonine protein kinase, FIKK family	N/A	0	YES	19	0	YES
PY17X_1236800	WD repeat-containing protein 26, putative	WDR26	WD repeat-containing protein 26, putative	WDR26	0	YES	19	0	YES
PY17X_0210900	ATP dependent RNA helicase, putative	null	ATP-dependent DNA/RNA helicase PSH1, putative	PSH1	1	YES	20	0	YES
PY17X_1226700	ATP-dependent RNA helicase DHH1, putative	DHH1	DNA helicase PSH3, putative	PSH3	1	YES	20	0	YES
PY17X_0818400	conserved Plasmodium protein, unknown function	null	conserved Plasmodium protein, unknown function	N/A	0	YES	20	0	YES
PY17X_0109700	conserved Plasmodium protein, unknown function	null	conserved Plasmodium protein, unknown function	N/A	0	YES	21	0	YES
PY17X_0814200	FHA domain protein, putative	null	FHA domain protein, putative	N/A	0	YES	21	0	YES
PY17X_0925000	DNA-directed RNA polymerase, putative	mtRNAP	DNA-directed RNA polymerase, putative	mtRNAP	0	YES	21	0	YES
PY17X_1109800	structural maintenance of chromosomes protein 4, putative	SMC4	structural maintenance of chromosomes protein 4, putative	SMC4	0	YES	22	0	YES
PY17X_0511900	conserved Plasmodium protein, unknown function	null	conserved Plasmodium protein, unknown function	N/A	0	YES	22	0	YES
PY17X_1318700	conserved Plasmodium protein, unknown function	null	conserved Plasmodium protein, unknown function	N/A	0	YES	24	1	YES
PY17X_0304300	DNA repair protein RAD2, putative	RAD2	DNA repair protein RAD2, putative	RAD2	0	YES	25	0	YES
PY17X_1215900	conserved Plasmodium protein, unknown function	null	SPRY domain-containing protein, putative	N/A	1	YES	26	2	YES
PY17X_0507100	schizont egress antigen-1, putative	SEA1	schizont egress antigen-1, putative	SEA1	0	YES	27	0	YES
PY17X_1428300	CCR4-associated factor 1, putative	CAF1	CCR4-associated factor 1, putative	CAF1	0	YES	27	0	YES
PY17X_0214100	RING zinc finger protein, putative	null	RING zinc finger protein, putative	N/A	0	YES	28	0	YES
PY17X_0311900	serine/threonine protein kinase, putative	null	serine/threonine protein kinase STK2, putative	STK2	1	YES	29	0	YES
PY17X_0518000	S-adenosylmethionine decarboxylase/ornithine decarboxylase	AdoMetDC/ODC	S-adenosylmethionine decarboxylase/ornithine decarboxylase	AdoMetDC/ODC	0	YES	29	0	YES
PY17X_0211100	zinc-carboxypeptidase, putative	null	zinc-carboxypeptidase, putative	N/A	0	YES	29	0	YES
PY17X_1364000	conserved Plasmodium protein, unknown function	null	conserved Plasmodium protein, unknown function	N/A	0	YES	30	0	YES
PY17X_0927500	calcium-dependent protein kinase 6	CDPK6	calcium-dependent protein kinase 6	CDPK6	0	YES	30	1	YES
PY17X_0207200	serine/threonine protein kinase, putative	IK2	eukaryotic translation initiation factor 2-alpha kinase 2, putative	eIK2	1	YES	32	0	YES
PY17X_0204100	kinesin-8, putative	null	kinesin-8B, putative	N/A	1	YES	32	0	YES
PY17X_1414400	telomerase reverse transcriptase, putative	TERT	telomerase reverse transcriptase, putative	TERT	0	YES	33	0	YES
PY17X_1454200	conserved Plasmodium protein, unknown function	null	conserved Plasmodium protein, unknown function	N/A	0	YES	33	0	YES
PY17X_1138700	conserved Plasmodium protein, unknown function	null	conserved Plasmodium protein, unknown function	N/A	0	YES	34	0	YES
PY17X_0620100	conserved Plasmodium protein, unknown function	null	conserved Plasmodium protein, unknown function	N/A	0	YES	41	0	YES
PY17X_1417400	AP2 domain transcription factor, putative	ApiAP2	AP2 domain transcription factor AP2-G3	AP2-G3	1	YES	42	0	YES
PY17X_0618600	cysteine repeat modular protein 2, putative	CRMP2	cysteine repeat modular protein 2, putative	CRMP2	0	YES	42	0	YES
PY17X_0524000	erythrocyte membrane-associated antigen, putative	null	erythrocyte membrane-associated antigen, putative	N/A	0	YES	46	0	YES
PY17X_1107200	conserved Plasmodium protein, unknown function	null	conserved Plasmodium protein, unknown function	N/A	0	YES	48	0	YES
PY17X_0405800	conserved Plasmodium protein, unknown function	null	conserved Plasmodium protein, unknown function	N/A	0	YES	49	0	YES
PY17X_0410800	phd finger protein, putative	null	phd finger protein, putative	N/A	0	YES	52	0	YES
PY17X_0111700	conserved Plasmodium protein, unknown function	null	conserved Plasmodium protein, unknown function	N/A	0	YES	52	0	YES
PY17X_1361700	AP2 domain transcription factor, putative	ApiAP2	AP2 domain transcription factor, putative	ApiAP2	0	YES	57	0	YES
PY17X_1105500	conserved Plasmodium protein, unknown function	null	conserved Plasmodium protein, unknown function	N/A	0	YES	78	0	YES
PY17X_1027500	conserved Plasmodium protein, unknown function	null	conserved Plasmodium protein, unknown function	N/A	0	YES	79	0	YES
PY17X_1304400	cysteine repeat modular protein 4	CRMP4	cysteine repeat modular protein 4	CRMP4	0	YES	95	0	YES
