# Supplementary material for: Addendum: Transcriptomics and proteomics reveal two waves of translational repression during the maturation of malaria parasite sporozoites
Source: Nat Commun. 2022 Jan 6;13:283. doi: 10.1038/s41467-021-27767-7 (PMC8738726; doi:10.1038/s41467-021-27767-7)
Supplement: Supplementary file 7 — Supplementary Data 6 [file 41467_2021_27767_MOESM7_ESM.xlsx]

## Sheet: README
	This document uses data found within Supplementary Data 1 to identify gene products with similar/dissimilar regulation.
	Tab Name	Description
	Py TR-OO+SG	Gene products that are translationally repressed in P. yoelii oocyst sporozoites and salivary gland sporozoites. GO Terms are provided at right.
	Py TR-OO_only	Gene products that are translationally repressed in P. yoelii oocyst sporozoites (not in salivary gland sporozoites). GO Terms are provided at right.
	Py TR-SG_only	Gene products that are translationally repressed in P. yoelii salivary gland sporozoites (not in oocyst sporozoites). GO Terms are provided at right.
	Py TR Program 1	TR Program 1 - Gene products that are translationally repressed in P. yoelii oocyst sporozoites, and then become UIS Proteins. GO Terms are provided at right.
	Py TR Program 2	TR Program 2 - Gene products that are translationally repressed in P. yoelii oocyst sporozoites and salivary gland sporozoites or just salivary gland sporozoites. GO Terms are provided at right.
	Pf TR-OO+SG	Gene products that are translationally repressed in P. falciparum oocyst sporozoites and salivary gland sporozoites. GO Terms are provided at right.
	Pf TR-OO_only	Gene products that are translationally repressed in P. falciparum oocyst sporozoites (not in salivary gland sporozoites). GO Terms are provided at right.
	Pf TR-SG_only	Gene products that are translationally repressed in P. falciparum salivary gland sporozoites (not in oocyst sporozoites). GO Terms are provided at right.
	Pf TR Program 1	TR Program 1 - Gene products that are translationally repressed in P. falciparum oocyst sporozoites, and then become UIS Proteins. GO Terms are provided at right.
	Pf TR Program 2	TR Program 2 - Gene products that are translationally repressed in P. falciparum oocyst sporozoites and salivary gland sporozoites or just salivary gland sporozoites. GO Terms are provided at right.
	Py+Pf TR-OO_only	Gene products that are translationally repressed in P. yoelii and P. falciparum oocyst sporozoites (not in salivary gland sporozoites). GO Terms are provided at right.
	Py+Pf TR-SG_only	Gene products that are translationally repressed in P. yoelii and P. falciparum salivary gland sporozoites (not in oocyst sporozoites). GO Terms are provided at right.
	Py+Pf TR-OO+SG	Gene products that are translationally repressed in P. yoelii and P. falciparum oocyst sporozoites and salivary gland sporozoites. GO Terms are provided at right.
	Py+Pf TR Program 1	TR Program 1 - Gene products that are translationally repressed in P. yoelii and P. falciparum oocyst sporozoites, and then become UIS Proteins. GO Terms are provided at right.
	Py+Pf TR Program 2	TR Program 2 - Gene products that are translationally repressed in P. yoelii oocyst sporozoites and salivary gland sporozoites or just salivary gland sporozoites. GO Terms are provided at right.
	Master	Lists and descriptions of gene products in each category type without thresholds applied. Orthologues of P. yoelii genes found in P. falciparum are listed and were used for cross-species comparisons.

## Sheet: Py TR-OO+SG
Py Gene ID (55)	Pf Gene ID (Syntenic)	Product Description	Gene Name or Symbol		GO Terms: Cellular Component											GO Terms: Molecular Function											GO Terms: Biological Process
PY17X_0211100	PF3D7_0103400	zinc-carboxypeptidase, putative	null			GO Term	Genes in the bkgd with this term	Genes in your result with this term	Percent of bkgd genes in your result	Fold enrichment	Odds ratio	P-value	Benjamini	Bonferroni			GO Term	Genes in the bkgd with this term	Genes in your result with this term	Percent of bkgd genes in your result	Fold enrichment	Odds ratio	P-value	Benjamini	Bonferroni			GO Term	Genes in the bkgd with this term	Genes in your result with this term	Percent of bkgd genes in your result	Fold enrichment	Odds ratio	P-value	Benjamini	Bonferroni
PY17X_0210900	PF3D7_0103600	ATP-dependent DNA/RNA helicase PSH1	PSH1		GO ID											GO ID											GO ID
PY17X_0204100	PF3D7_0111000	kinesin-8B, putative	null		GO:0005881	cytoplasmic microtubule	1	1	100	83.64	Infinity	0.012	0.314	0.741		GO:0003700	DNA-binding transcription factor activity	26	3	11.5	9.65	11.76	0.00336	0.232	0.275		GO:0070925	organelle assembly	13	2	15.4	12.87	15.93	0.00996	0.0893	1
PY17X_0304000	PF3D7_0205700	RNA-binding protein, putative	null		GO:0005634	nucleus	285	8	2.8	2.35	2.83	0.0163	0.314	1		GO:0140110	transcription regulator activity	32	3	9.4	7.84	9.3	0.0061	0.232	0.5		GO:0030031	cell projection assembly	1	1	100	83.64	Infinity	0.012	0.0893	1
PY17X_0304300	PF3D7_0206000	DNA repair protein RAD2, putative	RAD2		GO:0031514	motile cilium	2	1	50	41.82	85.19	0.0238	0.314	1		GO:0004014	adenosylmethionine decarboxylase activity	1	1	100	83.64	Infinity	0.012	0.232	0.98		GO:0044782	cilium organization	1	1	100	83.64	Infinity	0.012	0.0893	1
PY17X_0416500	PF3D7_0315900	conserved Plasmodium protein, unknown function	null		GO:0044228	host cell surface	2	1	50	41.82	85.19	0.0238	0.314	1		GO:0004586	ornithine decarboxylase activity	1	1	100	83.64	Infinity	0.012	0.232	0.98		GO:0009309	amine biosynthetic process	1	1	100	83.64	Infinity	0.012	0.0893	1
PY17X_1003900	PF3D7_0404800	sporozoite-specific protein S10, putative	null		GO:0005929	cilium	3	1	33.3	27.88	42.58	0.0355	0.314	1		GO:0004672	protein kinase activity	80	4	5	4.18	4.81	0.0141	0.232	1		GO:0006595	polyamine metabolic process	1	1	100	83.64	Infinity	0.012	0.0893	1
PY17X_0718600	PF3D7_0416400	histone acetyltransferase, putative	HAT1		GO:0042995	cell projection	3	1	33.3	27.88	42.58	0.0355	0.314	1		GO:0043139	5'-3' DNA helicase activity	2	1	50	41.82	85.19	0.0238	0.251	1		GO:0001578	microtubule bundle formation	1	1	100	83.64	Infinity	0.012	0.0893	1
PY17X_0720800	PF3D7_0418700	RNA-binding protein NOB1, putative	null		GO:0120025	plasma membrane bounded cell projection	3	1	33.3	27.88	42.58	0.0355	0.314	1		GO:0016773	phosphotransferase activity, alcohol group as acceptor	95	4	4.2	3.52	4	0.0251	0.251	1		GO:0008215	spermine metabolic process	1	1	100	83.64	Infinity	0.012	0.0893	1
PY17X_0524000	PF3D7_0422200	erythrocyte membrane-associated antigen	null													GO:0005524	ATP binding	327	8	2.4	2.05	2.42	0.0345	0.251	1		GO:0042401	cellular biogenic amine biosynthetic process	1	1	100	83.64	Infinity	0.012	0.0893	1
PY17X_1105500	PF3D7_0504800	conserved Plasmodium protein, unknown function	null													GO:0008374	O-acyltransferase activity	3	1	33.3	27.88	42.58	0.0355	0.251	1		GO:0060271	cilium assembly	1	1	100	83.64	Infinity	0.012	0.0893	1
PY17X_1108500	PF3D7_0507800	conserved protein, unknown function	null													GO:0032559	adenyl ribonucleotide binding	330	8	2.4	2.03	2.39	0.0362	0.251	1		GO:0008295	spermidine biosynthetic process	1	1	100	83.64	Infinity	0.012	0.0893	1
PY17X_1109400	PF3D7_0508700	pre-mRNA-processing ATP-dependent RNA helicase PRP5, putative	PRP5													GO:0016301	kinase activity	107	4	3.7	3.13	3.51	0.0368	0.251	1		GO:0120036	plasma membrane bounded cell projection organization	1	1	100	83.64	Infinity	0.012	0.0893	1
PY17X_1115800	PF3D7_0515000	pre-mRNA-splicing factor CWC2, putative	CWC2													GO:0030554	adenyl nucleotide binding	331	8	2.4	2.02	2.38	0.0368	0.251	1		GO:0006596	polyamine biosynthetic process	1	1	100	83.64	Infinity	0.012	0.0893	1
PY17X_1120000	PF3D7_0619700	F-box protein FBXO1, putative	null													GO:0008144	drug binding	336	8	2.4	1.99	2.34	0.0398	0.251	1		GO:0006597	spermine biosynthetic process	1	1	100	83.64	Infinity	0.012	0.0893	1
PY17X_1125200	PF3D7_0624900	GAS8-like protein, putative	null																								GO:0030030	cell projection organization	1	1	100	83.64	Infinity	0.012	0.0893	1
PY17X_1129600	PF3D7_0629300	phospholipase, putative	PL																								GO:0120031	plasma membrane bounded cell projection assembly	1	1	100	83.64	Infinity	0.012	0.0893	1
PY17X_0214800	PF3D7_0729300	60S ribosomal export protein NMD3, putative	NMD3																								GO:0035082	axoneme assembly	1	1	100	83.64	Infinity	0.012	0.0893	1
PY17X_0214900	PF3D7_0729400	ribosome biogenesis protein BRX1, putative	null																								GO:0008216	spermidine metabolic process	1	1	100	83.64	Infinity	0.012	0.0893	1
PY17X_1229300	PF3D7_0804500	conserved Plasmodium membrane protein, unknown function	null																								GO:0006468	protein phosphorylation	78	4	5.1	4.29	4.95	0.013	0.0915	1
PY17X_1228200	PF3D7_0805700	serine/threonine protein kinase, FIKK family	FIKK8																								GO:0006355	regulation of transcription, DNA-templated	48	3	6.3	5.23	5.96	0.0187	0.113	1
PY17X_1227400	PF3D7_0806500	DnaJ protein, putative	null																								GO:2001141	regulation of RNA biosynthetic process	48	3	6.3	5.23	5.96	0.0187	0.113	1
PY17X_1428300	PF3D7_0811300	CCR4-associated factor 1	CAF1																								GO:1903506	regulation of nucleic acid-templated transcription	48	3	6.3	5.23	5.96	0.0187	0.113	1
PY17X_0713400	PF3D7_0817600	conserved protein, unknown function	null																								GO:0000469	cleavage involved in rRNA processing	2	1	50	41.82	85.19	0.0238	0.116	1
PY17X_0712000	PF3D7_0819000	conserved Plasmodium protein, unknown function	null																								GO:0044106	cellular amine metabolic process	2	1	50	41.82	85.19	0.0238	0.116	1
PY17X_0706400	PF3D7_0824500	conserved protein, unknown function	null																								GO:0009308	amine metabolic process	2	1	50	41.82	85.19	0.0238	0.116	1
PY17X_0418500	PF3D7_0905700	autophagy-related protein 3, putative	ATG3																								GO:0097164	ammonium ion metabolic process	2	1	50	41.82	85.19	0.0238	0.116	1
PY17X_0829300	PF3D7_0925200	ribosomal RNA-processing protein 8, putative	RRP8																								GO:0006576	cellular biogenic amine metabolic process	2	1	50	41.82	85.19	0.0238	0.116	1
PY17X_1205700	PF3D7_1004300	E3 ubiquitin-protein ligase, putative	null																								GO:0051252	regulation of RNA metabolic process	54	3	5.6	4.65	5.25	0.0255	0.118	1
PY17X_0507600	PF3D7_1022300	ZIP domain-containing protein, putative	ZIPCO																								GO:0016310	phosphorylation	96	4	4.2	3.48	3.95	0.026	0.118	1
PY17X_0509200	PF3D7_1023900	chromodomain-helicase-DNA-binding protein 1 homolog, putative	CHD1																								GO:0019219	regulation of nucleobase-containing compound metabolic process	57	3	5.3	4.4	4.95	0.0294	0.129	1
PY17X_0518000	PF3D7_1033100	S-adenosylmethionine decarboxylase/ornithine decarboxylase	AdoMetDC/ODC																								GO:0010556	regulation of macromolecule biosynthetic process	66	3	4.5	3.8	4.23	0.0428	0.17	1
PY17X_0933900	PF3D7_1116100	serine esterase, putative	null																								GO:2000112	regulation of cellular macromolecule biosynthetic process	66	3	4.5	3.8	4.23	0.0428	0.17	1
PY17X_0927500	PF3D7_1122800	calcium-dependent protein kinase 6	CDPK6																								GO:0031326	regulation of cellular biosynthetic process	67	3	4.5	3.74	4.16	0.0444	0.17	1
PY17X_1436100	PF3D7_1218100	conserved Plasmodium protein, unknown function	null																								GO:0009889	regulation of biosynthetic process	67	3	4.5	3.74	4.16	0.0444	0.17	1
PY17X_1460500	PF3D7_1244700	conserved protein, unknown function	null																								GO:0043412	macromolecule modification	223	6	2.7	2.25	2.57	0.0454	0.17	1
PY17X_1462600	PF3D7_1246900	RAC-beta serine/threonine protein kinase	PKB
PY17X_1352000	PF3D7_1332200	conserved protein, unknown function	null
PY17X_0111700	No Syntenic Orthologue	conserved Plasmodium protein, unknown function	null
PY17X_0204600	No Syntenic Orthologue	bromodomain protein 3, putative	BDP3
PY17X_0206600	No Syntenic Orthologue	conserved Plasmodium protein, unknown function	null
PY17X_0215800	No Syntenic Orthologue	AP2 domain transcription factor AP2-L, putative	AP2-L
PY17X_0311900	No Syntenic Orthologue	serine/threonine protein kinase STK2, putative	STK2
PY17X_0511900	No Syntenic Orthologue	conserved Plasmodium protein, unknown function	null
PY17X_0513900	No Syntenic Orthologue	merozoite TRAP-like protein, putative	MTRAP
PY17X_0607400	No Syntenic Orthologue	conserved Plasmodium protein, unknown function	null
PY17X_0710700	No Syntenic Orthologue	conserved Plasmodium protein, unknown function	null
PY17X_0720400	No Syntenic Orthologue	conserved Plasmodium protein, unknown function	null
PY17X_0907300	No Syntenic Orthologue	AP2 domain transcription factor AP2-O	AP2-O
PY17X_0910800	No Syntenic Orthologue	conserved Plasmodium protein, unknown function	null
PY17X_1112200	No Syntenic Orthologue	RNA pseudouridylate synthase, putative	null
PY17X_1210000	No Syntenic Orthologue	zinc finger (CCCH type) protein, putative	null
PY17X_1231800	No Syntenic Orthologue	lysine-specific histone demethylase, putative	LSD2
PY17X_1318700	No Syntenic Orthologue	conserved Plasmodium protein, unknown function	null
PY17X_1417400	No Syntenic Orthologue	AP2 domain transcription factor AP2-G3	AP2-G3

## Sheet: Py TR-OO_only
Py Gene ID (88)	Pf Gene ID (Syntenic)	Product Description	Gene Name or Symbol		GO Terms: Cellular Component											GO Terms: Molecular Function											GO Terms: Biological Process
PY17X_0208900	PF3D7_0105800	cyclin-dependent kinases regulatory subunit, putative	null			GO Term	Genes in the bkgd with this term	Genes in your result with this term	Percent of bkgd genes in your result	Fold enrichment	Odds ratio	P-value	Benjamini	Bonferroni			GO Term	Genes in the bkgd with this term	Genes in your result with this term	Percent of bkgd genes in your result	Fold enrichment	Odds ratio	P-value	Benjamini	Bonferroni			GO Term	Genes in the bkgd with this term	Genes in your result with this term	Percent of bkgd genes in your result	Fold enrichment	Odds ratio	P-value	Benjamini	Bonferroni
PY17X_0208000	PF3D7_0106700	small ribosomal subunit assembling AARP2 protein	AARP2		GO ID											GO ID											GO ID
PY17X_0304500	PF3D7_0206200	pantothenate transporter	PAT		GO:0020009	microneme	23	7	30.4	16.8	27.41	8.18e-08	5.07e-06	5.07e-06		GO:0016854	racemase and epimerase activity	1	1	100	55.2	Infinity	0.0181	0.162	1		GO:0071976	cell gliding	9	3	33.3	18.4	28.77	0.000435	0.0704	0.0975
PY17X_0310000	PF3D7_0212600	secreted protein with altered thrombospondin repeat domain	SPATR		GO:0020007	apical complex	63	9	14.3	7.89	10.8	1.13e-06	3.49e-05	6.99e-05		GO:0016603	glutaminyl-peptide cyclotransferase activity	1	1	100	55.2	Infinity	0.0181	0.162	1		GO:0040011	locomotion	23	4	17.4	9.6	12.32	0.000655	0.0704	0.147
PY17X_0313900	PF3D7_0216700	autophagy-related protein 11, putative	ATG11		GO:0009986	cell surface	58	8	13.8	7.61	10.13	6.27e-06	0.00013	0.000389		GO:0008177	succinate dehydrogenase (ubiquinone) activity	1	1	100	55.2	Infinity	0.0181	0.162	1		GO:0035891	exit from host cell	4	2	50	27.6	56.42	0.00189	0.0704	0.422
PY17X_0405100	PF3D7_0304300	conserved Plasmodium protein, unknown function	null		GO:0045177	apical part of cell	83	9	10.8	5.99	7.82	1.19e-05	0.000185	0.000739		GO:0016857	racemase and epimerase activity, acting on carbohydrates and derivatives	1	1	100	55.2	Infinity	0.0181	0.162	1		GO:0052126	movement in host environment	4	2	50	27.6	56.42	0.00189	0.0704	0.422
PY17X_0410700	PF3D7_0310100	calcium-dependent protein kinase 3	CDPK3		GO:0044310	osmiophilic body	7	2	28.6	15.77	22.54	0.00637	0.079	0.395		GO:0004750	ribulose-phosphate 3-epimerase activity	1	1	100	55.2	Infinity	0.0181	0.162	1		GO:0052192	movement in environment of other organism involved in symbiotic interaction	4	2	50	27.6	56.42	0.00189	0.0704	0.422
PY17X_0411900	PF3D7_0311400	kinase-related protein PKRP, putative	PKRP		GO:0020031	polar ring of apical complex	1	1	100	55.2	Infinity	0.0181	0.187	1		GO:0019901	protein kinase binding	1	1	100	55.2	Infinity	0.0181	0.162	1		GO:0035890	exit from host	4	2	50	27.6	56.42	0.00189	0.0704	0.422
PY17X_1003500	PF3D7_0404400	6-cysteine protein P36	P36													GO:0072349	modified amino acid transmembrane transporter activity	1	1	100	55.2	Infinity	0.0181	0.162	1		GO:0048870	cell motility	17	3	17.6	9.74	12.29	0.00318	0.0792	0.713
PY17X_1003600	PF3D7_0404500	6-cysteine protein P52	P52													GO:0050072	m7G(5')pppN diphosphatase activity	1	1	100	55.2	Infinity	0.0181	0.162	1		GO:0051674	localization of cell	17	3	17.6	9.74	12.29	0.00318	0.0792	0.713
PY17X_1007700	PF3D7_0408700	perforin-like protein 1	PLP1													GO:0015233	pantothenate transmembrane transporter activity	1	1	100	55.2	Infinity	0.0181	0.162	1		GO:0051701	interaction with host	17	3	17.6	9.74	12.29	0.00318	0.0792	0.713
PY17X_0614800	PF3D7_0410900	conserved Plasmodium protein, unknown function	null													GO:0019900	kinase binding	1	1	100	55.2	Infinity	0.0181	0.162	1		GO:0044403	symbiont process	18	3	16.7	9.2	11.47	0.00377	0.0845	0.845
PY17X_0719200	PF3D7_0417100	mRNA-binding protein PUF2	PUF2													GO:0000104	succinate dehydrogenase activity	1	1	100	55.2	Infinity	0.0181	0.162	1		GO:0044419	interspecies interaction between organisms	26	3	11.5	6.37	7.46	0.0109	0.15	1
PY17X_0523400	PF3D7_0420600	conserved Plasmodium protein, unknown function	null													GO:0090482	vitamin transmembrane transporter activity	1	1	100	55.2	Infinity	0.0181	0.162	1		GO:0051704	multi-organism process	26	3	11.5	6.37	7.46	0.0109	0.15	1
PY17X_1104400	PF3D7_0503600	myosin B	MyoB													GO:0000150	recombinase activity	2	1	50	27.6	55.29	0.0359	0.183	1		GO:0043549	regulation of kinase activity	1	1	100	55.2	Infinity	0.0181	0.15	1
PY17X_1236600	PF3D7_0518400	cyclin, putative	CYC3													GO:0015238	drug transmembrane transporter activity	2	1	50	27.6	55.29	0.0359	0.183	1		GO:0017186	peptidyl-pyroglutamic acid biosynthetic process, using glutaminyl-peptide cyclotransferase	1	1	100	55.2	Infinity	0.0181	0.15	1
PY17X_1239600	PF3D7_0521600	conserved Plasmodium protein, unknown function	null													GO:0016755	transferase activity, transferring amino-acyl groups	2	1	50	27.6	55.29	0.0359	0.183	1		GO:0015887	pantothenate transmembrane transport	1	1	100	55.2	Infinity	0.0181	0.15	1
PY17X_1239700	PF3D7_0521700	ATP-dependent RNA helicase DDX1, putative	DDX1													GO:0016635	oxidoreductase activity, acting on the CH-CH group of donors, quinone or related compound as acceptor	2	1	50	27.6	55.29	0.0359	0.183	1		GO:0000209	protein polyubiquitination	1	1	100	55.2	Infinity	0.0181	0.15	1
PY17X_1125100	PF3D7_0624800	conserved Plasmodium protein, unknown function	null													GO:0016538	cyclin-dependent protein serine/threonine kinase regulator activity	2	1	50	27.6	55.29	0.0359	0.183	1		GO:0000079	regulation of cyclin-dependent protein serine/threonine kinase activity	1	1	100	55.2	Infinity	0.0181	0.15	1
PY17X_0617500	PF3D7_0717100	conserved Plasmodium protein, unknown function	null													GO:0004408	holocytochrome-c synthase activity	2	1	50	27.6	55.29	0.0359	0.183	1		GO:0035461	vitamin transmembrane transport	1	1	100	55.2	Infinity	0.0181	0.15	1
PY17X_0619700	PF3D7_0719500	LEM3/CDC50 family protein, putative	CDC50A													GO:0051185	coenzyme transmembrane transporter activity	2	1	50	27.6	55.29	0.0359	0.183	1		GO:0018199	peptidyl-glutamine modification	1	1	100	55.2	Infinity	0.0181	0.15	1
PY17X_1228800	PF3D7_0805000	alpha/beta hydrolase, putative	null													GO:0051184	cofactor transmembrane transporter activity	2	1	50	27.6	55.29	0.0359	0.183	1		GO:1904029	regulation of cyclin-dependent protein kinase activity	1	1	100	55.2	Infinity	0.0181	0.15	1
PY17X_1228600	PF3D7_0805200	gamete release protein, putative	GAMER													GO:0008028	monocarboxylic acid transmembrane transporter activity	2	1	50	27.6	55.29	0.0359	0.183	1		GO:0051338	regulation of transferase activity	1	1	100	55.2	Infinity	0.0181	0.15	1
PY17X_1429300	PF3D7_0810300	protein phosphatase PPM5, putative	PPM5																								GO:0051180	vitamin transport	1	1	100	55.2	Infinity	0.0181	0.15	1
PY17X_0714200	PF3D7_0816800	meiotic recombination protein DMC1, putative	DMC1																								GO:0072337	modified amino acid transport	1	1	100	55.2	Infinity	0.0181	0.15	1
PY17X_0712900	PF3D7_0818100	zinc finger protein, putative	null																								GO:0071900	regulation of protein serine/threonine kinase activity	1	1	100	55.2	Infinity	0.0181	0.15	1
PY17X_0712700	PF3D7_0818300	dynactin subunit 6, putative	null																								GO:0051182	coenzyme transport	1	1	100	55.2	Infinity	0.0181	0.15	1
PY17X_0419000	PF3D7_0905200	mitochondrial carrier protein, putative	null																								GO:0051181	cofactor transport	1	1	100	55.2	Infinity	0.0181	0.15	1
PY17X_0822500	PF3D7_0918200	50S ribosomal protein L3, apicoplast, putative	null																								GO:0045859	regulation of protein kinase activity	1	1	100	55.2	Infinity	0.0181	0.15	1
PY17X_0823400	PF3D7_0919200	PPPDE peptidase, putative	null																								GO:0007049	cell cycle	13	2	15.4	8.49	10.22	0.0221	0.177	1
PY17X_1211300	PF3D7_1009800	conserved Plasmodium membrane protein, unknown function	null																								GO:0006928	movement of cell or subcellular component	35	3	8.6	4.73	5.34	0.0244	0.179	1
PY17X_1215000	PF3D7_1013400	conserved Plasmodium protein, unknown function	null																								GO:0000003	reproduction	2	1	50	27.6	55.29	0.0359	0.179	1
PY17X_0515300	PF3D7_1030200	claudin-like apicomplexan microneme protein, putative	CLAMP																								GO:0051321	meiotic cell cycle	2	1	50	27.6	55.29	0.0359	0.179	1
PY17X_0923200	PF3D7_1127200	conserved Plasmodium protein, unknown function	null																								GO:1903046	meiotic cell cycle process	2	1	50	27.6	55.29	0.0359	0.179	1
PY17X_0912300	PF3D7_1137800	sporozoite surface protein essential for liver stage development, putative	SPELD																								GO:0048468	cell development	2	1	50	27.6	55.29	0.0359	0.179	1
PY17X_0908600	PF3D7_1141800	EELM2 domain-containing protein, putative	null																								GO:0048469	cell maturation	2	1	50	27.6	55.29	0.0359	0.179	1
PY17X_0604100	PF3D7_1202600	nuclear export mediator factor NEMF, putative	NEMF																								GO:0048856	anatomical structure development	2	1	50	27.6	55.29	0.0359	0.179	1
PY17X_0608300	PF3D7_1207300	LIMP protein, putative	LIMP																								GO:0048869	cellular developmental process	2	1	50	27.6	55.29	0.0359	0.179	1
PY17X_0612800	PF3D7_1211800	polyubiquitin	PfpUB																								GO:0032502	developmental process	2	1	50	27.6	55.29	0.0359	0.179	1
PY17X_1430900	PF3D7_1212800	succinate dehydrogenase [ubiquinone] iron-sulfur subunit, mitochondrial	SDHB																								GO:0030154	cell differentiation	2	1	50	27.6	55.29	0.0359	0.179	1
PY17X_1431400	PF3D7_1213400	kelch domain-containing protein, putative	null																								GO:0022414	reproductive process	2	1	50	27.6	55.29	0.0359	0.179	1
PY17X_1434600	PF3D7_1216600	cell traversal protein for ookinetes and sporozoites	CelTOS																								GO:0021700	developmental maturation	2	1	50	27.6	55.29	0.0359	0.179	1
PY17X_1437500	PF3D7_1219900	ribulose-phosphate 3-epimerase, putative	null																								GO:0035825	homologous recombination	2	1	50	27.6	55.29	0.0359	0.179	1
PY17X_1441600	PF3D7_1224200	BRO1 domain-containing protein, putative	null																								GO:0007131	reciprocal meiotic recombination	2	1	50	27.6	55.29	0.0359	0.179	1
PY17X_1442000	PF3D7_1224600	cytochrome c heme lyase, putative	CCHL																								GO:0007127	meiosis I	2	1	50	27.6	55.29	0.0359	0.179	1
PY17X_1443500	PF3D7_1226300	haloacid dehalogenase-like hydrolase, putative	HAD2																								GO:0061982	meiosis I cell cycle process	2	1	50	27.6	55.29	0.0359	0.179	1
PY17X_1450700	PF3D7_1233600	asparagine and aspartate rich protein 1	AARP1																								GO:0140013	meiotic nuclear division	2	1	50	27.6	55.29	0.0359	0.179	1
PY17X_1452200	PF3D7_1235100	conserved protein, unknown function	null
PY17X_1461300	PF3D7_1245500	conserved Plasmodium protein, unknown function	null
PY17X_1465900	PF3D7_1250400	conserved Plasmodium protein, unknown function	null
PY17X_1409100	PF3D7_1308900	mRNA-decapping enzyme 2, putative	DCP2
PY17X_1409500	PF3D7_1309200	protein phosphatase PPM6, putative	PPM6
PY17X_1350000	PF3D7_1330200	conserved Plasmodium protein, unknown function	null
PY17X_1352900	PF3D7_1333200	ubiquitin-activating enzyme	UBA1
PY17X_1360900	PF3D7_1342100	aconitate hydratase	IRP
PY17X_1367500	PF3D7_1349000	conserved Plasmodium protein, unknown function	null
PY17X_1369400	PF3D7_1350900	AP2 domain transcription factor AP2-O4, putative	ApiAP2
PY17X_1030900	PF3D7_1414200	conserved Plasmodium protein, unknown function	null
PY17X_1030400	PF3D7_1414700	ubiquitin carboxyl-terminal hydrolase, putative	null
PY17X_1027400	PF3D7_1417700	conserved protein, unknown function	null
PY17X_1022500	PF3D7_1422800	actin-related protein, putative	ARP4a
PY17X_1022400	PF3D7_1422900	14-3-3 protein, putative	null
PY17X_1012000	PF3D7_1434400	conserved protein, unknown function	null
PY17X_1314500	PF3D7_1446900	glutaminyl-peptide cyclotransferase, putative	null
PY17X_1316500	PF3D7_1449000	gamete egress and sporozoite traversal protein, putative	GEST
PY17X_1322000	PF3D7_1454500	iron-sulfur cluster assembly protein ISU, putative	ISU
PY17X_1322500	PF3D7_1455000	protein phosphatase PPM3, putative	PPM3
PY17X_1341300	PF3D7_1473400	conserved protein, unknown function	null
PY17X_1341500	PF3D7_1473600	conserved Plasmodium protein, unknown function	null
PY17X_0305100	No Syntenic Orthologue	conserved Plasmodium protein, unknown function	null
PY17X_0416400	No Syntenic Orthologue	zinc finger protein, putative	null
PY17X_0504400	No Syntenic Orthologue	conserved Plasmodium protein, unknown function	null
PY17X_0509400	No Syntenic Orthologue	conserved Plasmodium protein, unknown function	null
PY17X_0606651	No Syntenic Orthologue	kelch domain-containing protein, putative	null
PY17X_0611300	No Syntenic Orthologue	conserved Plasmodium protein, unknown function	null
PY17X_0614900	No Syntenic Orthologue	conserved Plasmodium protein, unknown function	null
PY17X_0720700	No Syntenic Orthologue	regulator of chromosome condensation, putative	null
PY17X_1003200	No Syntenic Orthologue	AP2 domain transcription factor AP2-SP2	AP2-SP2
PY17X_1020300	No Syntenic Orthologue	conserved Plasmodium protein, unknown function	null
PY17X_1028500	No Syntenic Orthologue	conserved Plasmodium protein, unknown function	null
PY17X_1112100	No Syntenic Orthologue	conserved Plasmodium protein, unknown function	null
PY17X_1217600	No Syntenic Orthologue	conserved Plasmodium protein, unknown function	null
PY17X_1239300	No Syntenic Orthologue	zinc finger protein, putative	null
PY17X_1310400	No Syntenic Orthologue	conserved Plasmodium protein, unknown function	null
PY17X_1335000	No Syntenic Orthologue	conserved Plasmodium protein, unknown function	null
PY17X_1412750	No Syntenic Orthologue	apical ring associated protein 1, putative	ARA1
PY17X_1413300	No Syntenic Orthologue	conserved Plasmodium protein, unknown function	null
PY17X_1444700	No Syntenic Orthologue	protein SOC2, putative	SOC2

## Sheet: Py TR-SG_only
Py Gene ID (108)	Pf Gene ID (Syntenic)	Product Description	Gene Name or Symbol		GO Terms: Cellular Component											GO Terms: Molecular Function											GO Terms: Biological Process
PY17X_0207300	PF3D7_0107500	Niemann-Pick type C1-related protein	NCR1			GO Term	Genes in the bkgd with this term	Genes in your result with this term	Percent of bkgd genes in your result	Fold enrichment	Odds ratio	P-value	Benjamini	Bonferroni			GO Term	Genes in the bkgd with this term	Genes in your result with this term	Percent of bkgd genes in your result	Fold enrichment	Odds ratio	P-value	Benjamini	Bonferroni			GO Term	Genes in the bkgd with this term	Genes in your result with this term	Percent of bkgd genes in your result	Fold enrichment	Odds ratio	P-value	Benjamini	Bonferroni
PY17X_0204500	PF3D7_0110600	phosphatidylinositol-4-phosphate 5-kinase	PIP5K		GO ID											GO ID											GO ID
PY17X_0306800	PF3D7_0209100	patatin-like phospholipase 1	PATPL1		GO:0045293	mRNA editing complex	1	1	100	46	Infinity	0.0217	0.59	1		GO:0003676	nucleic acid binding	487	21	4.3	1.98	2.58	0.000857	0.102	0.102		GO:0015698	inorganic anion transport	2	2	100	46	Infinity	0.000465	0.0786	0.0786
PY17X_0315600	PF3D7_0218400	ATP-dependent RNA helicase DDX47, putative	DDX47		GO:0036396	RNA N6-methyladenosine methyltransferase complex	1	1	100	46	Infinity	0.0217	0.59	1		GO:0008757	S-adenosylmethionine-dependent methyltransferase activity	18	3	16.7	7.67	9.42	0.00632	0.197	0.752		GO:0001510	RNA methylation	10	3	30	13.8	20.25	0.00105	0.0889	0.178
PY17X_0316700	PF3D7_0219600	replication factor C subunit 1, putative	RFC1		GO:0005634	nucleus	285	11	3.9	1.78	1.99	0.04	0.59	1		GO:0008173	RNA methyltransferase activity	18	3	16.7	7.67	9.42	0.00632	0.197	0.752		GO:0043414	macromolecule methylation	17	3	17.6	8.12	10.1	0.00535	0.262	0.904
PY17X_0809900	PF3D7_0318500	conserved Plasmodium protein, unknown function	null		GO:0009376	HslUV protease complex	2	1	50	23	45.75	0.043	0.59	1		GO:0003677	DNA binding	147	8	5.4	2.5	2.83	0.0129	0.197	1		GO:0032259	methylation	24	3	12.5	5.75	6.71	0.0143	0.262	1
PY17X_1218000	PF3D7_0323700	U4/U6.U5 tri-snRNP-associated protein 1, putative	SART1		GO:0048471	perinuclear region of cytoplasm	2	1	50	23	45.75	0.043	0.59	1		GO:0005315	inorganic phosphate transmembrane transporter activity	1	1	100	46	Infinity	0.0217	0.197	1		GO:0006820	anion transport	10	2	20	9.2	11.6	0.0187	0.262	1
PY17X_1007500	PF3D7_0408500	flap endonuclease 1	FEN1		GO:1904949	ATPase complex	2	1	50	23	45.75	0.043	0.59	1		GO:0004623	phospholipase A2 activity	1	1	100	46	Infinity	0.0217	0.197	1		GO:0006338	chromatin remodeling	1	1	100	46	Infinity	0.0217	0.262	1
PY17X_0721000	PF3D7_0418900	conserved protein, unknown function	null		GO:0031597	cytosolic proteasome complex	2	1	50	23	45.75	0.043	0.59	1		GO:0001734	mRNA (N6-adenosine)-methyltransferase activity	1	1	100	46	Infinity	0.0217	0.197	1		GO:0006817	phosphate ion transport	1	1	100	46	Infinity	0.0217	0.262	1
PY17X_1104900	PF3D7_0504200	ATP-dependent RNA helicase DDX27, putative	DDX27													GO:0004809	tRNA (guanine-N2-)-methyltransferase activity	1	1	100	46	Infinity	0.0217	0.197	1		GO:0008272	sulfate transport	1	1	100	46	Infinity	0.0217	0.262	1
PY17X_1109800	PF3D7_0509100	structural maintenance of chromosomes protein 4, putative	SMC4													GO:0003964	RNA-directed DNA polymerase activity	1	1	100	46	Infinity	0.0217	0.197	1		GO:0016049	cell growth	1	1	100	46	Infinity	0.0217	0.262	1
PY17X_1110700	PF3D7_0510000	conserved Plasmodium protein, unknown function	null													GO:0016435	rRNA (guanine) methyltransferase activity	1	1	100	46	Infinity	0.0217	0.197	1		GO:0000481	maturation of 5S rRNA	1	1	100	46	Infinity	0.0217	0.262	1
PY17X_1236700	PF3D7_0518500	ATP-dependent RNA helicase DDX23, putative	DDX23													GO:0015116	sulfate transmembrane transporter activity	1	1	100	46	Infinity	0.0217	0.197	1		GO:0072348	sulfur compound transport	1	1	100	46	Infinity	0.0217	0.262	1
PY17X_1236800	PF3D7_0518600	WD repeat-containing protein 26, putative	WDR26													GO:0005488	binding	1374	38	2.8	1.27	1.76	0.0228	0.197	1		GO:0040007	growth	1	1	100	46	Infinity	0.0217	0.262	1
PY17X_1237400	PF3D7_0519200	V-type proton ATPase 16 kDa proteolipid subunit	null													GO:0005515	protein binding	413	15	3.6	1.67	1.93	0.0271	0.197	1		GO:0043044	ATP-dependent chromatin remodeling	1	1	100	46	Infinity	0.0217	0.262	1
PY17X_1240300	PF3D7_0522300	18S rRNA (guanine-N(7))-methyltransferase, putative	null													GO:0097159	organic cyclic compound binding	839	25	3	1.37	1.65	0.0404	0.197	1		GO:0043486	histone exchange	1	1	100	46	Infinity	0.0217	0.262	1
PY17X_1241400	PF3D7_0523400	DnaJ protein, putative	null													GO:1901363	heterocyclic compound binding	839	25	3	1.37	1.65	0.0404	0.197	1		GO:0006364	rRNA processing	34	3	8.8	4.06	4.53	0.0363	0.324	1
PY17X_1247800	PF3D7_0529900	RING zinc finger protein, putative	null													GO:0008174	mRNA methyltransferase activity	2	1	50	23	45.75	0.043	0.197	1		GO:0051276	chromosome organization	35	3	8.6	3.94	4.39	0.0391	0.324	1
PY17X_0106400	PF3D7_0606100	RNA-binding protein, putative	null													GO:0140034	methylation-dependent protein binding	2	1	50	23	45.75	0.043	0.197	1		GO:0016072	rRNA metabolic process	36	3	8.3	3.83	4.25	0.042	0.324	1
PY17X_0109700	PF3D7_0609500	conserved Plasmodium protein, unknown function	null													GO:0140030	modification-dependent protein binding	2	1	50	23	45.75	0.043	0.197	1		GO:0080009	mRNA methylation	2	1	50	23	45.75	0.043	0.324	1
PY17X_0114000	PF3D7_0614200	cytosolic Fe-S cluster assembly factor NAR1, putative	NAR1													GO:0016307	phosphatidylinositol phosphate kinase activity	2	1	50	23	45.75	0.043	0.197	1		GO:0070476	rRNA (guanine-N7)-methylation	2	1	50	23	45.75	0.043	0.324	1
PY17X_1117200	PF3D7_0616500	TRAP-like protein	TLP													GO:1901682	sulfur compound transmembrane transporter activity	2	1	50	23	45.75	0.043	0.197	1		GO:0070475	rRNA base methylation	2	1	50	23	45.75	0.043	0.324	1
PY17X_1124900	PF3D7_0624600	SNF2 helicase, putative	ISWI													GO:0015103	inorganic anion transmembrane transporter activity	2	1	50	23	45.75	0.043	0.197	1		GO:0036265	RNA (guanine-N7)-methylation	2	1	50	23	45.75	0.043	0.324	1
PY17X_1127400	PF3D7_0627100	ankyrin-repeat protein, putative	null													GO:0004620	phospholipase activity	2	1	50	23	45.75	0.043	0.197	1		GO:0031167	rRNA methylation	2	1	50	23	45.75	0.043	0.324	1
PY17X_1127500	PF3D7_0627300	E3 ubiquitin-protein ligase RNF5, putative	RNF5													GO:0033170	protein-DNA loading ATPase activity	2	1	50	23	45.75	0.043	0.197	1		GO:0034470	ncRNA processing	62	4	6.5	2.97	3.25	0.0441	0.324	1
PY17X_0803900	PF3D7_0703500	erythrocyte membrane-associated antigen	null													GO:0016423	tRNA (guanine) methyltransferase activity	2	1	50	23	45.75	0.043	0.197	1
PY17X_0618600	PF3D7_0718300	cysteine repeat modular protein 2	CRMP2													GO:0003689	DNA clamp loader activity	2	1	50	23	45.75	0.043	0.197	1
PY17X_0620000	PF3D7_0719800	conserved protein, unknown function	null													GO:0035064	methylated histone binding	2	1	50	23	45.75	0.043	0.197	1
PY17X_0212000	PF3D7_0726500	ubiquitin carboxyl-terminal hydrolase, putative	null
PY17X_0214100	PF3D7_0728600	RING zinc finger protein, putative	null
PY17X_0215000	PF3D7_0729500	N6-adenosine-methyltransferase MT-A70	MT-A70
PY17X_1226700	PF3D7_0807100	DNA helicase PSH3	PSH3
PY17X_0713800	PF3D7_0817200	conserved protein, unknown function	null
PY17X_0704800	PF3D7_0826100	HECT-like E3 ubiquitin ligase, putative	HEUL
PY17X_0418400	PF3D7_0905800	conserved Plasmodium protein, unknown function	null
PY17X_0812200	PF3D7_0907400	ATP-dependent protease ATPase subunit ClpY	ClpY
PY17X_0814200	PF3D7_0909700	FHA domain protein, putative	null
PY17X_0834500	PF3D7_0930400	zinc finger protein, putative	null
PY17X_1216200	PF3D7_1014600	transcriptional coactivator ADA2	ADA2
PY17X_0502600	PF3D7_1017300	golgi re-assembly stacking protein 1	GRASP
PY17X_0512300	PF3D7_1027100	U3 small nucleolar ribonucleoprotein protein MPP10, putative	MPP10
PY17X_0513800	PF3D7_1028600	conserved Plasmodium protein, unknown function	null
PY17X_0514800	PF3D7_1029700	conserved Plasmodium protein, unknown function	null
PY17X_0942100	PF3D7_1107300	polyadenylate-binding protein-interacting protein 1, putative	PAIP1
PY17X_0925000	PF3D7_1125300	DNA-directed RNA polymerase	mtRNAP
PY17X_0922400	PF3D7_1128000	conserved Plasmodium protein, unknown function	null
PY17X_0920600	PF3D7_1129300	conserved Plasmodium protein, unknown function	null
PY17X_0918200	PF3D7_1131700	conserved Plasmodium protein, unknown function	null
PY17X_0916800	PF3D7_1133100	conserved Plasmodium protein, unknown function	null
PY17X_0911300	PF3D7_1138800	WD repeat-containing protein, putative	null
PY17X_0908100	PF3D7_1142300	conserved Plasmodium membrane protein, unknown function	null
PY17X_1452000	PF3D7_1234900	CHCH domain-containing protein, putative	null
PY17X_1452400	PF3D7_1235300	CCR4-NOT transcription complex subunit 4, putative	NOT4
PY17X_1455300	PF3D7_1238300	pre-mRNA-splicing factor CWC22, putative	CWC22
PY17X_1457500	PF3D7_1241600	mitochondrial carrier protein, putative	null
PY17X_1457700	PF3D7_1241800	ATP-dependent RNA helicase DBP9, putative	DBP9
PY17X_1464200	PF3D7_1248700	conserved Plasmodium protein, unknown function	null
PY17X_1411900	PF3D7_1311600	conserved Plasmodium protein, unknown function	null
PY17X_1413100	PF3D7_1312900	eukaryotic translation initation factor 4 gamma	EIF4G
PY17X_1419500	PF3D7_1319300	tRNA (guanine(26)-N(2))-dimethyltransferase, putative	TRM1
PY17X_1344100	PF3D7_1324200	micro-fibrillar-associated protein, putative	null
PY17X_1359700	PF3D7_1340900	sodium-dependent phosphate transporter	PiT
PY17X_1364000	PF3D7_1345400	conserved Plasmodium protein, unknown function	null
PY17X_1037300	PF3D7_1407300	pre-mRNA-splicing factor 38B, putative	PRP38B
PY17X_1030600	PF3D7_1414500	atypical protein kinase, ABC-1 family, putative	ABCk2
PY17X_1028700	PF3D7_1416400	conserved protein, unknown function	null
PY17X_1019000	PF3D7_1427100	lipase, putative	null
PY17X_1318200	PF3D7_1450700	conserved Plasmodium protein, unknown function	null
PY17X_1332100	PF3D7_1464000	YL1 nuclear protein, putative	null
PY17X_1339100	PF3D7_1471200	inorganic anion exchanger, inorganic anion antiporter	SulP
PY17X_1304400	PF3D7_1475400	cysteine repeat modular protein 4	CRMP4
PY17X_0101400	No Syntenic Orthologue	conserved rodent malaria protein, unknown function	null
PY17X_0104900	No Syntenic Orthologue	GYF domain-containing protein, putative	null
PY17X_0113500	No Syntenic Orthologue	conserved Plasmodium protein, unknown function	null
PY17X_0207200	No Syntenic Orthologue	eukaryotic translation initiation factor 2-alpha kinase 2, putative	eIK2
PY17X_0304700	No Syntenic Orthologue	conserved Plasmodium protein, unknown function	null
PY17X_0405800	No Syntenic Orthologue	conserved Plasmodium protein, unknown function	null
PY17X_0410800	No Syntenic Orthologue	phd finger protein, putative	null
PY17X_0502200	No Syntenic Orthologue	early transcribed membrane protein	UIS4
PY17X_0507100	No Syntenic Orthologue	schizont egress antigen-1, putative	SEA1
PY17X_0507300	No Syntenic Orthologue	RNA-binding protein, putative	UIS12
PY17X_0516500	No Syntenic Orthologue	protein GEXP15, putative	GEXP15
PY17X_0523100	No Syntenic Orthologue	AP2 domain transcription factor, putative	ApiAP2
PY17X_0607000	No Syntenic Orthologue	high mobility group protein B3, putative	HMGB3
PY17X_0620100	No Syntenic Orthologue	conserved Plasmodium protein, unknown function	null
PY17X_0625900	No Syntenic Orthologue	Plasmodium exported protein, unknown function	null
PY17X_0818400	No Syntenic Orthologue	conserved Plasmodium protein, unknown function	null
PY17X_0826300	No Syntenic Orthologue	ubiquitin-like protein, putative	null
PY17X_0829200	No Syntenic Orthologue	conserved Plasmodium protein, unknown function	null
PY17X_0903500	No Syntenic Orthologue	sporozoite and liver stage asparagine-rich protein	SLARP
PY17X_0909400	No Syntenic Orthologue	conserved Plasmodium protein, unknown function	null
PY17X_1009300	No Syntenic Orthologue	protein phosphatase PPM1, putative	PPM1
PY17X_1022600	No Syntenic Orthologue	conserved Plasmodium protein, unknown function	null
PY17X_1027500	No Syntenic Orthologue	conserved Plasmodium protein, unknown function	null
PY17X_1107200	No Syntenic Orthologue	conserved Plasmodium protein, unknown function	null
PY17X_1138700	No Syntenic Orthologue	conserved Plasmodium protein, unknown function	null
PY17X_1209500	No Syntenic Orthologue	PHD finger protein PHD1, putative	PHD1
PY17X_1215900	No Syntenic Orthologue	SPRY domain-containing protein, putative	null
PY17X_1217900	No Syntenic Orthologue	conserved Plasmodium protein, unknown function	null
PY17X_1238000	No Syntenic Orthologue	EELM2 domain-containing protein, putative	null
PY17X_1314100	No Syntenic Orthologue	nucleoporin NUP313, putative	NUP313
PY17X_1354300	No Syntenic Orthologue	conserved Plasmodium protein, unknown function	null
PY17X_1361700	No Syntenic Orthologue	AP2 domain transcription factor, putative	ApiAP2
PY17X_1414400	No Syntenic Orthologue	telomerase reverse transcriptase, putative	TERT
PY17X_1431000	No Syntenic Orthologue	bromodomain protein 2, putative	BDP2
PY17X_1454200	No Syntenic Orthologue	conserved Plasmodium protein, unknown function	null
PY17X_1455000	No Syntenic Orthologue	conserved Plasmodium protein, unknown function	null
PY17X_1457400	No Syntenic Orthologue	conserved Plasmodium protein, unknown function	UIS8

## Sheet: Py TR Program 1
Py Gene ID (20)	Pf Gene ID (Syntenic)	Product Description	Gene Name or Symbol		GO Terms: Cellular Component											GO Terms: Molecular Function											GO Terms: Biological Process
PY17X_0310000	PF3D7_0212600	secreted protein with altered thrombospondin repeat domain	SPATR			GO Term	Genes in the bkgd with this term	Genes in your result with this term	Percent of bkgd genes in your result	Fold enrichment	Odds ratio	P-value	Benjamini	Bonferroni			GO Term	Genes in the bkgd with this term	Genes in your result with this term	Percent of bkgd genes in your result	Fold enrichment	Odds ratio	P-value	Benjamini	Bonferroni			GO Term	Genes in the bkgd with this term	Genes in your result with this term	Percent of bkgd genes in your result	Fold enrichment	Odds ratio	P-value	Benjamini	Bonferroni
PY17X_1003500	PF3D7_0404400	6-cysteine protein P36	P36		GO ID											GO ID											GO ID
PY17X_1003600	PF3D7_0404500	6-cysteine protein P52	P52		GO:0020009	microneme	23	6	26.1	48	106.98	7.89e-10	3.39e-08	3.39e-08		GO:0016603	glutaminyl-peptide cyclotransferase activity	1	1	100	184	Infinity	0.00543	0.114	0.114		GO:0051701	interaction with host	17	2	11.8	21.65	28	0.00358	0.0379	0.175
PY17X_1007700	PF3D7_0408700	perforin-like protein 1	PLP1		GO:0020007	apical complex	63	7	11.1	20.44	42.02	1.28e-08	2.76e-07	5.52e-07		GO:0016755	transferase activity, transferring amino-acyl groups	2	1	50	92	196	0.0108	0.114	0.228		GO:0044403	symbiont process	18	2	11.1	20.44	26.24	0.00401	0.0379	0.197
PY17X_0719200	PF3D7_0417100	mRNA-binding protein PUF2	PUF2		GO:0045177	apical part of cell	83	7	8.4	15.52	30.73	9.15e-08	1.31e-06	3.93e-06		GO:0005506	iron ion binding	5	1	20	36.8	48.95	0.0269	0.188	0.565		GO:0018199	peptidyl-glutamine modification	1	1	100	184	Infinity	0.00543	0.0379	0.266
PY17X_1125100	PF3D7_0624800	conserved Plasmodium protein, unknown function	null		GO:0009986	cell surface	58	6	10.3	19.03	34.53	2.86e-07	3.08e-06	1.23e-05													GO:0017186	peptidyl-pyroglutamic acid biosynthetic process, using glutaminyl-peptide cyclotransferase	1	1	100	184	Infinity	0.00543	0.0379	0.266
PY17X_1228600	PF3D7_0805200	gamete release protein, putative	GAMER		GO:0043227	membrane-bounded organelle	690	8	1.2	2.13	3.46	0.017	0.146	0.732													GO:0040011	locomotion	23	2	8.7	16	19.96	0.00653	0.0379	0.32
PY17X_0515300	PF3D7_1030200	claudin-like apicomplexan microneme protein, putative	CLAMP		GO:0005623	cell	1282	11	0.9	1.58	3.19	0.0327	0.18	1													GO:0044419	interspecies interaction between organisms	26	2	7.7	14.15	17.44	0.00831	0.0379	0.407
PY17X_0923200	PF3D7_1127200	conserved Plasmodium protein, unknown function	null		GO:0044464	cell part	1282	11	0.9	1.58	3.19	0.0327	0.18	1													GO:0051704	multi-organism process	26	2	7.7	14.15	17.44	0.00831	0.0379	0.407
PY17X_0912300	PF3D7_1137800	sporozoite surface protein essential for liver stage development, putative	SPELD		GO:0044310	osmiophilic body	7	1	14.3	26.29	32.61	0.0375	0.18	1													GO:0048468	cell development	2	1	50	92	196	0.0108	0.0379	0.531
PY17X_1431400	PF3D7_1213400	kelch domain-containing protein, putative	null		GO:0043231	intracellular membrane-bounded organelle	637	7	1.1	2.02	2.94	0.0377	0.18	1													GO:0032502	developmental process	2	1	50	92	196	0.0108	0.0379	0.531
PY17X_1434600	PF3D7_1216600	cell traversal protein for ookinetes and sporozoites	CelTOS																								GO:0048869	cellular developmental process	2	1	50	92	196	0.0108	0.0379	0.531
PY17X_1452200	PF3D7_1235100	conserved protein, unknown function	null																								GO:0030154	cell differentiation	2	1	50	92	196	0.0108	0.0379	0.531
PY17X_1360900	PF3D7_1342100	aconitate hydratase	IRP																								GO:0048469	cell maturation	2	1	50	92	196	0.0108	0.0379	0.531
PY17X_1012000	PF3D7_1434400	conserved protein, unknown function	null																								GO:0021700	developmental maturation	2	1	50	92	196	0.0108	0.0379	0.531
PY17X_1314500	PF3D7_1446900	glutaminyl-peptide cyclotransferase, putative	null																								GO:0048856	anatomical structure development	2	1	50	92	196	0.0108	0.0379	0.531
PY17X_1316500	PF3D7_1449000	gamete egress and sporozoite traversal protein, putative	GEST																								GO:0035890	exit from host	4	1	25	46	65.29	0.0216	0.0587	1
PY17X_1322000	PF3D7_1454500	iron-sulfur cluster assembly protein ISU, putative	ISU																								GO:0035891	exit from host cell	4	1	25	46	65.29	0.0216	0.0587	1
PY17X_0509400	No Syntenic Orthologue	conserved Plasmodium protein, unknown function	null																								GO:0052126	movement in host environment	4	1	25	46	65.29	0.0216	0.0587	1
PY17X_1112100	No Syntenic Orthologue	conserved Plasmodium protein, unknown function	null																								GO:0052192	movement in environment of other organism involved in symbiotic interaction	4	1	25	46	65.29	0.0216	0.0587	1
																											GO:0071976	cell gliding	9	1	11.1	20.44	24.44	0.0479	0.113	1
																											GO:0035891	exit from host cell	4	1	25	46	65.29	0.0216	0.0587	1
																											GO:0052126	movement in host environment	4	1	25	46	65.29	0.0216	0.0587	1
																											GO:0052192	movement in environment of other organism involved in symbiotic interaction	4	1	25	46	65.29	0.0216	0.0587	1
																											GO:0071976	cell gliding	9	1	11.1	20.44	24.44	0.0479	0.113	1

## Sheet: Py TR Program 2
Py Gene ID (163)	Pf Gene ID (Syntenic)	Product Description	Gene Name or Symbol		GO Terms: Cellular Component											GO Terms: Molecular Function											GO Terms: Biological Process
PY17X_0211100	PF3D7_0103400	zinc-carboxypeptidase, putative	null			GO Term	Genes in the bkgd with this term	Genes in your result with this term	Percent of bkgd genes in your result	Fold enrichment	Odds ratio	P-value	Benjamini	Bonferroni			GO Term	Genes in the bkgd with this term	Genes in your result with this term	Percent of bkgd genes in your result	Fold enrichment	Odds ratio	P-value	Benjamini	Bonferroni			GO Term	Genes in the bkgd with this term	Genes in your result with this term	Percent of bkgd genes in your result	Fold enrichment	Odds ratio	P-value	Benjamini	Bonferroni
PY17X_0210900	PF3D7_0103600	ATP-dependent DNA/RNA helicase PSH1	PSH1		GO ID											GO ID											GO ID
PY17X_0207300	PF3D7_0107500	Niemann-Pick type C1-related protein	NCR1		GO:0005634	nucleus	285	19	6.7	1.98	2.32	0.00237	0.282	0.282		GO:0003700	DNA-binding transcription factor activity	26	5	19.2	5.71	7.16	0.00146	0.136	0.208		GO:0015698	inorganic anion transport	2	2	100	29.68	Infinity	0.00112	0.182	0.243
PY17X_0204500	PF3D7_0110600	phosphatidylinositol-4-phosphate 5-kinase	PIP5K		GO:0045293	mRNA editing complex	1	1	100	29.68	Infinity	0.0337	0.727	1		GO:0003676	nucleic acid binding	487	28	5.7	1.71	2.07	0.00192	0.136	0.272		GO:0001510	RNA methylation	10	3	30	8.9	12.67	0.00374	0.182	0.808
PY17X_0204100	PF3D7_0111000	kinesin-8B, putative	null		GO:0036396	RNA N6-methyladenosine methyltransferase complex	1	1	100	29.68	Infinity	0.0337	0.727	1		GO:0140110	transcription regulator activity	32	5	15.6	4.64	5.56	0.00382	0.181	0.542		GO:0006355	regulation of transcription, DNA-templated	48	6	12.5	3.71	4.31	0.00487	0.182	1
PY17X_0304000	PF3D7_0205700	RNA-binding protein, putative	null		GO:0005881	cytoplasmic microtubule	1	1	100	29.68	Infinity	0.0337	0.727	1		GO:0097159	organic cyclic compound binding	839	38	4.5	1.34	1.61	0.0189	0.213	1		GO:1903506	regulation of nucleic acid-templated transcription	48	6	12.5	3.71	4.31	0.00487	0.182	1
PY17X_0304300	PF3D7_0206000	DNA repair protein RAD2, putative	RAD2													GO:1901363	heterocyclic compound binding	839	38	4.5	1.34	1.61	0.0189	0.213	1		GO:2001141	regulation of RNA biosynthetic process	48	6	12.5	3.71	4.31	0.00487	0.182	1
PY17X_0306800	PF3D7_0209100	patatin-like phospholipase 1	PATPL1													GO:0008173	RNA methyltransferase activity	18	3	16.7	4.95	5.89	0.0209	0.213	1		GO:0051252	regulation of RNA metabolic process	54	6	11.1	3.3	3.76	0.00872	0.182	1
PY17X_0315600	PF3D7_0218400	ATP-dependent RNA helicase DDX47, putative	DDX47													GO:0008757	S-adenosylmethionine-dependent methyltransferase activity	18	3	16.7	4.95	5.89	0.0209	0.213	1		GO:0019219	regulation of nucleobase-containing compound metabolic process	57	6	10.5	3.12	3.54	0.0113	0.182	1
PY17X_0316700	PF3D7_0219600	replication factor C subunit 1, putative	RFC1													GO:0043138	3'-5' DNA helicase activity	7	2	28.6	8.48	11.7	0.0211	0.213	1		GO:0043414	macromolecule methylation	17	3	17.6	5.24	6.32	0.0179	0.182	1
PY17X_0416500	PF3D7_0315900	conserved Plasmodium protein, unknown function	null													GO:0005524	ATP binding	327	18	5.5	1.63	1.83	0.0221	0.213	1		GO:0010556	regulation of macromolecule biosynthetic process	66	6	9.1	2.7	3	0.0222	0.182	1
PY17X_0809900	PF3D7_0318500	conserved Plasmodium protein, unknown function	null													GO:0032559	adenyl ribonucleotide binding	330	18	5.5	1.62	1.81	0.0241	0.213	1		GO:2000112	regulation of cellular macromolecule biosynthetic process	66	6	9.1	2.7	3	0.0222	0.182	1
PY17X_1218000	PF3D7_0323700	U4/U6.U5 tri-snRNP-associated protein 1, putative	SART1													GO:0003677	DNA binding	147	10	6.8	2.02	2.22	0.0242	0.213	1		GO:0031326	regulation of cellular biosynthetic process	67	6	9	2.66	2.95	0.0238	0.182	1
PY17X_1003900	PF3D7_0404800	sporozoite-specific protein S10, putative	null													GO:0030554	adenyl nucleotide binding	331	18	5.4	1.61	1.8	0.0248	0.213	1		GO:0009889	regulation of biosynthetic process	67	6	9	2.66	2.95	0.0238	0.182	1
PY17X_1007500	PF3D7_0408500	flap endonuclease 1	FEN1													GO:0008144	drug binding	336	18	5.4	1.59	1.77	0.0284	0.213	1		GO:0006364	rRNA processing	34	4	11.8	3.49	3.95	0.0259	0.182	1
PY17X_0718600	PF3D7_0416400	histone acetyltransferase, putative	HAT1													GO:0001734	mRNA (N6-adenosine)-methyltransferase activity	1	1	100	29.68	Infinity	0.0337	0.213	1		GO:0051276	chromosome organization	35	4	11.4	3.39	3.82	0.0285	0.182	1
PY17X_0720800	PF3D7_0418700	RNA-binding protein NOB1, putative	null													GO:0003964	RNA-directed DNA polymerase activity	1	1	100	29.68	Infinity	0.0337	0.213	1		GO:0016072	rRNA metabolic process	36	4	11.1	3.3	3.7	0.0312	0.182	1
PY17X_0721000	PF3D7_0418900	conserved protein, unknown function	null													GO:0004014	adenosylmethionine decarboxylase activity	1	1	100	29.68	Infinity	0.0337	0.213	1		GO:0006597	spermine biosynthetic process	1	1	100	29.68	Infinity	0.0337	0.182	1
PY17X_0524000	PF3D7_0422200	erythrocyte membrane-associated antigen	null													GO:0004586	ornithine decarboxylase activity	1	1	100	29.68	Infinity	0.0337	0.213	1		GO:0006817	phosphate ion transport	1	1	100	29.68	Infinity	0.0337	0.182	1
PY17X_1104900	PF3D7_0504200	ATP-dependent RNA helicase DDX27, putative	DDX27													GO:0004623	phospholipase A2 activity	1	1	100	29.68	Infinity	0.0337	0.213	1		GO:0008215	spermine metabolic process	1	1	100	29.68	Infinity	0.0337	0.182	1
PY17X_1105500	PF3D7_0504800	conserved Plasmodium protein, unknown function	null													GO:0016435	rRNA (guanine) methyltransferase activity	1	1	100	29.68	Infinity	0.0337	0.213	1		GO:0008216	spermidine metabolic process	1	1	100	29.68	Infinity	0.0337	0.182	1
PY17X_1108500	PF3D7_0507800	conserved protein, unknown function	null													GO:0015116	sulfate transmembrane transporter activity	1	1	100	29.68	Infinity	0.0337	0.213	1		GO:0008272	sulfate transport	1	1	100	29.68	Infinity	0.0337	0.182	1
PY17X_1109400	PF3D7_0508700	pre-mRNA-processing ATP-dependent RNA helicase PRP5, putative	PRP5													GO:0004809	tRNA (guanine-N2-)-methyltransferase activity	1	1	100	29.68	Infinity	0.0337	0.213	1		GO:0008295	spermidine biosynthetic process	1	1	100	29.68	Infinity	0.0337	0.182	1
PY17X_1109800	PF3D7_0509100	structural maintenance of chromosomes protein 4, putative	SMC4													GO:0005315	inorganic phosphate transmembrane transporter activity	1	1	100	29.68	Infinity	0.0337	0.213	1		GO:0009309	amine biosynthetic process	1	1	100	29.68	Infinity	0.0337	0.182	1
PY17X_1110700	PF3D7_0510000	conserved Plasmodium protein, unknown function	null													GO:0016887	ATPase activity	73	6	8.2	2.44	2.68	0.0345	0.213	1		GO:0016049	cell growth	1	1	100	29.68	Infinity	0.0337	0.182	1
PY17X_1115800	PF3D7_0515000	pre-mRNA-splicing factor CWC2, putative	CWC2													GO:0005488	binding	1374	55	4	1.19	1.48	0.0415	0.241	1		GO:0030030	cell projection organization	1	1	100	29.68	Infinity	0.0337	0.182	1
PY17X_1236700	PF3D7_0518500	ATP-dependent RNA helicase DDX23, putative	DDX23													GO:0043565	sequence-specific DNA binding	24	3	12.5	3.71	4.2	0.0449	0.241	1		GO:0030031	cell projection assembly	1	1	100	29.68	Infinity	0.0337	0.182	1
PY17X_1236800	PF3D7_0518600	WD repeat-containing protein 26, putative	WDR26																								GO:0006595	polyamine metabolic process	1	1	100	29.68	Infinity	0.0337	0.182	1
PY17X_1237400	PF3D7_0519200	V-type proton ATPase 16 kDa proteolipid subunit	null																								GO:0000481	maturation of 5S rRNA	1	1	100	29.68	Infinity	0.0337	0.182	1
PY17X_1240300	PF3D7_0522300	18S rRNA (guanine-N(7))-methyltransferase, putative	null																								GO:0035082	axoneme assembly	1	1	100	29.68	Infinity	0.0337	0.182	1
PY17X_1241400	PF3D7_0523400	DnaJ protein, putative	null																								GO:0044782	cilium organization	1	1	100	29.68	Infinity	0.0337	0.182	1
PY17X_1247800	PF3D7_0529900	RING zinc finger protein, putative	null																								GO:0001578	microtubule bundle formation	1	1	100	29.68	Infinity	0.0337	0.182	1
PY17X_0106400	PF3D7_0606100	RNA-binding protein, putative	null																								GO:0120036	plasma membrane bounded cell projection organization	1	1	100	29.68	Infinity	0.0337	0.182	1
PY17X_0109700	PF3D7_0609500	conserved Plasmodium protein, unknown function	null																								GO:0120031	plasma membrane bounded cell projection assembly	1	1	100	29.68	Infinity	0.0337	0.182	1
PY17X_0114000	PF3D7_0614200	cytosolic Fe-S cluster assembly factor NAR1, putative	NAR1																								GO:0072348	sulfur compound transport	1	1	100	29.68	Infinity	0.0337	0.182	1
PY17X_1117200	PF3D7_0616500	TRAP-like protein	TLP																								GO:0060271	cilium assembly	1	1	100	29.68	Infinity	0.0337	0.182	1
PY17X_1120000	PF3D7_0619700	F-box protein FBXO1, putative	null																								GO:0006338	chromatin remodeling	1	1	100	29.68	Infinity	0.0337	0.182	1
PY17X_1124900	PF3D7_0624600	SNF2 helicase, putative	ISWI																								GO:0043486	histone exchange	1	1	100	29.68	Infinity	0.0337	0.182	1
PY17X_1125200	PF3D7_0624900	GAS8-like protein, putative	null																								GO:0043044	ATP-dependent chromatin remodeling	1	1	100	29.68	Infinity	0.0337	0.182	1
PY17X_1127400	PF3D7_0627100	ankyrin-repeat protein, putative	null																								GO:0042401	cellular biogenic amine biosynthetic process	1	1	100	29.68	Infinity	0.0337	0.182	1
PY17X_1127500	PF3D7_0627300	E3 ubiquitin-protein ligase RNF5, putative	RNF5																								GO:0040007	growth	1	1	100	29.68	Infinity	0.0337	0.182	1
PY17X_1129600	PF3D7_0629300	phospholipase, putative	PL																								GO:0006596	polyamine biosynthetic process	1	1	100	29.68	Infinity	0.0337	0.182	1
PY17X_0803900	PF3D7_0703500	erythrocyte membrane-associated antigen	null																								GO:0006820	anion transport	10	2	20	5.94	7.3	0.0424	0.217	1
PY17X_0618600	PF3D7_0718300	cysteine repeat modular protein 2	CRMP2																								GO:0071840	cellular component organization or biogenesis	184	11	6	1.77	1.93	0.0425	0.217	1
PY17X_0620000	PF3D7_0719800	conserved protein, unknown function	null																								GO:0010468	regulation of gene expression	77	6	7.8	2.31	2.52	0.0432	0.217	1
PY17X_0212000	PF3D7_0726500	ubiquitin carboxyl-terminal hydrolase, putative	null																								GO:0032259	methylation	24	3	12.5	3.71	4.2	0.0449	0.221	1
PY17X_0214100	PF3D7_0728600	RING zinc finger protein, putative	null																								GO:0031323	regulation of cellular metabolic process	79	6	7.6	2.25	2.45	0.048	0.231	1
PY17X_0214800	PF3D7_0729300	60S ribosomal export protein NMD3, putative	NMD3
PY17X_0214900	PF3D7_0729400	ribosome biogenesis protein BRX1, putative	null
PY17X_0215000	PF3D7_0729500	N6-adenosine-methyltransferase MT-A70	MT-A70
PY17X_1229300	PF3D7_0804500	conserved Plasmodium membrane protein, unknown function	null
PY17X_1228200	PF3D7_0805700	serine/threonine protein kinase, FIKK family	FIKK8
PY17X_1227400	PF3D7_0806500	DnaJ protein, putative	null
PY17X_1226700	PF3D7_0807100	DNA helicase PSH3	PSH3
PY17X_1428300	PF3D7_0811300	CCR4-associated factor 1	CAF1
PY17X_0713800	PF3D7_0817200	conserved protein, unknown function	null
PY17X_0713400	PF3D7_0817600	conserved protein, unknown function	null
PY17X_0712000	PF3D7_0819000	conserved Plasmodium protein, unknown function	null
PY17X_0706400	PF3D7_0824500	conserved protein, unknown function	null
PY17X_0704800	PF3D7_0826100	HECT-like E3 ubiquitin ligase, putative	HEUL
PY17X_0418500	PF3D7_0905700	autophagy-related protein 3, putative	ATG3
PY17X_0418400	PF3D7_0905800	conserved Plasmodium protein, unknown function	null
PY17X_0812200	PF3D7_0907400	ATP-dependent protease ATPase subunit ClpY	ClpY
PY17X_0814200	PF3D7_0909700	FHA domain protein, putative	null
PY17X_0829300	PF3D7_0925200	ribosomal RNA-processing protein 8, putative	RRP8
PY17X_0834500	PF3D7_0930400	zinc finger protein, putative	null
PY17X_1205700	PF3D7_1004300	E3 ubiquitin-protein ligase, putative	null
PY17X_1216200	PF3D7_1014600	transcriptional coactivator ADA2	ADA2
PY17X_0502600	PF3D7_1017300	golgi re-assembly stacking protein 1	GRASP
PY17X_0507600	PF3D7_1022300	ZIP domain-containing protein, putative	ZIPCO
PY17X_0509200	PF3D7_1023900	chromodomain-helicase-DNA-binding protein 1 homolog, putative	CHD1
PY17X_0512300	PF3D7_1027100	U3 small nucleolar ribonucleoprotein protein MPP10, putative	MPP10
PY17X_0513800	PF3D7_1028600	conserved Plasmodium protein, unknown function	null
PY17X_0514800	PF3D7_1029700	conserved Plasmodium protein, unknown function	null
PY17X_0518000	PF3D7_1033100	S-adenosylmethionine decarboxylase/ornithine decarboxylase	AdoMetDC/ODC
PY17X_0942100	PF3D7_1107300	polyadenylate-binding protein-interacting protein 1, putative	PAIP1
PY17X_0933900	PF3D7_1116100	serine esterase, putative	null
PY17X_0927500	PF3D7_1122800	calcium-dependent protein kinase 6	CDPK6
PY17X_0925000	PF3D7_1125300	DNA-directed RNA polymerase	mtRNAP
PY17X_0922400	PF3D7_1128000	conserved Plasmodium protein, unknown function	null
PY17X_0920600	PF3D7_1129300	conserved Plasmodium protein, unknown function	null
PY17X_0918200	PF3D7_1131700	conserved Plasmodium protein, unknown function	null
PY17X_0916800	PF3D7_1133100	conserved Plasmodium protein, unknown function	null
PY17X_0911300	PF3D7_1138800	WD repeat-containing protein, putative	null
PY17X_0908100	PF3D7_1142300	conserved Plasmodium membrane protein, unknown function	null
PY17X_1436100	PF3D7_1218100	conserved Plasmodium protein, unknown function	null
PY17X_1452000	PF3D7_1234900	CHCH domain-containing protein, putative	null
PY17X_1452400	PF3D7_1235300	CCR4-NOT transcription complex subunit 4, putative	NOT4
PY17X_1455300	PF3D7_1238300	pre-mRNA-splicing factor CWC22, putative	CWC22
PY17X_1457500	PF3D7_1241600	mitochondrial carrier protein, putative	null
PY17X_1457700	PF3D7_1241800	ATP-dependent RNA helicase DBP9, putative	DBP9
PY17X_1460500	PF3D7_1244700	conserved protein, unknown function	null
PY17X_1462600	PF3D7_1246900	RAC-beta serine/threonine protein kinase	PKB
PY17X_1464200	PF3D7_1248700	conserved Plasmodium protein, unknown function	null
PY17X_1411900	PF3D7_1311600	conserved Plasmodium protein, unknown function	null
PY17X_1413100	PF3D7_1312900	eukaryotic translation initation factor 4 gamma	EIF4G
PY17X_1419500	PF3D7_1319300	tRNA (guanine(26)-N(2))-dimethyltransferase, putative	TRM1
PY17X_1344100	PF3D7_1324200	micro-fibrillar-associated protein, putative	null
PY17X_1352000	PF3D7_1332200	conserved protein, unknown function	null
PY17X_1359700	PF3D7_1340900	sodium-dependent phosphate transporter	PiT
PY17X_1364000	PF3D7_1345400	conserved Plasmodium protein, unknown function	null
PY17X_1037300	PF3D7_1407300	pre-mRNA-splicing factor 38B, putative	PRP38B
PY17X_1030600	PF3D7_1414500	atypical protein kinase, ABC-1 family, putative	ABCk2
PY17X_1028700	PF3D7_1416400	conserved protein, unknown function	null
PY17X_1019000	PF3D7_1427100	lipase, putative	null
PY17X_1318200	PF3D7_1450700	conserved Plasmodium protein, unknown function	null
PY17X_1332100	PF3D7_1464000	YL1 nuclear protein, putative	null
PY17X_1339100	PF3D7_1471200	inorganic anion exchanger, inorganic anion antiporter	SulP
PY17X_1304400	PF3D7_1475400	cysteine repeat modular protein 4	CRMP4
PY17X_0101400	No Syntenic Orthologue	conserved rodent malaria protein, unknown function	null
PY17X_0104900	No Syntenic Orthologue	GYF domain-containing protein, putative	null
PY17X_0111700	No Syntenic Orthologue	conserved Plasmodium protein, unknown function	null
PY17X_0113500	No Syntenic Orthologue	conserved Plasmodium protein, unknown function	null
PY17X_0204600	No Syntenic Orthologue	bromodomain protein 3, putative	BDP3
PY17X_0206600	No Syntenic Orthologue	conserved Plasmodium protein, unknown function	null
PY17X_0207200	No Syntenic Orthologue	eukaryotic translation initiation factor 2-alpha kinase 2, putative	eIK2
PY17X_0215800	No Syntenic Orthologue	AP2 domain transcription factor AP2-L, putative	AP2-L
PY17X_0304700	No Syntenic Orthologue	conserved Plasmodium protein, unknown function	null
PY17X_0311900	No Syntenic Orthologue	serine/threonine protein kinase STK2, putative	STK2
PY17X_0405800	No Syntenic Orthologue	conserved Plasmodium protein, unknown function	null
PY17X_0410800	No Syntenic Orthologue	phd finger protein, putative	null
PY17X_0502200	No Syntenic Orthologue	early transcribed membrane protein	UIS4
PY17X_0507100	No Syntenic Orthologue	schizont egress antigen-1, putative	SEA1
PY17X_0507300	No Syntenic Orthologue	RNA-binding protein, putative	UIS12
PY17X_0511900	No Syntenic Orthologue	conserved Plasmodium protein, unknown function	null
PY17X_0513900	No Syntenic Orthologue	merozoite TRAP-like protein, putative	MTRAP
PY17X_0516500	No Syntenic Orthologue	protein GEXP15, putative	GEXP15
PY17X_0523100	No Syntenic Orthologue	AP2 domain transcription factor, putative	ApiAP2
PY17X_0607000	No Syntenic Orthologue	high mobility group protein B3, putative	HMGB3
PY17X_0607400	No Syntenic Orthologue	conserved Plasmodium protein, unknown function	null
PY17X_0620100	No Syntenic Orthologue	conserved Plasmodium protein, unknown function	null
PY17X_0625900	No Syntenic Orthologue	Plasmodium exported protein, unknown function	null
PY17X_0710700	No Syntenic Orthologue	conserved Plasmodium protein, unknown function	null
PY17X_0720400	No Syntenic Orthologue	conserved Plasmodium protein, unknown function	null
PY17X_0818400	No Syntenic Orthologue	conserved Plasmodium protein, unknown function	null
PY17X_0826300	No Syntenic Orthologue	ubiquitin-like protein, putative	null
PY17X_0829200	No Syntenic Orthologue	conserved Plasmodium protein, unknown function	null
PY17X_0903500	No Syntenic Orthologue	sporozoite and liver stage asparagine-rich protein	SLARP
PY17X_0907300	No Syntenic Orthologue	AP2 domain transcription factor AP2-O	AP2-O
PY17X_0909400	No Syntenic Orthologue	conserved Plasmodium protein, unknown function	null
PY17X_0910800	No Syntenic Orthologue	conserved Plasmodium protein, unknown function	null
PY17X_1009300	No Syntenic Orthologue	protein phosphatase PPM1, putative	PPM1
PY17X_1022600	No Syntenic Orthologue	conserved Plasmodium protein, unknown function	null
PY17X_1027500	No Syntenic Orthologue	conserved Plasmodium protein, unknown function	null
PY17X_1107200	No Syntenic Orthologue	conserved Plasmodium protein, unknown function	null
PY17X_1112200	No Syntenic Orthologue	RNA pseudouridylate synthase, putative	null
PY17X_1138700	No Syntenic Orthologue	conserved Plasmodium protein, unknown function	null
PY17X_1209500	No Syntenic Orthologue	PHD finger protein PHD1, putative	PHD1
PY17X_1210000	No Syntenic Orthologue	zinc finger (CCCH type) protein, putative	null
PY17X_1215900	No Syntenic Orthologue	SPRY domain-containing protein, putative	null
PY17X_1217900	No Syntenic Orthologue	conserved Plasmodium protein, unknown function	null
PY17X_1231800	No Syntenic Orthologue	lysine-specific histone demethylase, putative	LSD2
PY17X_1238000	No Syntenic Orthologue	EELM2 domain-containing protein, putative	null
PY17X_1314100	No Syntenic Orthologue	nucleoporin NUP313, putative	NUP313
PY17X_1318700	No Syntenic Orthologue	conserved Plasmodium protein, unknown function	null
PY17X_1354300	No Syntenic Orthologue	conserved Plasmodium protein, unknown function	null
PY17X_1361700	No Syntenic Orthologue	AP2 domain transcription factor, putative	ApiAP2
PY17X_1414400	No Syntenic Orthologue	telomerase reverse transcriptase, putative	TERT
PY17X_1417400	No Syntenic Orthologue	AP2 domain transcription factor AP2-G3	AP2-G3
PY17X_1431000	No Syntenic Orthologue	bromodomain protein 2, putative	BDP2
PY17X_1454200	No Syntenic Orthologue	conserved Plasmodium protein, unknown function	null
PY17X_1455000	No Syntenic Orthologue	conserved Plasmodium protein, unknown function	null
PY17X_1457400	No Syntenic Orthologue	conserved Plasmodium protein, unknown function	UIS8

## Sheet: Pf TR-OO+SG
Pf Gene ID (47)	Product Description	Gene Name or Symbol		GO Terms: Cellular Component											GO Terms: Molecular Function											GO Terms: Biological Process
PF3D7_0207100	conserved Plasmodium protein, unknown function	null			GO Term	Genes in the bkgd with this term	Genes in your result with this term	Percent of bkgd genes in your result	Fold enrichment	Odds ratio	P-value	Benjamini	Bonferroni			GO Term	Genes in the bkgd with this term	Genes in your result with this term	Percent of bkgd genes in your result	Fold enrichment	Odds ratio	P-value	Benjamini	Bonferroni			GO Term	Genes in the bkgd with this term	Genes in your result with this term	Percent of bkgd genes in your result	Fold enrichment	Odds ratio	P-value	Benjamini	Bonferroni
PF3D7_0212800	multidrug efflux pump, putative	MATE		GO ID											GO ID											GO ID
PF3D7_0214600	serine/threonine protein kinase STK2, putative	STK2		GO:0005634	nucleus	1395	22	1.6	1.73	2.56	0.00219	0.195	0.195		GO:0004672	protein kinase activity	110	6	5.5	5.98	7.15	0.000421	0.0361	0.0426		GO:0006468	protein phosphorylation	107	6	5.6	6.15	7.36	0.000363	0.0439	0.0439
PF3D7_0216700	autophagy-related protein 11, putative	ATG11		GO:0046658	anchored component of plasma membrane	23	2	8.7	9.54	10.82	0.0182	0.449	1		GO:0005488	binding	2118	30	1.4	1.55	2.96	0.000715	0.0361	0.0722		GO:0016310	phosphorylation	138	6	4.3	4.77	5.6	0.0014	0.0847	0.169
PF3D7_0408500	flap endonuclease 1	FEN1		GO:0031225	anchored component of membrane	25	2	8	8.77	9.87	0.0213	0.449	1		GO:0016773	phosphotransferase activity, alcohol group as acceptor	135	6	4.4	4.87	5.73	0.00125	0.042	0.126		GO:0036211	protein modification process	254	7	2.8	3.02	3.5	0.00732	0.158	0.885
PF3D7_0410800	conserved Plasmodium protein, unknown function	null		GO:0043231	intracellular membrane-bounded organelle	2128	26	1.2	1.34	1.9	0.0291	0.449	1		GO:0016301	kinase activity	149	6	4	4.42	5.15	0.00208	0.0524	0.21		GO:0006464	cellular protein modification process	254	7	2.8	3.02	3.5	0.00732	0.158	0.885
PF3D7_0417400	conserved Plasmodium protein, unknown function	null		GO:0005763	mitochondrial small ribosomal subunit	4	1	25	27.42	37.08	0.036	0.449	1		GO:0005515	protein binding	758	14	1.8	2.03	2.57	0.00545	0.0913	0.551		GO:0009445	putrescine metabolic process	1	1	100	109.67	Infinity	0.00912	0.158	1
PF3D7_0418300	conserved Plasmodium protein, unknown function	null		GO:0043229	intracellular organelle	2278	27	1.2	1.3	1.85	0.0374	0.449	1		GO:0004674	protein serine/threonine kinase activity	47	3	6.4	7	7.9	0.00865	0.0913	0.874		GO:0008215	spermine metabolic process	1	1	100	109.67	Infinity	0.00912	0.158	1
PF3D7_0420300	AP2 domain transcription factor, putative	ApiAP2		GO:0031226	intrinsic component of plasma membrane	37	2	5.4	5.93	6.47	0.0442	0.449	1		GO:0004586	ornithine decarboxylase activity	1	1	100	109.67	Infinity	0.00912	0.0913	0.921		GO:0006597	spermine biosynthetic process	1	1	100	109.67	Infinity	0.00912	0.158	1
PF3D7_0519800	EELM2 domain-containing protein, putative	null		GO:0043227	membrane-bounded organelle	2319	27	1.2	1.28	1.78	0.0478	0.449	1		GO:0004014	adenosylmethionine decarboxylase activity	1	1	100	109.67	Infinity	0.00912	0.0913	0.921		GO:0035891	exit from host cell	21	2	9.5	10.44	11.96	0.0153	0.164	1
PF3D7_0612900	nucleolar GTP-binding protein 1, putative	NOG1		GO:0043226	organelle	2438	28	1.1	1.26	1.79	0.0498	0.449	1		GO:0043274	phospholipase binding	1	1	100	109.67	Infinity	0.00912	0.0913	0.921		GO:0035890	exit from host	22	2	9.1	9.97	11.36	0.0167	0.164	1
PF3D7_0624800	conserved Plasmodium protein, unknown function	null													GO:0140096	catalytic activity, acting on a protein	342	8	2.3	2.57	2.98	0.0108	0.0913	1		GO:0052126	movement in host environment	22	2	9.1	9.97	11.36	0.0167	0.164	1
PF3D7_0627300	E3 ubiquitin-protein ligase RNF5, putative	RNF5													GO:0003674	molecular function	2961	34	1.1	1.26	2.38	0.0147	0.0913	1		GO:0052192	movement in environment of other organism involved in symbiotic interaction	22	2	9.1	9.97	11.36	0.0167	0.164	1
PF3D7_0704600	HECT-type E3 ubiquitin ligase UT	UT													GO:0043167	ion binding	943	15	1.6	1.74	2.18	0.0156	0.0913	1		GO:0043412	macromolecule modification	299	7	2.3	2.57	2.93	0.0171	0.164	1
PF3D7_0718400	ribosomal protein S8, mitochondrial, putative	null													GO:1901363	heterocyclic compound binding	1234	18	1.5	1.6	2.06	0.0173	0.0913	1		GO:0009309	amine biosynthetic process	3	1	33.3	36.56	55.63	0.0271	0.164	1
PF3D7_0801900	lysine-specific histone demethylase, putative	LSD2													GO:0097159	organic cyclic compound binding	1235	18	1.5	1.6	2.06	0.0175	0.0913	1		GO:0006595	polyamine metabolic process	3	1	33.3	36.56	55.63	0.0271	0.164	1
PF3D7_0805700	serine/threonine protein kinase, FIKK family	FIKK8													GO:0140033	acetylation-dependent protein binding	2	1	50	54.83	111.29	0.0182	0.0913	1		GO:0008216	spermidine metabolic process	3	1	33.3	36.56	55.63	0.0271	0.164	1
PF3D7_0913800	conserved Plasmodium protein, unknown function	null													GO:0048256	flap endonuclease activity	2	1	50	54.83	111.29	0.0182	0.0913	1		GO:0042401	cellular biogenic amine biosynthetic process	3	1	33.3	36.56	55.63	0.0271	0.164	1
PF3D7_0925100	conserved Plasmodium protein, unknown function	null													GO:0070577	lysine-acetylated histone binding	2	1	50	54.83	111.29	0.0182	0.0913	1		GO:0046777	protein autophosphorylation	3	1	33.3	36.56	55.63	0.0271	0.164	1
PF3D7_0930300	merozoite surface protein 1	MSP1													GO:0005524	ATP binding	532	10	1.9	2.06	2.42	0.0186	0.0913	1		GO:0006596	polyamine biosynthetic process	3	1	33.3	36.56	55.63	0.0271	0.164	1
PF3D7_0931700	PIH1 domain-containing protein, putative	null													GO:0016772	transferase activity, transferring phosphorus-containing groups	239	6	2.5	2.75	3.1	0.02	0.0913	1		GO:0006855	drug transmembrane transport	3	1	33.3	36.56	55.63	0.0271	0.164	1
PF3D7_1007700	AP2 domain transcription factor AP2-I	AP2-I													GO:0032559	adenyl ribonucleotide binding	541	10	1.8	2.03	2.37	0.0207	0.0913	1		GO:0008295	spermidine biosynthetic process	3	1	33.3	36.56	55.63	0.0271	0.164	1
PF3D7_1008600	zinc finger (CCCH type) protein, putative	null													GO:0030554	adenyl nucleotide binding	542	10	1.8	2.02	2.37	0.021	0.0913	1		GO:0006796	phosphate-containing compound metabolic process	273	6	2.2	2.41	2.68	0.0356	0.164	1
PF3D7_1021900	PHAX domain-containing protein, putative	null													GO:0003779	actin binding	25	2	8	8.77	9.87	0.0213	0.0913	1		GO:0015893	drug transport	4	1	25	27.42	37.08	0.036	0.164	1
PF3D7_1023900	chromodomain-helicase-DNA-binding protein 1 homolog, putative	CHD1													GO:0035639	purine ribonucleoside triphosphate binding	629	11	1.7	1.92	2.27	0.0221	0.0913	1		GO:0044106	cellular amine metabolic process	4	1	25	27.42	37.08	0.036	0.164	1
PF3D7_1026400	cell division cycle protein 20 homolog, putative	CDC20													GO:0008144	drug binding	551	10	1.8	1.99	2.32	0.0233	0.0913	1		GO:0006338	chromatin remodeling	4	1	25	27.42	37.08	0.036	0.164	1
PF3D7_1026600	conserved Plasmodium protein, unknown function	null													GO:0032555	purine ribonucleotide binding	639	11	1.7	1.89	2.22	0.0246	0.0913	1		GO:0009308	amine metabolic process	4	1	25	27.42	37.08	0.036	0.164	1
PF3D7_1028700	merozoite TRAP-like protein	MTRAP													GO:0017076	purine nucleotide binding	640	11	1.7	1.88	2.22	0.0248	0.0913	1		GO:0006576	cellular biogenic amine metabolic process	4	1	25	27.42	37.08	0.036	0.164	1
PF3D7_1033100	S-adenosylmethionine decarboxylase/ornithine decarboxylase	AdoMetDC/ODC													GO:0032553	ribonucleotide binding	643	11	1.7	1.88	2.21	0.0256	0.0913	1		GO:0006793	phosphorus metabolic process	275	6	2.2	2.39	2.66	0.0367	0.164	1
PF3D7_1104900	calcium/calmodulin-dependent protein kinase, putative	null													GO:0009931	calcium-dependent protein serine/threonine kinase activity	3	1	33.3	36.56	55.63	0.0271	0.0913	1		GO:2001141	regulation of RNA biosynthetic process	86	3	3.5	3.83	4.15	0.0428	0.173	1
PF3D7_1107300	polyadenylate-binding protein-interacting protein 1, putative	PAIP1													GO:0010857	calcium-dependent protein kinase activity	3	1	33.3	36.56	55.63	0.0271	0.0913	1		GO:0006355	regulation of transcription, DNA-templated	86	3	3.5	3.83	4.15	0.0428	0.173	1
PF3D7_1122800	calcium-dependent protein kinase 6	CDPK6													GO:0004707	MAP kinase activity	3	1	33.3	36.56	55.63	0.0271	0.0913	1		GO:1903506	regulation of nucleic acid-templated transcription	86	3	3.5	3.83	4.15	0.0428	0.173	1
PF3D7_1129100	parasitophorous vacuolar protein 1	PV1													GO:0097367	carbohydrate derivative binding	657	11	1.7	1.84	2.15	0.0296	0.0949	1
PF3D7_1202600	nuclear export mediator factor NEMF, putative	NEMF													GO:0003729	mRNA binding	76	3	3.9	4.33	4.73	0.0313	0.0949	1
PF3D7_1206300	conserved Plasmodium protein, unknown function	null													GO:0003700	DNA-binding transcription factor activity	31	2	6.5	7.08	7.82	0.0319	0.0949	1
PF3D7_1208900	protein phosphatase PPM11, putative	PPM11													GO:0043565	sequence-specific DNA binding	31	2	6.5	7.08	7.82	0.0319	0.0949	1
PF3D7_1211100	HSP20-like chaperone, putative	null													GO:0043168	anion binding	692	11	1.6	1.74	2.02	0.0415	0.12	1
PF3D7_1218100	conserved Plasmodium protein, unknown function	null
PF3D7_1235300	CCR4-NOT transcription complex subunit 4, putative	NOT4
PF3D7_1246900	RAC-beta serine/threonine protein kinase	PKB
PF3D7_1248700	conserved Plasmodium protein, unknown function	null
PF3D7_1322500	palmitoyltransferase DHHC5	DHHC5
PF3D7_1332200	conserved protein, unknown function	null
PF3D7_1354700	conserved Plasmodium protein, unknown function	null
PF3D7_1420700	surface protein P113	P113
PF3D7_1431500	mitogen-activated protein kinase 1	MAPK1
PF3D7_1451200	conserved Plasmodium protein, unknown function	null

## Sheet: Pf TR-OO_only
Pf Gene ID (71)	Product Description	Gene Name or Symbol		GO Terms: Cellular Component											GO Terms: Molecular Function											GO Terms: Biological Process
PF3D7_0108300	conserved Plasmodium protein, unknown function	ARP			GO Term	Genes in the bkgd with this term	Genes in your result with this term	Percent of bkgd genes in your result	Fold enrichment	Odds ratio	P-value	Benjamini	Bonferroni			GO Term	Genes in the bkgd with this term	Genes in your result with this term	Percent of bkgd genes in your result	Fold enrichment	Odds ratio	P-value	Benjamini	Bonferroni			GO Term	Genes in the bkgd with this term	Genes in your result with this term	Percent of bkgd genes in your result	Fold enrichment	Odds ratio	P-value	Benjamini	Bonferroni
PF3D7_0206200	pantothenate transporter	PAT		GO ID											GO ID											GO ID
PF3D7_0212600	secreted protein with altered thrombospondin repeat domain	SPATR		GO:0020009	microneme	39	6	15.4	11.07	14.13	1.29e-05	0.00101	0.00127		GO:0043565	sequence-specific DNA binding	31	5	16.1	11.61	14.72	5.69e-05	0.00711	0.00711		GO:0040011	locomotion	44	6	13.6	9.81	12.26	2.65e-05	0.00742	0.00742
PF3D7_0217500	calcium-dependent protein kinase 1	CDPK1		GO:0009986	cell surface	142	10	7	5.07	6.19	2.06e-05	0.00101	0.00202		GO:0003700	DNA-binding transcription factor activity	31	4	12.9	9.29	11.15	0.000805	0.0503	0.101		GO:0071976	cell gliding	10	3	30	21.59	31.86	0.000286	0.0205	0.0802
PF3D7_0315800	zinc finger protein, putative	null		GO:0020007	apical complex	95	7	7.4	5.3	6.22	0.000303	0.00989	0.0297		GO:0008028	monocarboxylic acid transmembrane transporter activity	5	2	40	28.79	48.81	0.00185	0.073	0.231		GO:0048870	cell motility	24	4	16.7	11.99	15.07	0.000292	0.0205	0.0819
PF3D7_0316600	formate-nitrite transporter	FNT		GO:0045177	apical part of cell	126	7	5.6	4	4.56	0.00165	0.0404	0.162		GO:0140110	transcription regulator activity	41	4	9.8	7.02	8.12	0.00234	0.073	0.292		GO:0051674	localization of cell	24	4	16.7	11.99	15.07	0.000292	0.0205	0.0819
PF3D7_0404800	sporozoite-specific protein S10, putative	null		GO:0005623	cell	3046	52	1.7	1.23	2.24	0.00558	0.0912	0.547		GO:0005509	calcium ion binding	52	4	7.7	5.54	6.24	0.00557	0.0914	0.696		GO:0098656	anion transmembrane transport	5	2	40	28.79	48.81	0.00185	0.074	0.518
PF3D7_0405700	lysine decarboxylase, putative	null		GO:0044464	cell part	3046	52	1.7	1.23	2.24	0.00558	0.0912	0.547		GO:0005342	organic acid transmembrane transporter activity	10	2	20	14.39	18.28	0.00796	0.0914	0.995		GO:1905039	carboxylic acid transmembrane transport	5	2	40	28.79	48.81	0.00185	0.074	0.518
PF3D7_0406200	parasitophorous vacuole membrane protein S16	Pfs16		GO:0020005	symbiont-containing vacuole membrane	41	3	7.3	5.27	5.83	0.0187	0.262	1		GO:0046943	carboxylic acid transmembrane transporter activity	10	2	20	14.39	18.28	0.00796	0.0914	0.995		GO:1903825	organic acid transmembrane transport	5	2	40	28.79	48.81	0.00185	0.074	0.518
PF3D7_0408700	perforin-like protein 1	PLP1		GO:0044310	osmiophilic body	20	2	10	7.2	8.11	0.0307	0.324	1		GO:0008514	organic anion transmembrane transporter activity	13	2	15.4	11.07	13.29	0.0134	0.0914	1		GO:0035891	exit from host cell	21	3	14.3	10.28	12.36	0.00285	0.0831	0.797
PF3D7_0414900	armadillo-domain containing rhoptry protein	ARO		GO:0005886	plasma membrane	129	5	3.9	2.79	3.02	0.0326	0.324	1		GO:0003855	3-dehydroquinate dehydratase activity	1	1	100	71.97	Infinity	0.0139	0.0914	1		GO:0035890	exit from host	22	3	13.6	9.81	11.71	0.00326	0.0831	0.914
PF3D7_0511400	conserved Plasmodium protein, unknown function	null		GO:0070258	inner membrane pellicle complex	53	3	5.7	4.07	4.42	0.0366	0.324	1		GO:0015233	pantothenate transmembrane transporter activity	1	1	100	71.97	Infinity	0.0139	0.0914	1		GO:0052192	movement in environment of other organism involved in symbiotic interaction	22	3	13.6	9.81	11.71	0.00326	0.0831	0.914
PF3D7_0620200	conserved Plasmodium protein, unknown function	null		GO:0020039	pellicle	55	3	5.5	3.93	4.25	0.0402	0.324	1		GO:0004108	citrate (Si)-synthase activity	1	1	100	71.97	Infinity	0.0139	0.0914	1		GO:0052126	movement in host environment	22	3	13.6	9.81	11.71	0.00326	0.0831	0.914
PF3D7_0622900	AP2 domain transcription factor AP2Tel	AP2Tel		GO:0031225	anchored component of membrane	25	2	8	5.76	6.34	0.0465	0.324	1		GO:0015650	lactate:proton symporter activity	1	1	100	71.97	Infinity	0.0139	0.0914	1		GO:0006928	movement of cell or subcellular component	51	4	7.8	5.64	6.38	0.0052	0.105	1
PF3D7_0624600	SNF2 helicase, putative	ISWI													GO:0004123	cystathionine gamma-lyase activity	1	1	100	71.97	Infinity	0.0139	0.0914	1		GO:0015718	monocarboxylic acid transport	9	2	22.2	15.99	20.9	0.00643	0.105	1
PF3D7_0709900	conserved protein, unknown function	null													GO:0015355	secondary active monocarboxylate transmembrane transporter activity	1	1	100	71.97	Infinity	0.0139	0.0914	1		GO:0006790	sulfur compound metabolic process	34	3	8.8	6.35	7.16	0.0113	0.105	1
PF3D7_0717800	conserved Plasmodium protein, unknown function	null													GO:0036440	citrate synthase activity	1	1	100	71.97	Infinity	0.0139	0.0914	1		GO:0015849	organic acid transport	12	2	16.7	11.99	14.62	0.0115	0.105	1
PF3D7_0719500	LEM3/CDC50 family protein, putative	CDC50A													GO:1901618	organic hydroxy compound transmembrane transporter activity	1	1	100	71.97	Infinity	0.0139	0.0914	1		GO:0046942	carboxylic acid transport	12	2	16.7	11.99	14.62	0.0115	0.105	1
PF3D7_0723300	conserved protein, unknown function	null													GO:0016603	glutaminyl-peptide cyclotransferase activity	1	1	100	71.97	Infinity	0.0139	0.0914	1		GO:0017186	peptidyl-pyroglutamic acid biosynthetic process, using glutaminyl-peptide cyclotransferase	1	1	100	71.97	Infinity	0.0139	0.105	1
PF3D7_0727200	cysteine desulfurase IscS, putative	NFS1													GO:0008923	lysine decarboxylase activity	1	1	100	71.97	Infinity	0.0139	0.0914	1		GO:0009109	coenzyme catabolic process	1	1	100	71.97	Infinity	0.0139	0.105	1
PF3D7_0730300	AP2 domain transcription factor AP2-L, putative	ApiAP2													GO:0015129	lactate transmembrane transporter activity	1	1	100	71.97	Infinity	0.0139	0.0914	1		GO:0051182	coenzyme transport	1	1	100	71.97	Infinity	0.0139	0.105	1
PF3D7_0805100	conserved protein, unknown function	null													GO:0003729	mRNA binding	76	4	5.3	3.79	4.14	0.0206	0.118	1		GO:0015887	pantothenate transmembrane transport	1	1	100	71.97	Infinity	0.0139	0.105	1
PF3D7_0805200	gamete release protein, putative	GAMER													GO:0046872	metal ion binding	301	9	3	2.15	2.38	0.022	0.118	1		GO:0051180	vitamin transport	1	1	100	71.97	Infinity	0.0139	0.105	1
PF3D7_0814700	conserved Plasmodium protein, unknown function	null													GO:0016829	lyase activity	46	3	6.5	4.69	5.15	0.0254	0.118	1		GO:0044273	sulfur compound catabolic process	1	1	100	71.97	Infinity	0.0139	0.105	1
PF3D7_0818100	zinc finger protein, putative	null													GO:0043169	cation binding	310	9	2.9	2.09	2.31	0.0261	0.118	1		GO:0033869	nucleoside bisphosphate catabolic process	1	1	100	71.97	Infinity	0.0139	0.105	1
PF3D7_0919500	major facilitator superfamily domain-containing protein, putative	MFS3													GO:0051184	cofactor transmembrane transporter activity	2	1	50	35.98	72.08	0.0276	0.118	1		GO:0015727	lactate transport	1	1	100	71.97	Infinity	0.0139	0.105	1
PF3D7_0925200	ribosomal RNA-processing protein 8, putative	RRP8													GO:0016755	transferase activity, transferring amino-acyl groups	2	1	50	35.98	72.08	0.0276	0.118	1		GO:0034034	purine nucleoside bisphosphate catabolic process	1	1	100	71.97	Infinity	0.0139	0.105	1
PF3D7_0932000	conserved Plasmodium protein, unknown function	null													GO:0046912	transferase activity, transferring acyl groups, acyl groups converted into alkyl on transfer	2	1	50	35.98	72.08	0.0276	0.118	1		GO:0034031	ribonucleoside bisphosphate catabolic process	1	1	100	71.97	Infinity	0.0139	0.105	1
PF3D7_1007200	rho GTPase-activating protein, putative	null													GO:0015295	solute:proton symporter activity	2	1	50	35.98	72.08	0.0276	0.118	1		GO:0006553	lysine metabolic process	1	1	100	71.97	Infinity	0.0139	0.105	1
PF3D7_1019000	eukaryotic translation initiation factor subunit eIF2A, putative	null													GO:0051185	coenzyme transmembrane transporter activity	2	1	50	35.98	72.08	0.0276	0.118	1		GO:0015724	formate transport	1	1	100	71.97	Infinity	0.0139	0.105	1
PF3D7_1020000	RNA-binding protein 34, putative	RBM34													GO:0022829	wide pore channel activity	2	1	50	35.98	72.08	0.0276	0.118	1		GO:0035873	lactate transmembrane transport	1	1	100	71.97	Infinity	0.0139	0.105	1
PF3D7_1022500	citrate synthase, mitochondrial, putative	CS													GO:0003676	nucleic acid binding	646	15	2.3	1.67	1.9	0.0284	0.118	1		GO:0046356	acetyl-CoA catabolic process	1	1	100	71.97	Infinity	0.0139	0.105	1
PF3D7_1023800	conserved Plasmodium protein, unknown function	null													GO:0008509	anion transmembrane transporter activity	20	2	10	7.2	8.11	0.0307	0.124	1		GO:0007266	Rho protein signal transduction	1	1	100	71.97	Infinity	0.0139	0.105	1
PF3D7_1024100	conserved Plasmodium protein, unknown function	null													GO:0090482	vitamin transmembrane transporter activity	3	1	33.3	23.99	36.03	0.0411	0.147	1		GO:0018199	peptidyl-glutamine modification	1	1	100	71.97	Infinity	0.0139	0.105	1
PF3D7_1025000	Eps15-like protein	EPS15													GO:0009931	calcium-dependent protein serine/threonine kinase activity	3	1	33.3	23.99	36.03	0.0411	0.147	1		GO:0009068	aspartate family amino acid catabolic process	1	1	100	71.97	Infinity	0.0139	0.105	1
PF3D7_1030200	claudin-like apicomplexan microneme protein, putative	CLAMP													GO:0010857	calcium-dependent protein kinase activity	3	1	33.3	23.99	36.03	0.0411	0.147	1		GO:0007265	Ras protein signal transduction	1	1	100	71.97	Infinity	0.0139	0.105	1
PF3D7_1031500	DEAD/DEAH box helicase, putative	null													GO:0072349	modified amino acid transmembrane transporter activity	3	1	33.3	23.99	36.03	0.0411	0.147	1		GO:0035461	vitamin transmembrane transport	1	1	100	71.97	Infinity	0.0139	0.105	1
PF3D7_1031900	conserved Plasmodium protein, unknown function	null																								GO:0006554	lysine catabolic process	1	1	100	71.97	Infinity	0.0139	0.105	1
PF3D7_1033900	ubiquitin-conjugating enzyme E2, putative	null																								GO:0006846	acetate transport	1	1	100	71.97	Infinity	0.0139	0.105	1
PF3D7_1103800	CCR4-NOT transcription complex subunit 1, putative	NOT1																								GO:0042493	response to drug	117	5	4.3	3.08	3.35	0.0225	0.158	1
PF3D7_1107800	AP2 domain transcription factor, putative	ApiAP2																								GO:0015711	organic anion transport	18	2	11.1	8	9.12	0.0252	0.158	1
PF3D7_1111600	endonuclease/exonuclease/phosphatase family protein, putative	null																								GO:0009261	ribonucleotide catabolic process	2	1	50	35.98	72.08	0.0276	0.158	1
PF3D7_1116700	dipeptidyl aminopeptidase 1	DPAP1																								GO:0006879	cellular iron ion homeostasis	2	1	50	35.98	72.08	0.0276	0.158	1
PF3D7_1125700	kelch domain-containing protein, putative	null																								GO:0055072	iron ion homeostasis	2	1	50	35.98	72.08	0.0276	0.158	1
PF3D7_1145200	serine/threonine protein kinase, putative	null																								GO:0042891	antibiotic transport	2	1	50	35.98	72.08	0.0276	0.158	1
PF3D7_1207400	conserved Plasmodium protein, unknown function	null																								GO:0072337	modified amino acid transport	2	1	50	35.98	72.08	0.0276	0.158	1
PF3D7_1208200	cysteine repeat modular protein 3	CRMP3																								GO:0006195	purine nucleotide catabolic process	2	1	50	35.98	72.08	0.0276	0.158	1
PF3D7_1216600	cell traversal protein for ookinetes and sporozoites	CelTOS																								GO:0015850	organic hydroxy compound transport	2	1	50	35.98	72.08	0.0276	0.158	1
PF3D7_1220700	conserved Plasmodium protein, unknown function	null																								GO:0009154	purine ribonucleotide catabolic process	2	1	50	35.98	72.08	0.0276	0.158	1
PF3D7_1236500	conserved Plasmodium protein, unknown function	null																								GO:0006534	cysteine metabolic process	2	1	50	35.98	72.08	0.0276	0.158	1
PF3D7_1239700	ATP-dependent zinc metalloprotease FTSH 1	FTSH1																								GO:0046931	pore complex assembly	2	1	50	35.98	72.08	0.0276	0.158	1
PF3D7_1240400	erythrocyte membrane protein 1, PfEMP1	VAR																								GO:2001141	regulation of RNA biosynthetic process	86	4	4.7	3.35	3.63	0.0308	0.166	1
PF3D7_1247500	serine/threonine protein kinase, putative	null																								GO:0006355	regulation of transcription, DNA-templated	86	4	4.7	3.35	3.63	0.0308	0.166	1
PF3D7_1315400	zinc finger (CCCH type) protein, putative	null																								GO:1903506	regulation of nucleic acid-templated transcription	86	4	4.7	3.35	3.63	0.0308	0.166	1
PF3D7_1317200	AP2 domain transcription factor AP2-FG, putative	ApiAP2																								GO:1901605	alpha-amino acid metabolic process	21	2	9.5	6.85	7.68	0.0337	0.178	1
PF3D7_1319400	conserved Plasmodium protein, unknown function	null																								GO:0051252	regulation of RNA metabolic process	93	4	4.3	3.1	3.34	0.0394	0.186	1
PF3D7_1348600	conserved Plasmodium protein, unknown function	null																								GO:0051187	cofactor catabolic process	3	1	33.3	23.99	36.03	0.0411	0.186	1
PF3D7_1350900	AP2 domain transcription factor AP2-O4, putative	ApiAP2																								GO:0055076	transition metal ion homeostasis	3	1	33.3	23.99	36.03	0.0411	0.186	1
PF3D7_1351700	inner membrane complex protein 1f, putative	IMC1f																								GO:0046916	cellular transition metal ion homeostasis	3	1	33.3	23.99	36.03	0.0411	0.186	1
PF3D7_1351800	conserved Plasmodium protein, unknown function	null																								GO:0006848	pyruvate transport	3	1	33.3	23.99	36.03	0.0411	0.186	1
PF3D7_1362100	14-3-3 protein	14-3-3II																								GO:0072523	purine-containing compound catabolic process	3	1	33.3	23.99	36.03	0.0411	0.186	1
PF3D7_1407600	conserved Plasmodium protein, unknown function	null																								GO:0046856	phosphatidylinositol dephosphorylation	3	1	33.3	23.99	36.03	0.0411	0.186	1
PF3D7_1434400	conserved protein, unknown function	null																								GO:0000096	sulfur amino acid metabolic process	3	1	33.3	23.99	36.03	0.0411	0.186	1
PF3D7_1435200	conserved protein, unknown function	null																								GO:0051181	cofactor transport	3	1	33.3	23.99	36.03	0.0411	0.186	1
PF3D7_1446900	glutaminyl-peptide cyclotransferase, putative	null																								GO:0019219	regulation of nucleobase-containing compound metabolic process	98	4	4.1	2.94	3.15	0.0464	0.206	1
PF3D7_1449000	gamete egress and sporozoite traversal protein, putative	GEST
PF3D7_1449600	conserved protein, unknown function	null
PF3D7_1454500	iron-sulfur cluster assembly protein ISU, putative	ISU
PF3D7_1456000	AP2 domain transcription factor, putative	ApiAP2
PF3D7_1468100	MORC family protein, putative	null
PF3D7_1468400	zinc finger protein, putative	D13

## Sheet: Pf TR-SG_only
Pf Gene ID (64)	Product Description	Gene Name or Symbol		GO Terms: Cellular Component											GO Terms: Molecular Function											GO Terms: Biological Process
PF3D7_0107300	conserved Plasmodium protein, unknown function	null			GO Term	Genes in the bkgd with this term	Genes in your result with this term	Percent of bkgd genes in your result	Fold enrichment	Odds ratio	P-value	Benjamini	Bonferroni			GO Term	Genes in the bkgd with this term	Genes in your result with this term	Percent of bkgd genes in your result	Fold enrichment	Odds ratio	P-value	Benjamini	Bonferroni			GO Term	Genes in the bkgd with this term	Genes in your result with this term	Percent of bkgd genes in your result	Fold enrichment	Odds ratio	P-value	Benjamini	Bonferroni
PF3D7_0107600	eukaryotic translation initiation factor 2-alpha kinase 2, putative	eIK2		GO ID											GO ID											GO ID
PF3D7_0202100	liver stage associated protein 2	LSAP2		GO:0020005	symbiont-containing vacuole membrane	41	5	12.2	11.01	13.64	7.56e-05	0.00712	0.00741		GO:0004607	phosphatidylcholine-sterol O-acyltransferase activity	1	1	100	90.31	Infinity	0.0111	0.121	1		GO:0006629	lipid metabolic process	114	5	4.4	3.96	4.43	0.00807	0.303	1
PF3D7_0207000	merozoite surface protein 4	MSP4		GO:0020026	merozoite dense granule	10	3	30	27.09	40.61	0.000145	0.00712	0.0142		GO:0008310	single-stranded DNA 3'-5' exodeoxyribonuclease activity	1	1	100	90.31	Infinity	0.0111	0.121	1		GO:0010998	regulation of translational initiation by eIF2 alpha phosphorylation	1	1	100	90.31	Infinity	0.0111	0.303	1
PF3D7_0209700	RING zinc finger protein, putative	null		GO:0044454	nuclear chromosome part	12	2	16.7	15.05	18.55	0.00739	0.181	0.724		GO:0016717	oxidoreductase activity, acting on paired donors, with oxidation of a pair of donors resulting in the reduction of molecular oxygen to two molecules of water	1	1	100	90.31	Infinity	0.0111	0.121	1		GO:0000209	protein polyubiquitination	1	1	100	90.31	Infinity	0.0111	0.303	1
PF3D7_0307700	conserved Plasmodium protein, unknown function	null		GO:0000228	nuclear chromosome	13	2	15.4	13.89	16.86	0.00867	0.181	0.85		GO:0016215	acyl-CoA desaturase activity	1	1	100	90.31	Infinity	0.0111	0.121	1		GO:0008272	sulfate transport	1	1	100	90.31	Infinity	0.0111	0.303	1
PF3D7_0316300	inorganic pyrophosphatase	PPase		GO:1990234	transferase complex	78	4	5.1	4.63	5.15	0.0104	0.181	1		GO:0004768	stearoyl-CoA 9-desaturase activity	1	1	100	90.31	Infinity	0.0111	0.121	1		GO:0043558	regulation of translational initiation in response to stress	1	1	100	90.31	Infinity	0.0111	0.303	1
PF3D7_0317300	conserved Plasmodium protein, unknown function	null		GO:0030015	CCR4-NOT core complex	1	1	100	90.31	Infinity	0.0111	0.181	1		GO:0008271	secondary active sulfate transmembrane transporter activity	1	1	100	90.31	Infinity	0.0111	0.121	1		GO:0071344	diphosphate metabolic process	1	1	100	90.31	Infinity	0.0111	0.303	1
PF3D7_0318200	DNA-directed RNA polymerase II subunit RPB1	RPB1		GO:0043625	delta DNA polymerase complex	2	1	50	45.16	91.08	0.022	0.245	1		GO:0070281	pyridoxamine binding	1	1	100	90.31	Infinity	0.0111	0.121	1		GO:0043555	regulation of translation in response to stress	1	1	100	90.31	Infinity	0.0111	0.303	1
PF3D7_0318500	conserved Plasmodium protein, unknown function	null		GO:0020003	symbiont-containing vacuole	201	6	3	2.7	2.98	0.0225	0.245	1		GO:0015116	sulfate transmembrane transporter activity	1	1	100	90.31	Infinity	0.0111	0.121	1		GO:0006814	sodium ion transport	1	1	100	90.31	Infinity	0.0111	0.303	1
PF3D7_0418900	conserved protein, unknown function	null		GO:0065010	extracellular membrane-bounded organelle	201	6	3	2.7	2.98	0.0225	0.245	1		GO:0070280	pyridoxal binding	1	1	100	90.31	Infinity	0.0111	0.121	1		GO:0009245	lipid A biosynthetic process	2	1	50	45.16	91.08	0.022	0.322	1
PF3D7_0421700	conserved Plasmodium protein, unknown function	null		GO:0005664	nuclear origin of replication recognition complex	3	1	33.3	30.1	45.53	0.0329	0.258	1		GO:0008478	pyridoxal kinase activity	1	1	100	90.31	Infinity	0.0111	0.121	1		GO:0046493	lipid A metabolic process	2	1	50	45.16	91.08	0.022	0.322	1
PF3D7_0506500	conserved Plasmodium protein, unknown function	null		GO:0061695	transferase complex, transferring phosphorus-containing groups	29	2	6.9	6.23	6.85	0.0403	0.258	1		GO:0070282	pyridoxine binding	1	1	100	90.31	Infinity	0.0111	0.121	1		GO:0009312	oligosaccharide biosynthetic process	2	1	50	45.16	91.08	0.022	0.322	1
PF3D7_0507800	conserved protein, unknown function	null		GO:0031981	nuclear lumen	120	4	3.3	3.01	3.26	0.0428	0.258	1		GO:0008296	3'-5'-exodeoxyribonuclease activity	1	1	100	90.31	Infinity	0.0111	0.121	1		GO:1901269	lipooligosaccharide metabolic process	2	1	50	45.16	91.08	0.022	0.322	1
PF3D7_0508100	SET domain protein, putative	SET9		GO:0042575	DNA polymerase complex	4	1	25	22.58	30.35	0.0436	0.258	1		GO:0015291	secondary active transmembrane transporter activity	18	2	11.1	10.03	11.58	0.0164	0.166	1		GO:0009311	oligosaccharide metabolic process	2	1	50	45.16	91.08	0.022	0.322	1
PF3D7_0511200	stearoyl-CoA desaturase	SCD		GO:0000808	origin recognition complex	4	1	25	22.58	30.35	0.0436	0.258	1		GO:1901682	sulfur compound transmembrane transporter activity	2	1	50	45.16	91.08	0.022	0.17	1		GO:0072348	sulfur compound transport	2	1	50	45.16	91.08	0.022	0.322	1
PF3D7_0526600	conserved Plasmodium protein, unknown function	null													GO:0070405	ammonium ion binding	2	1	50	45.16	91.08	0.022	0.17	1		GO:1901271	lipooligosaccharide biosynthetic process	2	1	50	45.16	91.08	0.022	0.322	1
PF3D7_0532100	early transcribed membrane protein 5	ETRAMP5													GO:0015299	solute:proton antiporter activity	2	1	50	45.16	91.08	0.022	0.17	1		GO:0042221	response to chemical	157	5	3.2	2.88	3.15	0.0287	0.367	1
PF3D7_0609700	protein KIC6	KIC6													GO:0015298	solute:cation antiporter activity	2	1	50	45.16	91.08	0.022	0.17	1		GO:0000304	response to singlet oxygen	3	1	33.3	30.1	45.53	0.0329	0.367	1
PF3D7_0611800	conserved Plasmodium protein, unknown function	null													GO:0003677	DNA binding	210	6	2.9	2.58	2.84	0.0272	0.179	1		GO:0046856	phosphatidylinositol dephosphorylation	3	1	33.3	30.1	45.53	0.0329	0.367	1
PF3D7_0616000	pyridoxal kinase	PDXK													GO:0008297	single-stranded DNA exodeoxyribonuclease activity	3	1	33.3	30.1	45.53	0.0329	0.179	1		GO:0008614	pyridoxine metabolic process	3	1	33.3	30.1	45.53	0.0329	0.367	1
PF3D7_0629300	phospholipase, putative	PL													GO:0004364	glutathione transferase activity	3	1	33.3	30.1	45.53	0.0329	0.179	1		GO:0042493	response to drug	117	4	3.4	3.09	3.35	0.0395	0.367	1
PF3D7_0705500	inositol-phosphate phosphatase, putative	null													GO:0016895	exodeoxyribonuclease activity, producing 5'-phosphomonoesters	3	1	33.3	30.1	45.53	0.0329	0.179	1		GO:0044053	translocation of peptides or proteins into host cell cytoplasm	4	1	25	22.58	30.35	0.0436	0.367	1
PF3D7_0720700	phosphoinositide-binding protein, putative	null													GO:0004427	inorganic diphosphatase activity	3	1	33.3	30.1	45.53	0.0329	0.179	1		GO:0000302	response to reactive oxygen species	4	1	25	22.58	30.35	0.0436	0.367	1
PF3D7_0724800	kelch domain-containing protein, putative	null													GO:0016705	oxidoreductase activity, acting on paired donors, with incorporation or reduction of molecular oxygen	3	1	33.3	30.1	45.53	0.0329	0.179	1		GO:0007584	response to nutrient	4	1	25	22.58	30.35	0.0436	0.367	1
PF3D7_0811300	CCR4-associated factor 1	CAF1													GO:0004529	exodeoxyribonuclease activity	3	1	33.3	30.1	45.53	0.0329	0.179	1		GO:0042816	vitamin B6 metabolic process	4	1	25	22.58	30.35	0.0436	0.367	1
PF3D7_0911100	conserved protein, unknown function	null													GO:0008374	O-acyltransferase activity	4	1	25	22.58	30.35	0.0436	0.227	1		GO:0042819	vitamin B6 biosynthetic process	4	1	25	22.58	30.35	0.0436	0.367	1
PF3D7_0914100	conserved Plasmodium protein, unknown function	null													GO:0003700	DNA-binding transcription factor activity	31	2	6.5	5.83	6.37	0.0456	0.227	1		GO:0046839	phospholipid dephosphorylation	4	1	25	22.58	30.35	0.0436	0.367	1
PF3D7_1014600	transcriptional coactivator ADA2	ADA2													GO:0016772	transferase activity, transferring phosphorus-containing groups	239	6	2.5	2.27	2.47	0.0468	0.227	1
PF3D7_1016900	early transcribed membrane protein 10.3	ETRAMP10.3
PF3D7_1017000	DNA polymerase delta catalytic subunit	null
PF3D7_1029900	conserved Plasmodium protein, unknown function	null
PF3D7_1107100	nucleic acid binding protein, putative	null
PF3D7_1110600	ribosomal protein L11, mitochondrial, putative	null
PF3D7_1112100	conserved Plasmodium protein, unknown function	null
PF3D7_1121600	exported protein 1	EXP1
PF3D7_1125000	conserved protein, unknown function	null
PF3D7_1125300	DNA-directed RNA polymerase	mtRNAP
PF3D7_1131700	conserved Plasmodium protein, unknown function	null
PF3D7_1131800	oxysterol-binding protein, putative	null
PF3D7_1136900	subtilisin-like protease 2	SUB2
PF3D7_1142300	conserved Plasmodium membrane protein, unknown function	null
PF3D7_1142900	conserved Plasmodium protein, unknown function	null
PF3D7_1143100	AP2 domain transcription factor AP2-O, putative	ApiAP2
PF3D7_1147000	sporozoite and liver stage asparagine-rich protein	SLARP
PF3D7_1205800	high mobility group protein B3, putative	HMGB3
PF3D7_1211800	polyubiquitin	PfpUB
PF3D7_1217400	conserved protein, unknown function	null
PF3D7_1226100	haloacid dehalogenase-like hydrolase, putative	HAD3
PF3D7_1234900	CHCH domain-containing protein, putative	null
PF3D7_1248500	bax inhibitor 1, putative	null
PF3D7_1303500	sodium/hydrogen exchanger	NHE
PF3D7_1329700	apicoplast calcium binding protein 1	ACBP1
PF3D7_1330500	CTLH domain-containing protein, putative	null
PF3D7_1330800	RNA-binding protein, putative	null
PF3D7_1333100	conserved Plasmodium protein, unknown function	null
PF3D7_1336700	parasitophorous vacuolar protein 3, putative	PV3
PF3D7_1338000	LMBR1 domain-containing protein, putative	null
PF3D7_1407300	pre-mRNA-splicing factor 38B, putative	PRP38B
PF3D7_1414500	atypical protein kinase, ABC-1 family, putative	ABCk2
PF3D7_1417600	conserved Plasmodium protein, unknown function	null
PF3D7_1427100	lipase, putative	null
PF3D7_1436300	translocon component PTEX150	PTEX150
PF3D7_1471200	inorganic anion exchanger, inorganic anion antiporter	SulP

## Sheet: Pf TR Program 1
Pf Gene ID (25)	Product Description	Gene Name or Symbol		GO Terms: Cellular Component											GO Terms: Molecular Function											GO Terms: Biological Process
PF3D7_0108300	conserved Plasmodium protein, unknown function	ARP			GO Term	Genes in the bkgd with this term	Genes in your result with this term	Percent of bkgd genes in your result	Fold enrichment	Odds ratio	P-value	Benjamini	Bonferroni			GO Term	Genes in the bkgd with this term	Genes in your result with this term	Percent of bkgd genes in your result	Fold enrichment	Odds ratio	P-value	Benjamini	Bonferroni			GO Term	Genes in the bkgd with this term	Genes in your result with this term	Percent of bkgd genes in your result	Fold enrichment	Odds ratio	P-value	Benjamini	Bonferroni
PF3D7_0206200	pantothenate transporter	PAT		GO ID											GO ID											GO ID
PF3D7_0212600	secreted protein with altered thrombospondin repeat domain	SPATR		GO:0020009	microneme	39	6	15.4	30.81	48.66	2.24e-08	1.7e-06	1.7e-06		GO:0016603	glutaminyl-peptide cyclotransferase activity	1	1	100	200.26	Infinity	0.00499	0.111	0.389		GO:0071976	cell gliding	10	2	20	40.05	54.46	0.00105	0.0412	0.141
PF3D7_0405700	lysine decarboxylase, putative	null		GO:0009986	cell surface	142	7	4.9	9.87	14.41	3.7e-06	0.000127	0.000281		GO:0008923	lysine decarboxylase activity	1	1	100	200.26	Infinity	0.00499	0.111	0.389		GO:0040011	locomotion	44	3	6.8	13.65	16.62	0.00126	0.0412	0.17
PF3D7_0408700	perforin-like protein 1	PLP1		GO:0020007	apical complex	95	6	6.3	12.65	17.82	5e-06	0.000127	0.00038		GO:0015233	pantothenate transmembrane transporter activity	1	1	100	200.26	Infinity	0.00499	0.111	0.389		GO:0035891	exit from host cell	21	2	9.5	19.07	22.88	0.00473	0.0412	0.638
PF3D7_0511400	conserved Plasmodium protein, unknown function	null		GO:0045177	apical part of cell	126	6	4.8	9.54	13.13	2.56e-05	0.000487	0.00195		GO:0022829	wide pore channel activity	2	1	50	100.13	208.27	0.00996	0.111	0.777		GO:0007266	Rho protein signal transduction	1	1	100	200.26	Infinity	0.00499	0.0412	0.674
PF3D7_0717800	conserved Plasmodium protein, unknown function	null		GO:0044310	osmiophilic body	20	2	10	20.03	24.15	0.00429	0.0652	0.326		GO:0051185	coenzyme transmembrane transporter activity	2	1	50	100.13	208.27	0.00996	0.111	0.777		GO:0018199	peptidyl-glutamine modification	1	1	100	200.26	Infinity	0.00499	0.0412	0.674
PF3D7_0723300	conserved protein, unknown function	null		GO:0031410	cytoplasmic vesicle	155	4	2.6	5.17	6.18	0.00663	0.0736	0.504		GO:0016755	transferase activity, transferring amino-acyl groups	2	1	50	100.13	208.27	0.00996	0.111	0.777		GO:0006554	lysine catabolic process	1	1	100	200.26	Infinity	0.00499	0.0412	0.674
PF3D7_0814700	conserved Plasmodium protein, unknown function	null		GO:0097708	intracellular vesicle	156	4	2.6	5.13	6.14	0.00678	0.0736	0.515		GO:0051184	cofactor transmembrane transporter activity	2	1	50	100.13	208.27	0.00996	0.111	0.777		GO:0009068	aspartate family amino acid catabolic process	1	1	100	200.26	Infinity	0.00499	0.0412	0.674
PF3D7_0919500	major facilitator superfamily domain-containing protein, putative	MFS3		GO:0031982	vesicle	210	4	1.9	3.81	4.47	0.0188	0.179	1		GO:0090482	vitamin transmembrane transporter activity	3	1	33.3	66.75	104.11	0.0149	0.129	1		GO:0006553	lysine metabolic process	1	1	100	200.26	Infinity	0.00499	0.0412	0.674
PF3D7_0925200	ribosomal RNA-processing protein 8, putative	RRP8		GO:0030140	trans-Golgi network transport vesicle	5	1	20	40.05	52.03	0.0247	0.209	1		GO:0072349	modified amino acid transmembrane transporter activity	3	1	33.3	66.75	104.11	0.0149	0.129	1		GO:0051182	coenzyme transport	1	1	100	200.26	Infinity	0.00499	0.0412	0.674
PF3D7_1007200	rho GTPase-activating protein, putative	null		GO:0030136	clathrin-coated vesicle	8	1	12.5	25.03	29.71	0.0393	0.299	1		GO:0022857	transmembrane transporter activity	118	3	2.5	5.09	5.83	0.02	0.148	1		GO:0015887	pantothenate transmembrane transport	1	1	100	200.26	Infinity	0.00499	0.0412	0.674
PF3D7_1023800	conserved Plasmodium protein, unknown function	null													GO:0097472	cyclin-dependent protein kinase activity	5	1	20	40.05	52.03	0.0247	0.148	1		GO:0035461	vitamin transmembrane transport	1	1	100	200.26	Infinity	0.00499	0.0412	0.674
PF3D7_1024100	conserved Plasmodium protein, unknown function	null													GO:0008028	monocarboxylic acid transmembrane transporter activity	5	1	20	40.05	52.03	0.0247	0.148	1		GO:0007265	Ras protein signal transduction	1	1	100	200.26	Infinity	0.00499	0.0412	0.674
PF3D7_1030200	claudin-like apicomplexan microneme protein, putative	CLAMP													GO:0004693	cyclin-dependent protein serine/threonine kinase activity	5	1	20	40.05	52.03	0.0247	0.148	1		GO:0051180	vitamin transport	1	1	100	200.26	Infinity	0.00499	0.0412	0.674
PF3D7_1111600	endonuclease/exonuclease/phosphatase family protein, putative	null													GO:0005509	calcium ion binding	52	2	3.8	7.7	8.63	0.0272	0.149	1		GO:0017186	peptidyl-pyroglutamic acid biosynthetic process, using glutaminyl-peptide cyclotransferase	1	1	100	200.26	Infinity	0.00499	0.0412	0.674
PF3D7_1116700	dipeptidyl aminopeptidase 1	DPAP1													GO:0005215	transporter activity	141	3	2.1	4.26	4.83	0.0318	0.149	1		GO:0052192	movement in environment of other organism involved in symbiotic interaction	22	2	9.1	18.21	21.73	0.00519	0.0412	0.7
PF3D7_1207400	conserved Plasmodium protein, unknown function	null													GO:0030695	GTPase regulator activity	7	1	14.3	28.61	34.67	0.0345	0.149	1		GO:0052126	movement in host environment	22	2	9.1	18.21	21.73	0.00519	0.0412	0.7
PF3D7_1216600	cell traversal protein for ookinetes and sporozoites	CelTOS													GO:0015238	drug transmembrane transporter activity	7	1	14.3	28.61	34.67	0.0345	0.149	1		GO:0035890	exit from host	22	2	9.1	18.21	21.73	0.00519	0.0412	0.7
PF3D7_1247500	serine/threonine protein kinase, putative	null													GO:0005096	GTPase activator activity	7	1	14.3	28.61	34.67	0.0345	0.149	1		GO:0051674	localization of cell	24	2	8.3	16.69	19.74	0.00616	0.0438	0.831
PF3D7_1407600	conserved Plasmodium protein, unknown function	null													GO:0060089	molecular transducer activity	8	1	12.5	25.03	29.71	0.0393	0.161	1		GO:0048870	cell motility	24	2	8.3	16.69	19.74	0.00616	0.0438	0.831
PF3D7_1434400	conserved protein, unknown function	null													GO:0005506	iron ion binding	9	1	11.1	22.25	25.99	0.0441	0.166	1		GO:0046931	pore complex assembly	2	1	50	100.13	208.27	0.00996	0.0585	1
PF3D7_1446900	glutaminyl-peptide cyclotransferase, putative	null													GO:0016831	carboxy-lyase activity	10	1	10	20.03	23.1	0.0489	0.166	1		GO:0006879	cellular iron ion homeostasis	2	1	50	100.13	208.27	0.00996	0.0585	1
PF3D7_1449000	gamete egress and sporozoite traversal protein, putative	GEST													GO:0046943	carboxylic acid transmembrane transporter activity	10	1	10	20.03	23.1	0.0489	0.166	1		GO:0072337	modified amino acid transport	2	1	50	100.13	208.27	0.00996	0.0585	1
PF3D7_1454500	iron-sulfur cluster assembly protein ISU, putative	ISU													GO:0005342	organic acid transmembrane transporter activity	10	1	10	20.03	23.1	0.0489	0.166	1		GO:0055072	iron ion homeostasis	2	1	50	100.13	208.27	0.00996	0.0585	1
																										GO:0046916	cellular transition metal ion homeostasis	3	1	33.3	66.75	104.11	0.0149	0.0745	1
																										GO:0055076	transition metal ion homeostasis	3	1	33.3	66.75	104.11	0.0149	0.0745	1
																										GO:0046856	phosphatidylinositol dephosphorylation	3	1	33.3	66.75	104.11	0.0149	0.0745	1
																										GO:0051181	cofactor transport	3	1	33.3	66.75	104.11	0.0149	0.0745	1
																										GO:0006875	cellular metal ion homeostasis	4	1	25	50.07	69.39	0.0198	0.0837	1
																										GO:1901606	alpha-amino acid catabolic process	4	1	25	50.07	69.39	0.0198	0.0837	1
																										GO:0046839	phospholipid dephosphorylation	4	1	25	50.07	69.39	0.0198	0.0837	1
																										GO:0009066	aspartate family amino acid metabolic process	4	1	25	50.07	69.39	0.0198	0.0837	1
																										GO:0009063	cellular amino acid catabolic process	4	1	25	50.07	69.39	0.0198	0.0837	1
																										GO:0098656	anion transmembrane transport	5	1	20	40.05	52.03	0.0247	0.0902	1
																										GO:0016054	organic acid catabolic process	5	1	20	40.05	52.03	0.0247	0.0902	1
																										GO:0046395	carboxylic acid catabolic process	5	1	20	40.05	52.03	0.0247	0.0902	1
																										GO:1905039	carboxylic acid transmembrane transport	5	1	20	40.05	52.03	0.0247	0.0902	1
																										GO:1903825	organic acid transmembrane transport	5	1	20	40.05	52.03	0.0247	0.0902	1
																										GO:0006928	movement of cell or subcellular component	51	2	3.9	7.85	8.81	0.0262	0.0932	1
																										GO:0055065	metal ion homeostasis	6	1	16.7	33.38	41.62	0.0296	0.102	1
																										GO:0030258	lipid modification	7	1	14.3	28.61	34.67	0.0345	0.113	1
																										GO:0044282	small molecule catabolic process	7	1	14.3	28.61	34.67	0.0345	0.113	1
																										GO:0015718	monocarboxylic acid transport	9	1	11.1	22.25	25.99	0.0441	0.142	1
																										GO:0007264	small GTPase mediated signal transduction	10	1	10	20.03	23.1	0.0489	0.153	1

[truncated: 7 more sheets: Pf TR Program 2, Py+Pf TR-OO_only, Py+Pf TR-SG_only, Py+Pf TR-OO+SG, Py+Pf TR Program 1, Py+Pf Program 2, Master]
