# Supplementary material for: Addendum: Transcriptomics and proteomics reveal two waves of translational repression during the maturation of malaria parasite sporozoites
Source: Nat Commun. 2022 Jan 6;13:283. doi: 10.1038/s41467-021-27767-7 (PMC8738726; doi:10.1038/s41467-021-27767-7)
Supplement: Supplementary file 8 — Supplementary Data 7 [file 41467_2021_27767_MOESM8_ESM.xlsx]

## Sheet: Program 1
P. falciparum Gene ID	P. yoelii Gene ID	Gene Name	Product Description	Species	Gene Deletion Phenotypes	Refs
PF3D7_0212600	PY17X_0310000	SPATR	secreted protein with altered thrombospondin repeat domain	Pf, Py
PF3D7_0408700	PY17X_1007700	SPECT2/PLP1	perforin-like protein 1	Pf, Py	Host Traversal Defect	15659064	26607162
PF3D7_1030200	PY17X_0515300	CLAMP	claudin-like apicomplexan microneme protein, putative	Pf, Py
PF3D7_1216600	PY17X_1434600	CelTOS	cell traversal protein for ookinetes and sporozoites	Pf, Py	Host Traversal Defect	16468982	29253313	27906127
PF3D7_1434400	PY17X_1012000	null	conserved protein, unknown function	Pf, Py
PF3D7_1446900	PY17X_1314500	null	glutaminyl-peptide cyclotransferase, putative	Pf, Py
PF3D7_1449000	PY17X_1316500	GEST	gamete egress and sporozoite traversal protein, putative	Pf, Py	Host Traversal Defect	21958024
PF3D7_1454500	PY17X_1322000	ISU	iron-sulfur cluster assembly protein ISU, putative	Pf, Py
PF3D7_1434400	PY17X_1012000	null	conserved protein, unknown function	Pf, Py
PF3D7_1446900	PY17X_1314500	null	glutaminyl-peptide cyclotransferase, putative	Pf, Py
PF3D7_0206200	PY17X_0304500	PAT	pantothenate transporter	Pf	Sporozoite Motility Defect	27427910
PF3D7_0723300	PY17X_0623500	null	conserved protein, unknown function	Pf
PF3D7_0919500	PY17X_0823700	MFS3	major facilitator superfamily domain-containing protein, putative	Pf
PF3D7_0925200	PY17X_0829300	RRP8	ribosomal RNA-processing protein 8, putative	Pf
PF3D7_1116700	PY17X_0933300	DPAP1	dipeptidyl aminopeptidase 1, putative	Pf
PF3D7_1111600	PY17X_0938000	null	endonuclease/exonuclease/phosphatase family protein, putative	Pf
PF3D7_0405700	PY17X_1004800	UIS14	lysine decarboxylase, putative	Pf
PF3D7_1007200	PY17X_1208600	null	rho GTPase-activating protein, putative	Pf
PF3D7_1247500	PY17X_1463100	null	serine/threonine protein kinase, putative	Pf
PF3D7_0108300	No Syntenic Orthologue	ARP	conserved Plasmodium protein, unknown function	Pf
PF3D7_0511400	No Syntenic Orthologue	null	conserved Plasmodium protein, unknown function	Pf
PF3D7_0717800	No Syntenic Orthologue	null	conserved Plasmodium protein, unknown function	Pf
PF3D7_0814700	No Syntenic Orthologue	null	conserved Plasmodium protein, unknown function	Pf
PF3D7_1023800	No Syntenic Orthologue	null	conserved Plasmodium protein, unknown function	Pf
PF3D7_1024100	No Syntenic Orthologue	null	conserved Plasmodium protein, unknown function	Pf
PF3D7_1207400	No Syntenic Orthologue	null	conserved Plasmodium protein, unknown function	Pf
PF3D7_1407600	No Syntenic Orthologue	null	conserved Plasmodium protein, unknown function	Pf
No Syntenic Orthologue	PY17X_0509400	null	conserved Plasmodium protein, unknown function	Py
PF3D7_0417100	PY17X_0719200	PUF2	mRNA-binding protein PUF2	Py	Premature Dedifferentiation	23356439	21673790	21625527
PF3D7_1137800	PY17X_0912300	SPELD	sporozoite surface protein essential for liver stage development, putative	Py	Essential for Liver Stage	28067322
PF3D7_1127200	PY17X_0923200	null	conserved Plasmodium protein, unknown function	Py
PF3D7_0404400	PY17X_1003500	P36	6-cysteine protein P36	Py	Early Liver Stage Arrest	17517871	19625622	28053159	28506360	30547015
PF3D7_0404500	PY17X_1003600	P52	6-cysteine protein P52	Py	Early Liver Stage Arrest	17517871	19625622	28053159	30547015
No Syntenic Orthologue	PY17X_1112100	null	conserved Plasmodium protein, unknown function	Py
PF3D7_0624800	PY17X_1125100	null	conserved Plasmodium protein, unknown function	Py
PF3D7_1342100	PY17X_1360900	IRP	aconitate hydratase	Py
PF3D7_1213400	PY17X_1431400	null	kelch domain-containing protein, putative	Py
PF3D7_1235100	PY17X_1452200	null	conserved protein, unknown function	Py
