# Supplementary material for: Addendum: Transcriptomics and proteomics reveal two waves of translational repression during the maturation of malaria parasite sporozoites
Source: Nat Commun. 2022 Jan 6;13:283. doi: 10.1038/s41467-021-27767-7 (PMC8738726; doi:10.1038/s41467-021-27767-7)
Supplement: Supplementary file 9 — Supplementary Data 8 [file 41467_2021_27767_MOESM9_ESM.xlsx]

## Sheet: Program 2
P. falciparum Gene ID	P. yoelii Gene ID	Gene Name	Product Description	P. falciparum	P. yoelii
PF3D7_1317300	PY17X_1417400	AP2-G3	AP2 domain transcription factor AP2-G3		OO+SG
PF3D7_1007700	PY17X_1209100	AP2-I	AP2 domain transcription factor AP2-I	OO+SG
PF3D7_0730300	PY17X_0215800	AP2-L	AP2 domain transcription factor AP2-L		OO+SG
PF3D7_1143100	PY17X_0907300	AP2-O	AP2 domain transcription factor AP2-O	SG-only	OO+SG
PF3D7_0420300	PY17X_0523100	ApiAP2	AP2 domain transcription factor	OO+SG	SG-only
PF3D7_1342900	PY17X_1361700	ApiAP2	AP2 domain transcription factor		SG-only
PF3D7_0216700	PY17X_0313900	ATG11	Autophagy-related protein 11	OO+SG
PF3D7_0905700	PY17X_0418500	ATG3	Autophagy-related protein 3		OO+SG
PF3D7_1212900	PY17X_1431000	BDP2	Bromodomain protein 2		SG-only
PF3D7_0110500	PY17X_0204600	BDP3	Bromodomain protein 3		OO+SG
PF3D7_0811300	PY17X_1428300	CAF1	CCR4-associated factor 1	SG-only	OO+SG
PF3D7_1026400	PY17X_0511700	CDC20	Cell division cycle protein 20 homolog	OO+SG
PF3D7_1122800	PY17X_0927500	CDPK6	Calcium-dependent protein kinase 6	OO+SG	OO+SG
PF3D7_1023900	PY17X_0509200	CHD1	Chromodomain-helicase-DNA-binding protein 1 homolog	OO+SG	OO+SG
PF3D7_1241800	PY17X_1457700	DBP9	ATP-dependent RNA helicase DBP9		SG-only
PF3D7_0504200	PY17X_1104900	DDX27	ATP-dependent RNA helicase DDX27		SG-only
PF3D7_0218400	PY17X_0315600	DDX47	ATP-dependent RNA helicase DDX47		SG-only
PF3D7_1016900	No Syntenic Orthologue	ETRAMP10.3	Early transcribed membrane protein 10.3	SG-only
PF3D7_0532100	No Syntenic Orthologue	ETRAMP5	Early transcribed membrane protein 5	SG-only
PF3D7_1121600	PY17X_0928700	EXP1	Exported protein 1	SG-only
PF3D7_0408500	PY17X_1007500	FEN1	Flap endonuclease 1	OO+SG	SG-only
PF3D7_1031600	PY17X_0516500	GEXP15	GEXP15		SG-only
PF3D7_1017300	PY17X_0502600	GRASP	Golgi re-assembly stacking protein 1		SG-only
PF3D7_0202100	No Syntenic Orthologue	LSAP2	Liver stage associated protein 2	SG-only
PF3D7_0801900	PY17X_1231800	LSD2	Lysine-specific histone demethylase	OO+SG	OO+SG
PF3D7_1431500	PY17X_1014800	MAPK1	Mitogen-activated protein kinase 1	OO+SG
PF3D7_0930300	PY17X_0834400	MSP1	Merozoite surface protein 1	OO+SG
PF3D7_0207000	No Syntenic Orthologue	MSP4	Merozoite surface protein 4	SG-only
PF3D7_1028700	PY17X_0513900	MTRAP	Merozoite TRAP-like protein	OO+SG	OO+SG
PF3D7_0107500	PY17X_0207300	NCR1	Niemann-Pick type C1-related protein		SG-only
PF3D7_1235300	PY17X_1452400	NOT4	CCR4-NOT transcription complex subunit 4	OO+SG	SG-only
PF3D7_1008600	PY17X_1210000	null	Zinc finger (CCCH type) protein	OO+SG
PF3D7_0519800	PY17X_1238000	null	EELM2 domain-containing protein	OO+SG
PF3D7_1436300	PY17X_1010100	PTEX150	PTEX150 translocon component	SG-only
PF3D7_1129100	PY17X_0920800	PV1	Parasitophorous vacuolar protein 1	OO+SG
PF3D7_1021800	PY17X_0507100	SEA1	Schizont egress antigen-1		SG-only
PF3D7_1147000	PY17X_0903500	SLARP	Sporozoite and liver stage asparagine-rich protein	SG-only	SG-only
PF3D7_0214600	PY17X_0311900	STK2	Serine/threonine protein kinase STK2	OO+SG	OO+SG
PF3D7_1136900	PY17X_0913200	SUB2	Subtilisin-like protease 2	SG-only
PF3D7_0616500	PY17X_1117200	TLP	TRAP-like protein		SG-only
PF3D7_1022000	PY17X_0507300	UIS12	RNA-binding protein		SG-only
No Syntenic Orthologue	PY17X_0502200	UIS4	Early transcribed membrane protein		SG-only
PF3D7_1241500	PY17X_1457400	UIS8	Conserved Plasmodium protein, unknown function		SG-only
PF3D7_1022300	PY17X_0507600	ZIPCO	ZIP domain-containing protein		OO+SG
